# Supplementary material for: Biomimetic nanocluster photoreceptors for adaptative circular polarization vision
Source: Nat Commun. 2024 Mar 16;15:2397. doi: 10.1038/s41467-024-46646-5 (PMC10944536; doi:10.1038/s41467-024-46646-5)
Supplement: Supplementary file 3 — Source Data [file 41467_2024_46646_MOESM3_ESM.xlsx]

## Sheet: Figure 1f
Color Vision part 1										Adaptative Vision part 1										Circular Polarization Vision part 1
Time (s)	Plight (mW cm-2)	Time (s)	Plight (mW cm-2)	Time (s)	Plight (mW cm-2)	Time (s)	Plight (mW cm-2)			Time (s)	VG (V)	Time (s)	Plight (mW cm-2)							Time (s)	Plight (mW cm-2)	Time (s)	Plight (mW cm-2)
0	0	10	0	20	0	30	0			0	0	0	0							0	0	0	0
2.5	0	12.5	0	22.5	0	32.5	0			2.5	0	2.5	0							5	0	5	0
2.5	2	12.5	2	22.5	2	32.5	2			2.5	0	2.5	2							5	2	5	2
7.5	2	17.5	2	27.5	2	37.5	2			7.5	0	7.5	2							20	2	20	2
7.5	0	17.5	0	27.5	0	37.5	0			7.5	0	7.5	0							20	0	20	0
10	0	20	0	30	0	40	0			12.5	0	12.5	0							40	0	40	0
Color Vision part 2										12.5	-10	12.5	0
Time (s)	|IDS| (A)	Time (s)	|IDS| (A)	Time (s)	|IDS| (A)	Time (s)	|IDS| (A)			17.5	-10	17.5	0							Circular Polarization Vision part 2
0	1.1871e-08	10.1	1.216e-08	20	1.2188e-08	30	1.2585e-08			17.5	0	17.5	0							Time (s)	|IDS| (A)	Time (s)	|IDS| (A)
0.1	1.1868e-08	10.3	1.216e-08	20.1	1.219e-08	30.1	1.2585e-08			22.5	0	22.5	0							0	4.92e-08	0	4.9e-08
0.2	1.1865e-08	10.5	1.218e-08	20.2	1.219e-08	30.2	1.2585e-08			22.5	-10	22.5	2							0.1	4.92e-08	0.1	4.91e-08
0.3	1.1865e-08	10.7	1.219e-08	20.3	1.2191e-08	30.3	1.2585e-08			27.5	-10	27.5	2							0.2	4.93e-08	0.2	4.91e-08
0.4	1.1866e-08	10.9	1.219e-08	20.4	1.219e-08	30.4	1.2583e-08			27.5	0	27.5	0							0.3	4.93e-08	0.3	4.92e-08
0.5	1.1867e-08	11.1	1.218e-08	20.5	1.2187e-08	30.5	1.2584e-08			30	0	30	0							0.4	4.93e-08	0.4	4.93e-08
0.6	1.1867e-08	11.3	1.219e-08	20.6	1.2186e-08	30.6	1.2587e-08			Adaptative Vision part 2										0.5	4.93e-08	0.5	4.93e-08
0.7	1.1865e-08	11.5	1.219e-08	20.7	1.2184e-08	30.7	1.259e-08			Time (s)	|IDS| (A)	Time (s)	|IDS| (A)	Time (s)	|IDS| (A)	Time (s)	|IDS| (A)			0.6	4.94e-08	0.6	4.93e-08
0.8	1.1868e-08	11.7	1.221e-08	20.8	1.2191e-08	30.8	1.259e-08			0	1.2585e-08	0	6.2925e-08	10	1.6e-08	20	1.9e-08			0.7	4.94e-08	0.7	4.91e-08
0.9	1.1865e-08	11.9	1.219e-08	20.9	1.2188e-08	30.9	1.259e-08			0.1	1.2585e-08	0.1	6.2925e-08	10.05	1.8e-08	20.05	1.8e-08			0.8	4.93e-08	0.8	4.92e-08
1	1.1866e-08	12.1	1.22e-08	21	1.219e-08	31	1.259e-08			0.2	1.2585e-08	0.2	6.2925e-08	10.1	2.1e-08	20.1	1.7e-08			0.9	4.93e-08	0.9	4.91e-08
1.1	1.1866e-08	12.3	1.222e-08	21.1	1.2188e-08	31.1	1.2591e-08			0.3	1.2585e-08	0.3	6.2925e-08	10.15	1.6e-08	20.15	1.5e-08			1	4.92e-08	1	4.92e-08
1.2	1.1862e-08	12.5	1.221e-08	21.2	1.2189e-08	31.2	1.2591e-08			0.4	1.2583e-08	0.4	6.2915e-08	10.2	1.8e-08	20.2	2e-08			1.1	4.92e-08	1.1	4.92e-08
1.3	1.1861e-08	12.7	1.401e-08	21.3	1.2188e-08	31.3	1.2591e-08			0.5	1.2584e-08	0.5	6.292e-08	10.25	1.7e-08	20.25	1.9e-08			1.2	4.92e-08	1.2	4.93e-08
1.4	1.1862e-08	12.9	1.574e-08	21.4	1.219e-08	31.4	1.259e-08			0.6	1.2587e-08	0.6	6.2935e-08	10.3	1.7e-08	20.3	2.1e-08			1.3	4.92e-08	1.3	4.94e-08
1.5	1.1858e-08	13.1	1.711e-08	21.5	1.2189e-08	31.5	1.2591e-08			0.7	1.259e-08	0.7	6.295e-08	10.35	1.7e-08	20.35	2e-08			1.4	4.92e-08	1.4	4.94e-08
1.6	1.1863e-08	13.3	1.822e-08	21.6	1.219e-08	31.6	1.2591e-08			0.8	1.259e-08	0.8	6.295e-08	10.4	1.6e-08	20.4	1.9e-08			1.5	4.93e-08	1.5	4.94e-08
1.7	1.1858e-08	13.5	1.92e-08	21.7	1.219e-08	31.7	1.2592e-08			0.9	1.259e-08	0.9	6.295e-08	10.45	1.5e-08	20.45	1.8e-08			1.6	4.94e-08	1.6	4.95e-08
1.8	1.1859e-08	13.7	2.002e-08	21.8	1.2187e-08	31.8	1.2591e-08			1	1.259e-08	1	6.295e-08	10.5	1.8e-08	20.5	1.8e-08			1.7	4.94e-08	1.7	4.94e-08
1.9	1.186e-08	13.9	2.073e-08	21.9	1.219e-08	31.9	1.259e-08			1.1	1.2591e-08	1.1	6.2955e-08	10.55	1.6e-08	20.55	1.7e-08			1.8	4.93e-08	1.8	4.93e-08
2	1.1855e-08	14.1	2.132e-08	22	1.2189e-08	32	1.2589e-08			1.2	1.2591e-08	1.2	6.2955e-08	10.6	1.8e-08	20.6	1.7e-08			1.9	4.93e-08	1.9	4.92e-08
2.1	1.1858e-08	14.3	2.182e-08	22.1	1.2189e-08	32.1	1.2589e-08			1.3	1.2591e-08	1.3	6.2955e-08	10.65	1.8e-08	20.65	1.4e-08			2	4.95e-08	2	4.92e-08
2.2	1.1861e-08	14.5	2.227e-08	22.2	1.219e-08	32.2	1.2592e-08			1.4	1.259e-08	1.4	6.295e-08	10.7	1.9e-08	20.7	1.8e-08			2.1	4.96e-08	2.1	4.91e-08
2.3	1.1861e-08	14.7	2.265e-08	22.3	1.2193e-08	32.3	1.2591e-08			1.5	1.2591e-08	1.5	6.2955e-08	10.75	1.6e-08	20.75	1.7e-08			2.2	4.96e-08	2.2	4.91e-08
2.4	1.1862e-08	14.9	2.298e-08	22.4	1.219e-08	32.4	1.2592e-08			1.6	1.2591e-08	1.6	6.2955e-08	10.8	2e-08	20.8	1.9e-08			2.3	4.95e-08	2.3	4.93e-08
2.5	1.1871e-08	15.1	2.328e-08	22.5	1.2192e-08	32.5	1.2594e-08			1.7	1.2592e-08	1.7	6.296e-08	10.85	1.5e-08	20.85	1.8e-08			2.4	4.95e-08	2.4	4.93e-08
2.6	1.3437e-08	15.3	2.353e-08	22.6	1.323e-08	32.6	1.5498e-08			1.8	1.2591e-08	1.8	6.2955e-08	10.9	1.6e-08	20.9	1.6e-08			2.5	4.96e-08	2.5	4.94e-08
2.7	1.4332e-08	15.5	2.374e-08	22.7	1.595e-08	32.7	2.1627e-08			1.9	1.259e-08	1.9	6.295e-08	10.95	1.7e-08	20.95	1.9e-08			2.6	4.96e-08	2.6	4.94e-08
2.8	1.4865e-08	15.7	2.394e-08	22.8	1.8067e-08	32.8	2.7261e-08			2	1.2589e-08	2	6.2945e-08	11	1.9e-08	21	1.7e-08			2.7	4.97e-08	2.7	4.95e-08
2.9	1.5283e-08	15.9	2.413e-08	22.9	1.9827e-08	32.9	3.1436e-08			2.1	1.2589e-08	2.1	6.2945e-08	11.05	1.4e-08	21.05	1.9e-08			2.8	4.96e-08	2.8	4.96e-08
3	1.5641e-08	16.1	2.429e-08	23	2.1287e-08	33	3.4252e-08			2.2	1.2592e-08	2.2	6.296e-08	11.1	1.7e-08	21.1	1.7e-08			2.9	4.96e-08	2.9	4.96e-08
3.1	1.595e-08	16.3	2.443e-08	23.1	2.2508e-08	33.1	3.6206e-08			2.3	1.2591e-08	2.3	6.2955e-08	11.15	1.7e-08	21.15	1.8e-08			3	4.96e-08	3	4.95e-08
3.2	1.6232e-08	16.5	2.457e-08	23.2	2.3523e-08	33.2	3.7673e-08			2.4	1.2592e-08	2.4	6.296e-08	11.2	1.6e-08	21.2	1.9e-08			3.1	4.98e-08	3.1	4.94e-08
3.3	1.6485e-08	16.7	2.47e-08	23.3	2.437e-08	33.3	3.8823e-08			2.5	1.2594e-08	2.5	6.297e-08	11.25	1.6e-08	21.25	1.9e-08			3.2	4.97e-08	3.2	4.94e-08
3.4	1.6725e-08	16.9	2.481e-08	23.4	2.5084e-08	33.4	3.9749e-08			2.6	1.5498e-08	2.6	7.749e-08	11.3	2e-08	21.3	1.8e-08			3.3	4.96e-08	3.3	4.95e-08
3.5	1.6941e-08	17.1	2.491e-08	23.5	2.5688e-08	33.5	4.0503e-08			2.7	2.1627e-08	2.7	1.08135e-07	11.35	1.7e-08	21.35	1.9e-08			3.4	4.96e-08	3.4	4.96e-08
3.6	1.7147e-08	17.3	2.502e-08	23.6	2.6195e-08	33.6	4.1145e-08			2.8	2.7261e-08	2.8	1.36305e-07	11.4	1.7e-08	21.4	1.8e-08			3.5	4.99e-08	3.5	4.97e-08
3.7	1.7343e-08	17.5	2.512e-08	23.7	2.6636e-08	33.7	4.1694e-08			2.9	3.1436e-08	2.9	1.5718e-07	11.45	1.6e-08	21.45	1.7e-08			3.6	4.98e-08	3.6	4.98e-08
3.8	1.7529e-08	17.7	2.336e-08	23.8	2.7016e-08	33.8	4.2172e-08			3	3.4252e-08	3	1.7126e-07	11.5	1.8e-08	21.5	1.7e-08			3.7	4.99e-08	3.7	4.98e-08
3.9	1.77e-08	17.9	2.261e-08	23.9	2.7347e-08	33.9	4.26e-08			3.1	3.6206e-08	3.1	1.8103e-07	11.55	1.7e-08	21.55	1.7e-08			3.8	4.98e-08	3.8	4.97e-08
4	1.7867e-08	18.1	2.227e-08	24	2.7645e-08	34	4.2976e-08			3.2	3.7673e-08	3.2	1.88365e-07	11.6	2e-08	21.6	1.9e-08			3.9	4.98e-08	3.9	4.97e-08
4.1	1.8024e-08	18.3	2.205e-08	24.1	2.7917e-08	34.1	4.3321e-08			3.3	3.8823e-08	3.3	1.94115e-07	11.65	1.8e-08	21.65	2e-08			4	4.98e-08	4	4.98e-08
4.2	1.8175e-08	18.5	2.188e-08	24.2	2.816e-08	34.2	4.3638e-08			3.4	3.9749e-08	3.4	1.98745e-07	11.7	1.9e-08	21.7	1.8e-08			4.1	4.99e-08	4.1	4.99e-08
4.3	1.8318e-08	18.7	2.175e-08	24.3	2.8389e-08	34.3	4.3932e-08			3.5	4.0503e-08	3.5	2.02515e-07	11.75	1.9e-08	21.75	1.7e-08			4.2	4.98e-08	4.2	4.98e-08
4.4	1.8453e-08	18.9	2.165e-08	24.4	2.86e-08	34.4	4.4198e-08			3.6	4.1145e-08	3.6	2.05725e-07	11.8	1.8e-08	21.8	1.9e-08			4.3	4.99e-08	4.3	4.99e-08
4.5	1.8583e-08	19.1	2.157e-08	24.5	2.8806e-08	34.5	4.445e-08			3.7	4.1694e-08	3.7	2.0847e-07	11.85	1.7e-08	21.85	1.7e-08			4.4	4.99e-08	4.4	4.99e-08
4.6	1.8711e-08	19.3	2.149e-08	24.6	2.8995e-08	34.6	4.468e-08			3.8	4.2172e-08	3.8	2.1086e-07	11.9	1.7e-08	21.9	1.9e-08			4.5	5e-08	4.5	4.99e-08
4.7	1.8838e-08	19.5	2.141e-08	24.7	2.9179e-08	34.7	4.4901e-08			3.9	4.26e-08	3.9	2.13e-07	11.95	1.6e-08	21.95	1.7e-08			4.6	5e-08	4.6	5e-08
4.8	1.895e-08	19.7	2.137e-08	24.8	2.9362e-08	34.8	4.5103e-08			4	4.2976e-08	4	2.1488e-07	12	1.8e-08	22	2e-08			4.7	5e-08	4.7	5e-08
4.9	1.9057e-08	19.9	2.131e-08	24.9	2.9531e-08	34.9	4.5297e-08			4.1	4.3321e-08	4.1	2.16605e-07	12.05	1.6e-08	22.05	1.7e-08			4.8	5e-08	4.8	5e-08
5	1.9164e-08			25	2.9702e-08	35	4.5478e-08			4.2	4.3638e-08	4.2	2.1819e-07	12.1	1.8e-08	22.1	1.8e-08			4.9	5.01e-08	4.9	5.01e-08
5.1	1.9269e-08			25.1	2.9864e-08	35.1	4.5651e-08			4.3	4.3932e-08	4.3	2.1966e-07	12.15	1.7e-08	22.15	1.7e-08			5	5.01e-08	5	5.01e-08
5.2	1.937e-08			25.2	3.0026e-08	35.2	4.581e-08			4.4	4.4198e-08	4.4	2.2099e-07	12.2	1.8e-08	22.2	2e-08			5.1	7.27e-08	5.1	5.5e-08
5.3	1.9468e-08			25.3	3.0183e-08	35.3	4.5964e-08			4.5	4.445e-08	4.5	2.2225e-07	12.25	1.5e-08	22.25	2e-08			5.2	1.058e-07	5.2	9.12e-08
5.4	1.956e-08			25.4	3.0337e-08	35.4	4.6107e-08			4.6	4.468e-08	4.6	2.234e-07	12.3	1.7e-08	22.3	1.8e-08			5.3	1.231e-07	5.3	1.21e-07
5.5	1.9651e-08			25.5	3.0488e-08	35.5	4.6246e-08			4.7	4.4901e-08	4.7	2.24505e-07	12.35	1.7e-08	22.35	2.3e-08			5.4	1.337e-07	5.4	1.364e-07
5.6	1.9738e-08			25.6	3.0642e-08	35.6	4.6378e-08			4.8	4.5103e-08	4.8	2.25515e-07	12.4	1.6e-08	22.4	2.1e-08			5.5	1.42e-07	5.5	1.466e-07
5.7	1.9824e-08			25.7	3.0785e-08	35.7	4.6498e-08			4.9	4.5297e-08	4.9	2.26485e-07	12.45	1.8e-08	22.45	2.1e-08			5.6	1.498e-07	5.6	1.548e-07
5.8	1.9899e-08			25.8	3.0931e-08	35.8	4.6617e-08			5	4.5478e-08	5	2.2739e-07	12.5	6e-08	22.5	7.99e-07			5.7	1.581e-07	5.7	1.626e-07
5.9	1.9979e-08			25.9	3.1075e-08	35.9	4.6734e-08			5.1	4.5651e-08	5.1	2.28255e-07	12.55	4.3e-07	22.55	7.29e-07			5.8	1.676e-07	5.8	1.709e-07
6	2.0057e-08			26	3.1213e-08	36	4.6842e-08			5.2	4.581e-08	5.2	2.2905e-07	12.6	4.27e-07	22.6	6.5e-07			5.9	1.78e-07	5.9	1.802e-07
6.1	2.0132e-08			26.1	3.1353e-08	36.1	4.6942e-08			5.3	4.5964e-08	5.3	2.2982e-07	12.65	4.26e-07	22.65	5.87e-07			6	1.893e-07	6	1.901e-07
6.2	2.02e-08			26.2	3.1489e-08	36.2	4.7042e-08			5.4	4.6107e-08	5.4	2.30535e-07	12.7	4.25e-07	22.7	5.39e-07			6.1	2.014e-07	6.1	2.01e-07
6.3	2.0269e-08			26.3	3.1621e-08	36.3	4.7137e-08			5.5	4.6246e-08	5.5	2.3123e-07	12.75	4.21e-07	22.75	4.91e-07			6.2	2.144e-07	6.2	2.127e-07
6.4	2.0337e-08			26.4	3.1749e-08	36.4	4.723e-08			5.6	4.6378e-08	5.6	2.3189e-07	12.8	4.2e-07	22.8	4.52e-07			6.3	2.282e-07	6.3	2.252e-07
6.5	2.0401e-08			26.5	3.1879e-08	36.5	4.7311e-08			5.7	4.6498e-08	5.7	2.3249e-07	12.85	4.19e-07	22.85	4.19e-07			6.4	2.424e-07	6.4	2.383e-07
6.6	2.0465e-08			26.6	3.2006e-08	36.6	4.7396e-08			5.8	4.6617e-08	5.8	2.33085e-07	12.9	4.21e-07	22.9	3.9e-07			6.5	2.572e-07	6.5	2.518e-07
6.7	2.0525e-08			26.7	3.213e-08	36.7	4.7475e-08			5.9	4.6734e-08	5.9	2.3367e-07	12.95	4.17e-07	22.95	3.63e-07			6.6	2.725e-07	6.6	2.66e-07
6.8	2.0586e-08			26.8	3.2257e-08	36.8	4.7549e-08			6	4.6842e-08	6	2.3421e-07	13	4.2e-07	23	3.38e-07			6.7	2.879e-07	6.7	2.804e-07
6.9	2.0645e-08			26.9	3.2374e-08	36.9	4.7626e-08			6.1	4.6942e-08	6.1	2.3471e-07	13.05	4.19e-07	23.05	3.16e-07			6.8	3.037e-07	6.8	2.951e-07
7	2.0705e-08			27	3.2488e-08	37	4.7698e-08			6.2	4.7042e-08	6.2	2.3521e-07	13.1	4.2e-07	23.1	2.95e-07			6.9	3.198e-07	6.9	3.101e-07
7.1	2.0759e-08			27.1	3.2603e-08	37.1	4.7766e-08			6.3	4.7137e-08	6.3	2.35685e-07	13.15	4.17e-07	23.15	2.78e-07			7	3.36e-07	7	3.252e-07
7.2	2.0819e-08			27.2	3.2715e-08	37.2	4.7827e-08			6.4	4.723e-08	6.4	2.3615e-07	13.2	4.18e-07	23.2	2.6e-07			7.1	3.526e-07	7.1	3.404e-07
7.3	2.0868e-08			27.3	3.2828e-08	37.3	4.7887e-08			6.5	4.7311e-08	6.5	2.36555e-07	13.25	4.14e-07	23.25	2.44e-07			7.2	3.693e-07	7.2	3.559e-07
7.4	2.0918e-08			27.4	3.2935e-08	37.4	4.7945e-08			6.6	4.7396e-08	6.6	2.3698e-07	13.3	4.16e-07	23.3	2.31e-07			7.3	3.86e-07	7.3	3.716e-07
7.5	2.0963e-08			27.5	3.3043e-08	37.5	4.8004e-08			6.7	4.7475e-08	6.7	2.37375e-07	13.35	4.16e-07	23.35	2.19e-07			7.4	4.029e-07	7.4	3.873e-07
7.6	1.9952e-08			27.6	3.2357e-08	37.6	4.6861e-08			6.8	4.7549e-08	6.8	2.37745e-07	13.4	4.15e-07	23.4	2.04e-07			7.5	4.197e-07	7.5	4.03e-07
7.7	1.9368e-08			27.7	3.1373e-08	37.7	4.5951e-08			6.9	4.7626e-08	6.9	2.3813e-07	13.45	4.11e-07	23.45	1.95e-07			7.6	4.368e-07	7.6	4.19e-07
7.8	1.908e-08			27.8	3.1046e-08	37.8	4.549e-08			7	4.7698e-08	7	2.3849e-07	13.5	4.15e-07	23.5	1.85e-07			7.7	4.536e-07	7.7	4.348e-07
7.9	1.8889e-08			27.9	3.0838e-08	37.9	4.5158e-08			7.1	4.7766e-08	7.1	2.3883e-07	13.55	4.13e-07	23.55	1.74e-07			7.8	4.705e-07	7.8	4.505e-07
8	1.8736e-08			28	3.0685e-08	38	4.4891e-08			7.2	4.7827e-08	7.2	2.39135e-07	13.6	4.1e-07	23.6	1.67e-07			7.9	4.872e-07	7.9	4.662e-07
8.1	1.8612e-08			28.1	3.0561e-08	38.1	4.467e-08			7.3	4.7887e-08	7.3	2.39435e-07	13.65	4.11e-07	23.65	1.57e-07			8	5.038e-07	8	4.819e-07
8.2	1.8509e-08			28.2	3.0459e-08	38.2	4.4477e-08			7.4	4.7945e-08	7.4	2.39725e-07	13.7	4.13e-07	23.7	1.48e-07			8.1	5.205e-07	8.1	4.976e-07
8.3	1.8425e-08			28.3	3.0369e-08	38.3	4.43e-08			7.5	4.8004e-08	7.5	2.4002e-07	13.75	4.09e-07	23.75	1.43e-07			8.2	5.37e-07	8.2	5.132e-07
8.4	1.8342e-08			28.4	3.0283e-08	38.4	4.415e-08			7.6	4.6861e-08	7.6	2.34305e-07	13.8	4.14e-07	23.8	1.36e-07			8.3	5.534e-07	8.3	5.286e-07
8.5	1.8273e-08			28.5	3.0213e-08	38.5	4.4009e-08			7.7	4.5951e-08	7.7	2.29755e-07	13.85	4.11e-07	23.85	1.31e-07			8.4	5.696e-07	8.4	5.44e-07
8.6	1.8209e-08			28.6	3.0148e-08	38.6	4.3882e-08			7.8	4.549e-08	7.8	2.2745e-07	13.9	4.13e-07	23.9	1.24e-07			8.5	5.856e-07	8.5	5.591e-07
8.7	1.8152e-08			28.7	3.0088e-08	38.7	4.3763e-08			7.9	4.5158e-08	7.9	2.2579e-07	13.95	4.09e-07	23.95	1.19e-07			8.6	6.018e-07	8.6	5.744e-07
8.8	1.8099e-08			28.8	3.0033e-08	38.8	4.3651e-08			8	4.4891e-08	8	2.24455e-07	14	4.1e-07	24	1.16e-07			8.7	6.178e-07	8.7	5.893e-07
8.9	1.8055e-08			28.9	2.9985e-08	38.9	4.3551e-08			8.1	4.467e-08	8.1	2.2335e-07	14.05	4.07e-07	24.05	1.12e-07			8.8	6.335e-07	8.8	6.041e-07
9	1.8008e-08			29	2.9934e-08	39	4.3453e-08			8.2	4.4477e-08	8.2	2.22385e-07	14.1	4.08e-07	24.1	1.05e-07			8.9	6.492e-07	8.9	6.187e-07
9.1	1.7961e-08			29.1	2.989e-08	39.1	4.3361e-08			8.3	4.43e-08	8.3	2.215e-07	14.15	4.07e-07	24.15	1e-07			9	6.645e-07	9	6.333e-07
9.2	1.7921e-08			29.2	2.9846e-08	39.2	4.3273e-08			8.4	4.415e-08	8.4	2.2075e-07	14.2	4.07e-07	24.2	9.7e-08			9.1	6.8e-07	9.1	6.477e-07
9.3	1.7882e-08			29.3	2.9803e-08	39.3	4.3192e-08			8.5	4.4009e-08	8.5	2.20045e-07	14.25	4.06e-07	24.25	9.3e-08			9.2	6.951e-07	9.2	6.62e-07
9.4	1.7849e-08			29.4	2.977e-08	39.4	4.3114e-08			8.6	4.3882e-08	8.6	2.1941e-07	14.3	4.07e-07	24.3	9.2e-08			9.3	7.101e-07	9.3	6.762e-07
9.5	1.7816e-08			29.5	2.9733e-08	39.5	4.3039e-08			8.7	4.3763e-08	8.7	2.18815e-07	14.35	4.07e-07	24.35	8.8e-08			9.4	7.25e-07	9.4	6.9e-07
9.6	1.7787e-08			29.6	2.9695e-08	39.6	4.2965e-08			8.8	4.3651e-08	8.8	2.18255e-07	14.4	4.1e-07	24.4	8.4e-08			9.5	7.397e-07	9.5	7.039e-07
9.7	1.7756e-08			29.7	2.9665e-08	39.7	4.2899e-08			8.9	4.3551e-08	8.9	2.17755e-07	14.45	4.05e-07	24.45	8.2e-08			9.6	7.541e-07	9.6	7.175e-07
9.8	1.7728e-08			29.8	2.9627e-08	39.8	4.2835e-08			9	4.3453e-08	9	2.17265e-07	14.5	4.07e-07	24.5	8e-08			9.7	7.685e-07	9.7	7.31e-07
9.9	1.7701e-08			29.9	2.9598e-08	39.9	4.2769e-08			9.1	4.3361e-08	9.1	2.16805e-07	14.55	4.07e-07	24.55	7.8e-08			9.8	7.828e-07	9.8	7.442e-07
						40	4.2706e-08			9.2	4.3273e-08	9.2	2.16365e-07	14.6	4.11e-07	24.6	7.7e-08			9.9	7.968e-07	9.9	7.572e-07
										9.3	4.3192e-08	9.3	2.1596e-07	14.65	4.1e-07	24.65	7.3e-08			10	8.107e-07	10	7.703e-07
										9.4	4.3114e-08	9.4	2.1557e-07	14.7	4.07e-07	24.7	7.2e-08			10.1	8.244e-07	10.1	7.834e-07
										9.5	4.3039e-08	9.5	2.15195e-07	14.75	4.04e-07	24.75	6.8e-08			10.2	8.379e-07	10.2	7.961e-07
										9.6	4.2965e-08	9.6	2.14825e-07	14.8	4.03e-07	24.8	7e-08			10.3	8.512e-07	10.3	8.087e-07
										9.7	4.2899e-08	9.7	2.14495e-07	14.85	4.03e-07	24.85	6.8e-08			10.4	8.643e-07	10.4	8.21e-07
										9.8	4.2835e-08	9.8	2.14175e-07	14.9	4.07e-07	24.9	6.6e-08			10.5	8.773e-07	10.5	8.333e-07
										9.9	4.2769e-08	9.9	2.13845e-07	14.95	4.04e-07	24.95	6.6e-08			10.6	8.901e-07	10.6	8.455e-07
										10	4.2706e-08	10	2.1353e-07	15	4.07e-07	25	6.4e-08			10.7	9.028e-07	10.7	8.576e-07
														15.05	4.05e-07	25.05	6.2e-08			10.8	9.154e-07	10.8	8.693e-07
														15.1	4.05e-07	25.1	5.7e-08			10.9	9.278e-07	10.9	8.81e-07
														15.15	4.04e-07	25.15	5.8e-08			11	9.4e-07	11	8.925e-07
														15.2	4.04e-07	25.2	5.7e-08			11.1	9.521e-07	11.1	9.038e-07
														15.25	4.02e-07	25.25	5.4e-08			11.2	9.64e-07	11.2	9.152e-07
														15.3	4.01e-07	25.3	5.6e-08			11.3	9.757e-07	11.3	9.263e-07
														15.35	4.02e-07	25.35	5.5e-08			11.4	9.873e-07	11.4	9.372e-07
														15.4	4.02e-07	25.4	5.7e-08			11.5	9.988e-07	11.5	9.479e-07
														15.45	4.01e-07	25.45	5.6e-08			11.6	1.0102e-06	11.6	9.583e-07
														15.5	4.02e-07	25.5	5.5e-08			11.7	1.0216e-06	11.7	9.69e-07
														15.55	4.01e-07	25.55	5.1e-08			11.8	1.0327e-06	11.8	9.794e-07
														15.6	4.02e-07	25.6	5.3e-08			11.9	1.0436e-06	11.9	9.896e-07
														15.65	4.02e-07	25.65	5.4e-08			12	1.0544e-06	12	9.997e-07
														15.7	4.01e-07	25.7	5.2e-08			12.1	1.0651e-06	12.1	1.0096e-06
														15.75	4e-07	25.75	5e-08			12.2	1.0756e-06	12.2	1.0195e-06
														15.8	4.03e-07	25.8	5e-08			12.3	1.0859e-06	12.3	1.0291e-06
														15.85	4.03e-07	25.85	4.7e-08			12.4	1.0963e-06	12.4	1.0387e-06
														15.9	4e-07	25.9	4.9e-08			12.5	1.1064e-06	12.5	1.0482e-06
														15.95	4e-07	25.95	4.6e-08			12.6	1.1163e-06	12.6	1.0576e-06
														16	4e-07	26	4.8e-08			12.7	1.1263e-06	12.7	1.0667e-06
														16.05	4e-07	26.05	4.8e-08			12.8	1.1361e-06	12.8	1.0759e-06
														16.1	3.98e-07	26.1	4.5e-08			12.9	1.1457e-06	12.9	1.0849e-06
														16.15	3.98e-07	26.15	4.7e-08			13	1.1554e-06	13	1.0937e-06
														16.2	4e-07	26.2	4.6e-08			13.1	1.1646e-06	13.1	1.1025e-06
														16.25	3.99e-07	26.25	4.5e-08			13.2	1.1739e-06	13.2	1.1111e-06
														16.3	4e-07	26.3	4e-08			13.3	1.183e-06	13.3	1.1197e-06
														16.35	4e-07	26.35	4.2e-08			13.4	1.1919e-06	13.4	1.128e-06
														16.4	3.99e-07	26.4	4.3e-08			13.5	1.2009e-06	13.5	1.1365e-06
														16.45	4.01e-07	26.45	4.3e-08			13.6	1.2098e-06	13.6	1.1447e-06
														16.5	4e-07	26.5	4.3e-08			13.7	1.2185e-06	13.7	1.1528e-06
														16.55	3.98e-07	26.55	4.3e-08			13.8	1.2272e-06	13.8	1.1608e-06
														16.6	3.98e-07	26.6	4.1e-08			13.9	1.2358e-06	13.9	1.1688e-06
														16.65	4.01e-07	26.65	4.3e-08			14	1.2444e-06	14	1.1766e-06
														16.7	3.99e-07	26.7	3.9e-08			14.1	1.2527e-06	14.1	1.1844e-06
														16.75	3.99e-07	26.75	4.2e-08			14.2	1.2609e-06	14.2	1.192e-06
														16.8	3.95e-07	26.8	4.2e-08			14.3	1.2691e-06	14.3	1.1995e-06
														16.85	3.99e-07	26.85	4.2e-08			14.4	1.2772e-06	14.4	1.207e-06
														16.9	3.97e-07	26.9	4.1e-08			14.5	1.2852e-06	14.5	1.2143e-06
														16.95	4e-07	26.95	4e-08			14.6	1.2931e-06	14.6	1.2215e-06
														17	3.99e-07	27	3.9e-08			14.7	1.3008e-06	14.7	1.2287e-06
														17.05	3.95e-07	27.05	3.7e-08			14.8	1.3084e-06	14.8	1.2359e-06
														17.1	3.96e-07	27.1	4e-08			14.9	1.316e-06	14.9	1.243e-06
														17.15	3.97e-07	27.15	4.1e-08			15	1.3235e-06	15	1.2499e-06
														17.2	3.95e-07	27.2	4e-08			15.1	1.331e-06	15.1	1.2569e-06
														17.25	3.98e-07	27.25	3.6e-08			15.2	1.3384e-06	15.2	1.2636e-06
														17.3	3.95e-07	27.3	3.8e-08			15.3	1.3456e-06	15.3	1.2703e-06
														17.35	3.93e-07	27.35	3.7e-08			15.4	1.3527e-06	15.4	1.2768e-06
														17.4	3.97e-07	27.4	4.1e-08			15.5	1.3597e-06	15.5	1.2833e-06
														17.45	3.94e-07	27.45	3.7e-08			15.6	1.3668e-06	15.6	1.2897e-06
														17.5	3.96e-07	27.5	3.9e-08			15.7	1.3737e-06	15.7	1.2961e-06
														17.55	1.9e-08	27.55	1.8e-08			15.8	1.3805e-06	15.8	1.3025e-06
														17.6	1.8e-08	27.6	1.7e-08			15.9	1.3872e-06	15.9	1.3087e-06
														17.65	1.9e-08	27.65	1.7e-08			16	1.3938e-06	16	1.3148e-06
														17.7	1.9e-08	27.7	1.7e-08			16.1	1.4006e-06	16.1	1.3209e-06
														17.75	1.8e-08	27.75	1.7e-08			16.2	1.4071e-06	16.2	1.3269e-06
														17.8	1.6e-08	27.8	1.6e-08			16.3	1.4135e-06	16.3	1.3329e-06
														17.85	1.8e-08	27.85	1.5e-08			16.4	1.4199e-06	16.4	1.3389e-06
														17.9	1.8e-08	27.9	1.7e-08			16.5	1.4261e-06	16.5	1.3446e-06
														17.95	1.8e-08	27.95	1.8e-08			16.6	1.4323e-06	16.6	1.3503e-06
														18	1.9e-08	28	1.6e-08			16.7	1.4385e-06	16.7	1.356e-06
														18.05	2e-08	28.05	2e-08			16.8	1.4446e-06	16.8	1.3617e-06
														18.1	1.6e-08	28.1	1.8e-08			16.9	1.4506e-06	16.9	1.3671e-06
														18.15	1.9e-08	28.15	1.6e-08			17	1.4565e-06	17	1.3726e-06
														18.2	1.7e-08	28.2	2.1e-08			17.1	1.4622e-06	17.1	1.3782e-06
														18.25	1.9e-08	28.25	1.8e-08			17.2	1.4679e-06	17.2	1.3835e-06
														18.3	1.6e-08	28.3	2e-08			17.3	1.4737e-06	17.3	1.3887e-06
														18.35	1.8e-08	28.35	1.8e-08			17.4	1.4795e-06	17.4	1.3939e-06
														18.4	1.7e-08	28.4	1.9e-08			17.5	1.485e-06	17.5	1.3991e-06
														18.45	1.9e-08	28.45	1.7e-08			17.6	1.4906e-06	17.6	1.4042e-06
														18.5	1.6e-08	28.5	2.1e-08			17.7	1.4959e-06	17.7	1.4093e-06
														18.55	1.7e-08	28.55	1.8e-08			17.8	1.5014e-06	17.8	1.4143e-06
														18.6	1.6e-08	28.6	1.9e-08			17.9	1.5069e-06	17.9	1.4192e-06
														18.65	1.6e-08	28.65	1.7e-08			18	1.5121e-06	18	1.424e-06
														18.7	1.6e-08	28.7	1.9e-08			18.1	1.5173e-06	18.1	1.4289e-06
														18.75	1.6e-08	28.75	1.8e-08			18.2	1.5226e-06	18.2	1.4337e-06
														18.8	1.8e-08	28.8	1.8e-08			18.3	1.5279e-06	18.3	1.4384e-06
														18.85	2e-08	28.85	1.6e-08			18.4	1.533e-06	18.4	1.4431e-06
														18.9	1.8e-08	28.9	1.7e-08			18.5	1.5379e-06	18.5	1.4479e-06
														18.95	1.9e-08	28.95	1.7e-08			18.6	1.5429e-06	18.6	1.4525e-06
														19	1.7e-08	29	1.6e-08			18.7	1.5477e-06	18.7	1.4569e-06
														19.05	1.7e-08	29.05	1.8e-08			18.8	1.5526e-06	18.8	1.4613e-06
														19.1	1.6e-08	29.1	1.7e-08			18.9	1.5574e-06	18.9	1.4658e-06
														19.15	2e-08	29.15	1.6e-08			19	1.5621e-06	19	1.4702e-06
														19.2	1.9e-08	29.2	1.7e-08			19.1	1.5669e-06	19.1	1.4746e-06
														19.25	1.7e-08	29.25	1.5e-08			19.2	1.5715e-06	19.2	1.4789e-06
														19.3	1.7e-08	29.3	1.9e-08			19.3	1.5761e-06	19.3	1.4831e-06
														19.35	1.8e-08	29.35	1.9e-08			19.4	1.5806e-06	19.4	1.4872e-06
														19.4	1.8e-08	29.4	1.7e-08			19.5	1.585e-06	19.5	1.4914e-06
														19.45	1.8e-08	29.45	1.8e-08			19.6	1.5893e-06	19.6	1.4955e-06
														19.5	1.9e-08	29.5	1.9e-08			19.7	1.5938e-06	19.7	1.4995e-06
														19.55	1.9e-08	29.55	2e-08			19.8	1.5981e-06	19.8	1.5035e-06
														19.6	1.5e-08	29.6	1.9e-08			19.9	1.6025e-06	19.9	1.5074e-06
														19.65	1.6e-08	29.65	1.6e-08			20	1.6067e-06	20	1.5113e-06
														19.7	1.5e-08	29.7	1.7e-08			20.1	1.6099e-06	20.1	1.5153e-06
														19.75	1.9e-08	29.75	1.8e-08			20.2	1.5996e-06	20.2	1.5135e-06
														19.8	1.6e-08	29.8	2.1e-08			20.3	1.5943e-06	20.3	1.5042e-06
														19.85	1.8e-08	29.85	1.8e-08			20.4	1.5904e-06	20.4	1.4998e-06
														19.9	1.6e-08	29.9	1.8e-08			20.5	1.5872e-06	20.5	1.4964e-06
														19.95	1.8e-08	29.95	1.6e-08			20.6	1.5842e-06	20.6	1.4933e-06
														20	1.8e-08	30	1.8e-08			20.7	1.5813e-06	20.7	1.4906e-06
																				20.8	1.5787e-06	20.8	1.488e-06
																				20.9	1.5761e-06	20.9	1.4855e-06
																				21	1.5736e-06	21	1.4832e-06
																				21.1	1.5714e-06	21.1	1.4809e-06
																				21.2	1.5692e-06	21.2	1.4786e-06
																				21.3	1.5671e-06	21.3	1.4765e-06
																				21.4	1.565e-06	21.4	1.4744e-06
																				21.5	1.5629e-06	21.5	1.4724e-06
																				21.6	1.5609e-06	21.6	1.4704e-06
																				21.7	1.5589e-06	21.7	1.4684e-06
																				21.8	1.5569e-06	21.8	1.4666e-06
																				21.9	1.5551e-06	21.9	1.4647e-06
																				22	1.5533e-06	22	1.463e-06
																				22.1	1.5515e-06	22.1	1.4611e-06
																				22.2	1.5497e-06	22.2	1.4595e-06
																				22.3	1.548e-06	22.3	1.4578e-06
																				22.4	1.5463e-06	22.4	1.4562e-06
																				22.5	1.5447e-06	22.5	1.4546e-06
																				22.6	1.5432e-06	22.6	1.4531e-06
																				22.7	1.5413e-06	22.7	1.4516e-06
																				22.8	1.5398e-06	22.8	1.45e-06
																				22.9	1.5382e-06	22.9	1.4485e-06
																				23	1.5367e-06	23	1.4469e-06
																				23.1	1.5353e-06	23.1	1.4455e-06
																				23.2	1.5337e-06	23.2	1.444e-06
																				23.3	1.5323e-06	23.3	1.4425e-06
																				23.4	1.5309e-06	23.4	1.4411e-06
																				23.5	1.5295e-06	23.5	1.4396e-06
																				23.6	1.5281e-06	23.6	1.4382e-06
																				23.7	1.5268e-06	23.7	1.437e-06
																				23.8	1.5254e-06	23.8	1.4357e-06
																				23.9	1.524e-06	23.9	1.4344e-06
																				24	1.5226e-06	24	1.4332e-06
																				24.1	1.5213e-06	24.1	1.4318e-06
																				24.2	1.5199e-06	24.2	1.4305e-06
																				24.3	1.5187e-06	24.3	1.4293e-06
																				24.4	1.5175e-06	24.4	1.4282e-06
																				24.5	1.5162e-06	24.5	1.427e-06
																				24.6	1.5149e-06	24.6	1.4258e-06
																				24.7	1.5136e-06	24.7	1.4247e-06
																				24.8	1.5123e-06	24.8	1.4236e-06
																				24.9	1.5111e-06	24.9	1.4224e-06
																				25	1.51e-06	25	1.4212e-06
																				25.1	1.5089e-06	25.1	1.4201e-06
																				25.2	1.5078e-06	25.2	1.419e-06
																				25.3	1.5066e-06	25.3	1.418e-06
																				25.4	1.5055e-06	25.4	1.4167e-06
																				25.5	1.5043e-06	25.5	1.4156e-06
																				25.6	1.5031e-06	25.6	1.4144e-06
																				25.7	1.5019e-06	25.7	1.4133e-06
																				25.8	1.501e-06	25.8	1.4124e-06
																				25.9	1.4999e-06	25.9	1.4112e-06
																				26	1.4987e-06	26	1.41e-06
																				26.1	1.4977e-06	26.1	1.409e-06
																				26.2	1.4968e-06	26.2	1.4081e-06
																				26.3	1.4956e-06	26.3	1.4071e-06
																				26.4	1.4946e-06	26.4	1.4062e-06
																				26.5	1.4934e-06	26.5	1.4052e-06
																				26.6	1.4925e-06	26.6	1.4042e-06
																				26.7	1.4916e-06	26.7	1.4032e-06
																				26.8	1.4907e-06	26.8	1.4024e-06
																				26.9	1.4896e-06	26.9	1.4013e-06
																				27	1.4886e-06	27	1.4005e-06
																				27.1	1.4876e-06	27.1	1.3995e-06
																				27.2	1.4866e-06	27.2	1.3985e-06
																				27.3	1.4857e-06	27.3	1.3976e-06
																				27.4	1.4846e-06	27.4	1.3967e-06
																				27.5	1.4838e-06	27.5	1.3958e-06
																				27.6	1.4828e-06	27.6	1.3948e-06
																				27.7	1.4818e-06	27.7	1.3938e-06
																				27.8	1.4809e-06	27.8	1.3931e-06
																				27.9	1.48e-06	27.9	1.3921e-06
																				28	1.4793e-06	28	1.3912e-06
																				28.1	1.4782e-06	28.1	1.3904e-06
																				28.2	1.4774e-06	28.2	1.3896e-06
																				28.3	1.4765e-06	28.3	1.3886e-06
																				28.4	1.4756e-06	28.4	1.3877e-06
																				28.5	1.4748e-06	28.5	1.3868e-06
																				28.6	1.474e-06	28.6	1.386e-06
																				28.7	1.473e-06	28.7	1.3853e-06
																				28.8	1.4721e-06	28.8	1.3844e-06
																				28.9	1.4714e-06	28.9	1.3835e-06
																				29	1.4703e-06	29	1.3828e-06
																				29.1	1.4696e-06	29.1	1.3819e-06
																				29.2	1.4688e-06	29.2	1.3812e-06
																				29.3	1.468e-06	29.3	1.3802e-06
																				29.4	1.4672e-06	29.4	1.3793e-06
																				29.5	1.4664e-06	29.5	1.3786e-06
																				29.6	1.4656e-06	29.6	1.3779e-06
																				29.7	1.4647e-06	29.7	1.3771e-06
																				29.8	1.4639e-06	29.8	1.3762e-06
																				29.9	1.4631e-06	29.9	1.3754e-06
																				30	1.4624e-06	30	1.3745e-06
																				30.1	1.4617e-06	30.1	1.3738e-06
																				30.2	1.461e-06	30.2	1.3731e-06
																				30.3	1.4602e-06	30.3	1.3723e-06
																				30.4	1.4593e-06	30.4	1.3716e-06
																				30.5	1.4585e-06	30.5	1.3709e-06
																				30.6	1.4579e-06	30.6	1.3702e-06
																				30.7	1.4571e-06	30.7	1.3694e-06
																				30.8	1.4564e-06	30.8	1.3685e-06
																				30.9	1.4556e-06	30.9	1.3679e-06
																				31	1.4548e-06	31	1.3673e-06
																				31.1	1.4541e-06	31.1	1.3665e-06
																				31.2	1.4534e-06	31.2	1.3659e-06
																				31.3	1.4526e-06	31.3	1.3652e-06
																				31.4	1.4519e-06	31.4	1.3645e-06
																				31.5	1.4512e-06	31.5	1.3638e-06
																				31.6	1.4504e-06	31.6	1.363e-06
																				31.7	1.4497e-06	31.7	1.3625e-06
																				31.8	1.449e-06	31.8	1.3618e-06
																				31.9	1.4483e-06	31.9	1.3611e-06
																				32	1.4476e-06	32	1.3604e-06
																				32.1	1.4468e-06	32.1	1.3597e-06
																				32.2	1.446e-06	32.2	1.3589e-06
																				32.3	1.4454e-06	32.3	1.3583e-06
																				32.4	1.4448e-06	32.4	1.3577e-06
																				32.5	1.4441e-06	32.5	1.3572e-06
																				32.6	1.4435e-06	32.6	1.3564e-06
																				32.7	1.4428e-06	32.7	1.3559e-06
																				32.8	1.442e-06	32.8	1.3553e-06
																				32.9	1.4414e-06	32.9	1.3545e-06
																				33	1.4406e-06	33	1.3538e-06
																				33.1	1.44e-06	33.1	1.3531e-06
																				33.2	1.4394e-06	33.2	1.3525e-06
																				33.3	1.4388e-06	33.3	1.3519e-06
																				33.4	1.4381e-06	33.4	1.3513e-06
																				33.5	1.4374e-06	33.5	1.3506e-06
																				33.6	1.4367e-06	33.6	1.35e-06
																				33.7	1.4361e-06	33.7	1.3494e-06
																				33.8	1.4356e-06	33.8	1.3487e-06
																				33.9	1.4349e-06	33.9	1.3481e-06
																				34	1.4343e-06	34	1.3475e-06
																				34.1	1.4337e-06	34.1	1.347e-06
																				34.2	1.4331e-06	34.2	1.3464e-06
																				34.3	1.4325e-06	34.3	1.3458e-06
																				34.4	1.4318e-06	34.4	1.3452e-06
																				34.5	1.4312e-06	34.5	1.3446e-06
																				34.6	1.4305e-06	34.6	1.3439e-06
																				34.7	1.4299e-06	34.7	1.3432e-06
																				34.8	1.4294e-06	34.8	1.3428e-06
																				34.9	1.4287e-06	34.9	1.3423e-06
																				35	1.4282e-06	35	1.3418e-06
																				35.1	1.4276e-06	35.1	1.3412e-06
																				35.2	1.4269e-06	35.2	1.3406e-06
																				35.3	1.4263e-06	35.3	1.34e-06
																				35.4	1.4258e-06	35.4	1.3393e-06
																				35.5	1.4252e-06	35.5	1.3388e-06
																				35.6	1.4246e-06	35.6	1.3382e-06
																				35.7	1.4238e-06	35.7	1.3376e-06
																				35.8	1.4233e-06	35.8	1.3372e-06
																				35.9	1.4228e-06	35.9	1.3367e-06
																				36	1.4224e-06	36	1.3361e-06
																				36.1	1.4217e-06	36.1	1.3356e-06
																				36.2	1.4211e-06	36.2	1.3351e-06
																				36.3	1.4207e-06	36.3	1.3346e-06
																				36.4	1.4201e-06	36.4	1.3339e-06
																				36.5	1.4194e-06	36.5	1.3334e-06
																				36.6	1.4189e-06	36.6	1.3329e-06
																				36.7	1.4184e-06	36.7	1.3323e-06
																				36.8	1.4179e-06	36.8	1.3318e-06
																				36.9	1.4174e-06	36.9	1.3314e-06
																				37	1.4168e-06	37	1.3308e-06
																				37.1	1.4163e-06	37.1	1.3302e-06
																				37.2	1.4158e-06	37.2	1.3297e-06
																				37.3	1.4153e-06	37.3	1.3292e-06
																				37.4	1.4147e-06	37.4	1.3287e-06
																				37.5	1.4141e-06	37.5	1.3282e-06
																				37.6	1.4135e-06	37.6	1.3276e-06
																				37.7	1.413e-06	37.7	1.327e-06
																				37.8	1.4125e-06	37.8	1.3265e-06
																				37.9	1.412e-06	37.9	1.326e-06
																				38	1.4115e-06	38	1.3256e-06
																				38.1	1.411e-06	38.1	1.3251e-06
																				38.2	1.4105e-06	38.2	1.3245e-06
																				38.3	1.4101e-06	38.3	1.3239e-06
																				38.4	1.4095e-06	38.4	1.3235e-06
																				38.5	1.409e-06	38.5	1.323e-06
																				38.6	1.4086e-06	38.6	1.3225e-06
																				38.7	1.4081e-06	38.7	1.3221e-06
																				38.8	1.4076e-06	38.8	1.3215e-06
																				38.9	1.407e-06	38.9	1.3212e-06
																				39	1.4065e-06	39	1.3207e-06
																				39.1	1.406e-06	39.1	1.3201e-06
																				39.2	1.4057e-06	39.2	1.3198e-06
																				39.3	1.405e-06	39.3	1.3193e-06
																				39.4	1.4046e-06	39.4	1.3187e-06
																				39.5	1.4041e-06	39.5	1.3182e-06
																				39.6	1.4037e-06	39.6	1.3177e-06
																				39.7	1.4033e-06	39.7	1.3173e-06
																				39.8	1.4028e-06	39.8	1.3167e-06
																				39.9	1.4022e-06	39.9	1.3164e-06
																				40	1.4018e-06	40	1.3159e-06

## Sheet: Figure 2c
CH1 Voltage	|IDS| (A)	|IDS|1/2 (10-3A1/2)	|IDS| (A)	|IDS|1/2 (10-3A1/2)	|IDS| (A)	|IDS|1/2 (10-3A1/2)
9.93289	1.33878e-08	0.000115706	3.12316e-09	5.58852e-05	3.4295e-10	1.85189e-05
9.5302	1.38e-08	0.000117473	3.28096e-09	5.72797e-05	3.1382e-10	1.7715e-05
9.12752	1.42345e-08	0.000119308	3.47478e-09	5.89473e-05	2.9988e-10	1.7317e-05
8.72483	1.47017e-08	0.000121251	3.59605e-09	5.99671e-05	2.4486e-10	1.5648e-05
8.32215	1.51863e-08	0.000123233	3.76442e-09	6.13549e-05	1.8619e-10	1.36452e-05
7.91946	1.56661e-08	0.000125164	4.0427e-09	6.35822e-05	2.2193e-10	1.48973e-05
7.51678	1.61649e-08	0.000127141	4.29489e-09	6.55354e-05	2.7911e-10	1.67066e-05
7.11408	1.67439e-08	0.000129398	4.59735e-09	6.78038e-05	3.2613e-10	1.80591e-05
6.71141	1.74157e-08	0.000131969	4.96879e-09	7.04896e-05	3.169e-10	1.78017e-05
6.30872	1.81717e-08	0.000134802	5.18783e-09	7.20266e-05	3.0612e-10	1.74963e-05
5.90604	1.90255e-08	0.000137933	5.40747e-09	7.35355e-05	3.2661e-10	1.80724e-05
5.50336	2.00411e-08	0.000141567	5.59544e-09	7.48027e-05	3.9192e-10	1.9797e-05
5.10067	2.12916e-08	0.000145916	5.92217e-09	7.69556e-05	4.5105e-10	2.12379e-05
4.69799	2.29123e-08	0.000151368	6.08543e-09	7.80092e-05	5.3615e-10	2.31549e-05
4.2953	2.50074e-08	0.000158137	6.33537e-09	7.9595e-05	6.8551e-10	2.61823e-05
3.89262	2.76618e-08	0.000166318	6.65252e-09	8.1563e-05	5.2353e-10	2.28808e-05
3.48993	3.10713e-08	0.000176271	6.97441e-09	8.35129e-05	5.9973e-10	2.44894e-05
3.08725	3.54513e-08	0.000188285	7.3735e-09	8.58691e-05	6.803e-10	2.60826e-05
2.68456	4.09894e-08	0.000202458	7.60565e-09	8.72104e-05	8.2986e-10	2.88073e-05
2.28188	4.79494e-08	0.000218974	7.91468e-09	8.89645e-05	9.208e-10	3.03447e-05
1.87919	5.65655e-08	0.000237835	8.04285e-09	8.96819e-05	7.9369e-10	2.81725e-05
1.47651	6.71617e-08	0.000259156	8.4524e-09	9.19369e-05	8.7753e-10	2.96231e-05
1.07382	8.00137e-08	0.000282867	8.71477e-09	9.33529e-05	1.00227e-09	3.16587e-05
0.67114	9.54838e-08	0.000309005	8.8779e-09	9.42226e-05	1.17628e-09	3.42969e-05
0.26846	1.14179e-07	0.000337904	9.21935e-09	9.60175e-05	1.22646e-09	3.50209e-05
-0.13423	1.36098e-07	0.000368915	9.40595e-09	9.69843e-05	1.26495e-09	3.55661e-05
-0.53691	1.6177e-07	0.000402206	9.7262e-09	9.86215e-05	1.31989e-09	3.63303e-05
-0.9396	1.91655e-07	0.000437784	9.9223e-09	9.96107e-05	1.32604e-09	3.64148e-05
-1.34228	2.26159e-07	0.000475562	1.02206e-08	0.000101097	1.42637e-09	3.77673e-05
-1.74496	2.6569e-07	0.000515451	1.05534e-08	0.00010273	1.46808e-09	3.83155e-05
-2.14765	3.10664e-07	0.000557372	1.06431e-08	0.000103165	1.61569e-09	4.01957e-05
-2.55034	3.61476e-07	0.000601229	1.11437e-08	0.000105564	1.75533e-09	4.18967e-05
-2.95302	4.18642e-07	0.000647026	1.12124e-08	0.000105889	1.92864e-09	4.39163e-05
-3.35571	4.825e-07	0.000694622	1.16436e-08	0.000107906	2.16978e-09	4.65809e-05
-3.75839	5.534e-07	0.000743909	1.18135e-08	0.00010869	2.31056e-09	4.80683e-05
-4.16107	6.3169e-07	0.000794789	1.22005e-08	0.000110456	2.41092e-09	4.91011e-05
-4.56376	7.1775e-07	0.000847201	1.24837e-08	0.00011173	2.53733e-09	5.03719e-05
-4.96644	8.1194e-07	0.000901077	1.27397e-08	0.00011287	2.62401e-09	5.12251e-05
-5.36913	9.14381e-07	0.000956233	1.32785e-08	0.000115232	2.73479e-09	5.22952e-05
-5.77181	1.02569e-06	0.00101	1.34124e-08	0.000115812	2.96285e-09	5.44321e-05
-6.1745	1.14591e-06	0.00107	1.39914e-08	0.000118285	3.15895e-09	5.62045e-05
-6.57718	1.27528e-06	0.00113	1.42388e-08	0.000119326	3.38608e-09	5.819e-05
-6.97987	1.41419e-06	0.00119	1.47818e-08	0.00012158	3.65814e-09	6.04826e-05
-7.38255	1.56257e-06	0.00125	1.51668e-08	0.000123154	3.99441e-09	6.32013e-05
-7.78523	1.72092e-06	0.00131	1.56754e-08	0.000125201	4.21951e-09	6.49578e-05
-8.18792	1.88919e-06	0.00137	1.63117e-08	0.000127717	4.41299e-09	6.64303e-05
-8.5906	2.06752e-06	0.00144	1.67091e-08	0.000129264	4.63714e-09	6.80966e-05
-8.99329	2.2561e-06	0.0015	1.76058e-08	0.000132687	4.8928e-09	6.99486e-05
-9.39597	2.45493e-06	0.00157	1.81736e-08	0.00013481	5.0644e-09	7.11646e-05
-9.79866	2.66428e-06	0.00163	1.92086e-08	0.000138595	5.31869e-09	7.29294e-05
-10.2013	2.88414e-06	0.0017	2.01639e-08	0.000142	5.64707e-09	7.5147e-05
-10.604	3.1146e-06	0.00176	2.1536e-08	0.000146751	5.97243e-09	7.72815e-05
-11.0067	3.35556e-06	0.00183	2.31802e-08	0.00015225	6.3068e-09	7.94154e-05
-11.4094	3.6073e-06	0.0019	2.51499e-08	0.000158587	6.72513e-09	8.20069e-05
-11.8121	3.86986e-06	0.00197	2.80437e-08	0.000167463	7.0721e-09	8.40958e-05
-12.2148	4.1431e-06	0.00204	3.12495e-08	0.000176775	7.35321e-09	8.57509e-05
-12.6174	4.42695e-06	0.0021	3.58447e-08	0.000189327	7.66663e-09	8.75593e-05
-13.0201	4.72172e-06	0.00217	4.11945e-08	0.000202964	7.93397e-09	8.90728e-05
-13.4228	5.02711e-06	0.00224	4.82631e-08	0.000219689	8.19975e-09	9.05525e-05
-13.8255	5.34359e-06	0.00231	5.67063e-08	0.000238131	8.57026e-09	9.25757e-05
-14.2282	5.67139e-06	0.00238	6.71892e-08	0.000259209	9.1447e-09	9.56279e-05
-14.6309	6.00969e-06	0.00245	7.96894e-08	0.000282293	9.2903e-09	9.63862e-05
-15.0336	6.35855e-06	0.00252	9.46136e-08	0.000307593	9.8801e-09	9.93987e-05
-15.4362	6.71774e-06	0.00259	1.12191e-07	0.000334949	1.00593e-08	0.000100296
-15.8389	7.08768e-06	0.00266	1.33193e-07	0.000364956	1.0565e-08	0.000102786
-16.2416	7.46871e-06	0.00273	1.57392e-07	0.000396727	1.08134e-08	0.000103988
-16.6443	7.86078e-06	0.0028	1.85609e-07	0.000430824	1.12739e-08	0.000106179
-17.047	8.2638e-06	0.00287	2.17988e-07	0.000466892	1.15687e-08	0.000107558
-17.4497	8.67829e-06	0.00295	2.54863e-07	0.00050484	1.19755e-08	0.000109433
-17.8524	9.10423e-06	0.00302	2.96794e-07	0.000544788	1.23989e-08	0.00011135
-18.255	9.54214e-06	0.00309	3.44308e-07	0.000586778	1.26845e-08	0.000112625
-18.6577	9.99161e-06	0.00316	3.97671e-07	0.000630612	1.32525e-08	0.00011512
-19.0604	1.04546e-05	0.00323	4.56926e-07	0.000675963	1.34191e-08	0.000115841
-19.4631	1.09278e-05	0.00331	5.22948e-07	0.000723151	1.40476e-08	0.000118523
-19.8658	1.14126e-05	0.00338	5.95709e-07	0.000771822	1.42204e-08	0.000119249
-20.2685	1.1909e-05	0.00345	6.75926e-07	0.000822147	1.48382e-08	0.000121812
-20.6711	1.24173e-05	0.00352	7.63772e-07	0.000873941	1.50858e-08	0.000122824
-21.0738	1.29434e-05	0.0036	8.59575e-07	0.000927133	1.56932e-08	0.000125273
-21.4765	1.34756e-05	0.00367	9.63812e-07	0.000981739	1.60265e-08	0.000126596
-21.8792	1.40191e-05	0.00374	1.07604e-06	0.00104	1.66004e-08	0.000128843
-22.2819	1.45744e-05	0.00382	1.19903e-06	0.0011	1.70189e-08	0.000130457
-22.6846	1.51418e-05	0.00389	1.33172e-06	0.00115	1.75716e-08	0.000132558
-23.0872	1.57208e-05	0.00396	1.47422e-06	0.00121	1.8124e-08	0.000134625
-23.4899	1.63119e-05	0.00404	1.62597e-06	0.00128	1.85679e-08	0.000136264
-23.8926	1.6917e-05	0.00411	1.78808e-06	0.00134	1.93553e-08	0.000139123
-24.2953	1.75345e-05	0.00419	1.96044e-06	0.0014	1.97464e-08	0.000140522
-24.698	1.81647e-05	0.00426	2.144e-06	0.00146	2.06687e-08	0.000143766
-25.1007	1.88054e-05	0.00434	2.33852e-06	0.00153	2.11656e-08	0.000145484
-25.5034	1.94564e-05	0.00441	2.54426e-06	0.0016	2.2147e-08	0.000148819
-25.906	2.0117e-05	0.00449	2.76204e-06	0.00166	2.28783e-08	0.000151256
-26.3087	2.07893e-05	0.00456	2.99005e-06	0.00173	2.40283e-08	0.000155011
-26.7114	2.14714e-05	0.00463	3.22942e-06	0.0018	2.5121e-08	0.000158496
-27.1141	2.21623e-05	0.00471	3.47974e-06	0.00187	2.66417e-08	0.000163223
-27.5168	2.28619e-05	0.00478	3.74359e-06	0.00193	2.83587e-08	0.0001684
-27.9195	2.35713e-05	0.00486	4.01348e-06	0.002	3.05051e-08	0.000174657
-28.3221	2.42916e-05	0.00493	4.29872e-06	0.00207	3.33551e-08	0.000182634
-28.7248	2.50222e-05	0.005	4.59183e-06	0.00214	3.66622e-08	0.000191474
-29.1275	2.57596e-05	0.00508	4.90412e-06	0.00221	4.12836e-08	0.000203184
-29.5302	2.6506e-05	0.00515	5.22417e-06	0.00229	4.65815e-08	0.000215827
-29.9329	2.72597e-05	0.00522	5.55506e-06	0.00236	5.36793e-08	0.000231688
-30.3356	2.8021e-05	0.00529	5.89804e-06	0.00243	6.20171e-08	0.000249032
-30.7383	2.87904e-05	0.00537	6.24566e-06	0.0025	7.25011e-08	0.00026926
-31.1409	2.95657e-05	0.00544	6.6153e-06	0.00257	8.49504e-08	0.000291463
-31.5436	3.03477e-05	0.00551	6.99612e-06	0.00265	1.00061e-07	0.000316324
-31.9463	3.11375e-05	0.00558	7.38633e-06	0.00272	1.17666e-07	0.000343025
-32.349	3.19307e-05	0.00565	7.78707e-06	0.00279	1.3892e-07	0.00037272
-32.7517	3.27286e-05	0.00572	8.20102e-06	0.00286	1.63138e-07	0.000403903
-33.1544	3.35303e-05	0.00579	8.62383e-06	0.00294	1.91685e-07	0.000437818
-33.557	3.43368e-05	0.00586	9.05834e-06	0.00301	2.24208e-07	0.000473506
-33.9597	3.51481e-05	0.00593	9.50536e-06	0.00308	2.61678e-07	0.000511545
-34.3624	3.59623e-05	0.006	9.95824e-06	0.00316	3.03993e-07	0.000551356
-34.7651	3.67756e-05	0.00606	1.04285e-05	0.00323	3.51995e-07	0.000593292
-35.1678	3.75893e-05	0.00613	1.09066e-05	0.0033	4.05755e-07	0.000636989
-35.5705	3.84028e-05	0.0062	1.14016e-05	0.00338	4.6589e-07	0.000682561
-35.9732	3.92148e-05	0.00626	1.18982e-05	0.00345	5.32961e-07	0.000730042
-36.3758	4.00228e-05	0.00633	1.24038e-05	0.00352	6.06713e-07	0.000778918
-36.7785	4.08266e-05	0.00639	1.29343e-05	0.0036	6.88243e-07	0.000829604
-37.1812	4.16247e-05	0.00645	1.34616e-05	0.00367	7.77291e-07	0.000881641
-37.5839	4.24167e-05	0.00651	1.4002e-05	0.00374	8.75021e-07	0.000935426
-37.9866	4.31979e-05	0.00657	1.45626e-05	0.00382	9.80879e-07	0.000990393
-38.3893	4.39705e-05	0.00663	1.51202e-05	0.00389	1.09617e-06	0.00105
-38.7919	4.47302e-05	0.00669	1.57001e-05	0.00396	1.22034e-06	0.0011
-39.1946	4.54805e-05	0.00674	1.62843e-05	0.00404	1.35463e-06	0.00116
-39.5973	4.62149e-05	0.0068	1.68717e-05	0.00411	1.49834e-06	0.00122
-40	4.69339e-05	0.00685	1.74825e-05	0.00418	1.65234e-06	0.00129
-40	4.66293e-05	0.00683	1.74183e-05	0.00417	1.64482e-06	0.00128
-39.5973	4.53399e-05	0.00673	1.67017e-05	0.00409	1.47853e-06	0.00122
-39.1946	4.41048e-05	0.00664	1.60253e-05	0.004	1.3254e-06	0.00115
-38.7919	4.29167e-05	0.00655	1.53521e-05	0.00392	1.18484e-06	0.00109
-38.3893	4.17699e-05	0.00646	1.47241e-05	0.00384	1.05564e-06	0.00103
-37.9866	4.06558e-05	0.00638	1.41034e-05	0.00376	9.3735e-07	0.000968168
-37.5839	3.95731e-05	0.00629	1.34913e-05	0.00367	8.29036e-07	0.000910514
-37.1812	3.85161e-05	0.00621	1.29069e-05	0.00359	7.30495e-07	0.00085469
-36.7785	3.74851e-05	0.00612	1.23258e-05	0.00351	6.4124e-07	0.000800775
-36.3758	3.64754e-05	0.00604	1.17754e-05	0.00343	5.60536e-07	0.00074869
-35.9732	3.54863e-05	0.00596	1.12312e-05	0.00335	4.88123e-07	0.000698658
-35.5705	3.4518e-05	0.00588	1.06993e-05	0.00327	4.22871e-07	0.000650285
-35.1678	3.35667e-05	0.00579	1.01881e-05	0.00319	3.65133e-07	0.000604262
-34.7651	3.26337e-05	0.00571	9.6975e-06	0.00311	3.1361e-07	0.000560009
-34.3624	3.17149e-05	0.00563	9.2074e-06	0.00303	2.68488e-07	0.000518158
-33.9597	3.08144e-05	0.00555	8.73895e-06	0.00296	2.28727e-07	0.000478254
-33.557	2.99289e-05	0.00547	8.28138e-06	0.00288	1.94311e-07	0.000440807
-33.1544	2.90596e-05	0.00539	7.84172e-06	0.0028	1.64433e-07	0.000405503
-32.7517	2.82037e-05	0.00531	7.41494e-06	0.00272	1.38923e-07	0.000372724
-32.349	2.73612e-05	0.00523	7.00545e-06	0.00265	1.17122e-07	0.000342231
-31.9463	2.65345e-05	0.00515	6.60631e-06	0.00257	9.8583e-08	0.000313979
-31.5436	2.57213e-05	0.00507	6.22232e-06	0.00249	8.3387e-08	0.000288768
-31.1409	2.49225e-05	0.00499	5.84782e-06	0.00242	7.04092e-08	0.000265347
-30.7383	2.41372e-05	0.00491	5.48838e-06	0.00234	5.99896e-08	0.000244928
-30.3356	2.33659e-05	0.00483	5.14628e-06	0.00227	5.13263e-08	0.000226553
-29.9329	2.26071e-05	0.00475	4.81665e-06	0.00219	4.44687e-08	0.000210876
-29.5302	2.18622e-05	0.00468	4.49838e-06	0.00212	3.90088e-08	0.000197506
-29.1275	2.11314e-05	0.0046	4.19471e-06	0.00205	3.45207e-08	0.000185797
-28.7248	2.04127e-05	0.00452	3.90348e-06	0.00198	3.12826e-08	0.000176869
-28.3221	1.97104e-05	0.00444	3.62552e-06	0.0019	2.83103e-08	0.000168257
-27.9195	1.90196e-05	0.00436	3.35966e-06	0.00183	2.63472e-08	0.000162318
-27.5168	1.83404e-05	0.00428	3.10754e-06	0.00176	2.43926e-08	0.000156181
-27.1141	1.76779e-05	0.0042	2.86663e-06	0.00169	2.30565e-08	0.000151844
-26.7114	1.70268e-05	0.00413	2.63827e-06	0.00162	2.17247e-08	0.000147393
-26.3087	1.63881e-05	0.00405	2.42274e-06	0.00156	2.07225e-08	0.000143953
-25.906	1.57651e-05	0.00397	2.21899e-06	0.00149	1.96789e-08	0.000140282
-25.5034	1.51546e-05	0.00389	2.02665e-06	0.00142	1.88014e-08	0.000137118
-25.1007	1.45573e-05	0.00382	1.84556e-06	0.00136	1.80661e-08	0.00013441
-24.698	1.39716e-05	0.00374	1.67598e-06	0.00129	1.70988e-08	0.000130762
-24.2953	1.34009e-05	0.00366	1.51691e-06	0.00123	1.66029e-08	0.000128852
-23.8926	1.28416e-05	0.00358	1.36858e-06	0.00117	1.56717e-08	0.000125187
-23.4899	1.22964e-05	0.00351	1.23061e-06	0.00111	1.51893e-08	0.000123245
-23.0872	1.17676e-05	0.00343	1.10204e-06	0.00105	1.43582e-08	0.000119826
-22.6846	1.1253e-05	0.00335	9.8326e-07	0.000991595	1.38596e-08	0.000117727
-22.2819	1.07531e-05	0.00328	8.73787e-07	0.000934766	1.31243e-08	0.000114561
-21.8792	1.02663e-05	0.0032	7.74061e-07	0.000879807	1.26068e-08	0.00011228
-21.4765	9.7934e-06	0.00313	6.8325e-07	0.000826589	1.19905e-08	0.000109501
-21.0738	9.3337e-06	0.00306	6.01142e-07	0.000775333	1.14111e-08	0.000106823
-20.6711	8.87925e-06	0.00298	5.26195e-07	0.000725393	1.09598e-08	0.000104689
-20.2685	8.44563e-06	0.00291	4.58949e-07	0.000677458	1.02707e-08	0.000101344
-19.8658	8.02504e-06	0.00283	3.98211e-07	0.00063104	1.00006e-08	0.000100003
-19.4631	7.61729e-06	0.00276	3.44007e-07	0.000586521	9.3069e-09	9.64723e-05
-19.0604	7.22292e-06	0.00269	2.9579e-07	0.000543866	8.95436e-09	9.46275e-05
-18.6577	6.8408e-06	0.00262	2.52921e-07	0.000502913	8.41816e-09	9.17505e-05
-18.255	6.47143e-06	0.00254	2.15642e-07	0.000464373	8.00887e-09	8.94923e-05
-17.8524	6.11452e-06	0.00247	1.82672e-07	0.000427401	7.64542e-09	8.74381e-05
-17.4497	5.77001e-06	0.0024	1.54409e-07	0.000392949	7.29699e-09	8.54224e-05
-17.047	5.43764e-06	0.00233	1.29849e-07	0.000360346	7.03837e-09	8.3895e-05
-16.6443	5.11744e-06	0.00226	1.09053e-07	0.000330232	6.73488e-09	8.20663e-05
-16.2416	4.8091e-06	0.00219	9.1296e-08	0.000302152	6.3785e-09	7.98655e-05
-15.8389	4.51224e-06	0.00212	7.64214e-08	0.000276444	6.01642e-09	7.75656e-05
-15.4362	4.22675e-06	0.00206	6.41779e-08	0.000253334	5.6684e-09	7.52888e-05
-15.0336	3.95241e-06	0.00199	5.38242e-08	0.000232	5.27023e-09	7.25964e-05
-14.6309	3.68895e-06	0.00192	4.55671e-08	0.000213465	4.97591e-09	7.05401e-05
-14.2282	3.43615e-06	0.00185	3.87716e-08	0.000196905	4.74526e-09	6.88859e-05
-13.8255	3.19407e-06	0.00179	3.33261e-08	0.000182554	4.52082e-09	6.7237e-05
-13.4228	2.9628e-06	0.00172	2.92052e-08	0.000170895	4.34939e-09	6.59499e-05
-13.0201	2.7425e-06	0.00166	2.56151e-08	0.000160047	4.21236e-09	6.49027e-05
-12.6174	2.53273e-06	0.00159	2.31984e-08	0.00015231	3.97044e-09	6.30114e-05
-12.2148	2.3334e-06	0.00153	2.09631e-08	0.000144786	3.74079e-09	6.1162e-05
-11.8121	2.14413e-06	0.00146	1.94482e-08	0.000139457	3.50438e-09	5.91978e-05
-11.4094	1.96503e-06	0.0014	1.80389e-08	0.000134309	3.26079e-09	5.71033e-05
-11.0067	1.79584e-06	0.00134	1.69838e-08	0.000130322	2.98485e-09	5.46338e-05
-10.604	1.63642e-06	0.00128	1.61156e-08	0.000126947	2.83994e-09	5.32911e-05
-10.2013	1.48672e-06	0.00122	1.51224e-08	0.000122973	2.70587e-09	5.2018e-05
-9.79866	1.34634e-06	0.00116	1.46211e-08	0.000120918	2.54349e-09	5.0433e-05
-9.39597	1.21511e-06	0.0011	1.37527e-08	0.000117272	2.41608e-09	4.91536e-05
-8.99329	1.09289e-06	0.00105	1.32809e-08	0.000115243	2.37275e-09	4.87109e-05
-8.5906	9.7951e-07	0.000989702	1.25735e-08	0.000112132	2.31322e-09	4.8096e-05
-8.18793	8.74362e-07	0.000935073	1.20963e-08	0.000109983	2.14126e-09	4.62738e-05
-7.78523	7.77652e-07	0.000881846	1.15319e-08	0.000107387	1.995e-09	4.46654e-05
-7.38255	6.88831e-07	0.000829958	1.0933e-08	0.000104561	1.88829e-09	4.34545e-05
-6.97987	6.07641e-07	0.000779513	1.06169e-08	0.000103038	1.72731e-09	4.15609e-05
-6.57718	5.33783e-07	0.000730605	9.8973e-09	9.94852e-05	1.52535e-09	3.90557e-05
-6.1745	4.66807e-07	0.000683233	9.6188e-09	9.80755e-05	1.4418e-09	3.7971e-05
-5.77181	4.06416e-07	0.000637508	8.9998e-09	9.48673e-05	1.38191e-09	3.71741e-05
-5.36913	3.52332e-07	0.000593576	8.51095e-09	9.22548e-05	1.28083e-09	3.57887e-05
-4.96644	3.04039e-07	0.000551397	8.13122e-09	9.01733e-05	1.23102e-09	3.50859e-05
-4.56376	2.61295e-07	0.00051117	7.75052e-09	8.8037e-05	1.21047e-09	3.47918e-05
-4.16107	2.23554e-07	0.000472815	7.44814e-09	8.63026e-05	1.25007e-09	3.53563e-05
-3.75839	1.9047e-07	0.000436429	7.1502e-09	8.45589e-05	9.8294e-10	3.13519e-05
-3.3557	1.61651e-07	0.000402058	6.74844e-09	8.21489e-05	9.5583e-10	3.09165e-05
-2.95302	1.36774e-07	0.00036983	6.42736e-09	8.01708e-05	9.8691e-10	3.14151e-05
-2.55034	1.15449e-07	0.000339778	6.04258e-09	7.7734e-05	8.3551e-10	2.89052e-05
-2.14765	9.728e-08	0.000311897	5.68436e-09	7.53947e-05	7.3818e-10	2.71695e-05
-1.74497	8.1912e-08	0.000286203	5.27085e-09	7.26006e-05	7.3234e-10	2.70618e-05
-1.34228	6.898e-08	0.00026264	4.98588e-09	7.06108e-05	7.0739e-10	2.65968e-05
-0.9396	5.83182e-08	0.000241492	4.7319e-09	6.87888e-05	7.5123e-10	2.74086e-05
-0.53692	4.95318e-08	0.000222557	4.48799e-09	6.69925e-05	6.7698e-10	2.60188e-05
-0.13423	4.23618e-08	0.00020582	4.28056e-09	6.5426e-05	5.2127e-10	2.28313e-05
0.26845	3.65647e-08	0.000191219	4.17702e-09	6.46299e-05	5.1702e-10	2.27381e-05
0.67114	3.19711e-08	0.000178805	3.95045e-09	6.28526e-05	5.1288e-10	2.26469e-05
1.07383	2.83519e-08	0.00016838	3.6937e-09	6.07758e-05	5.2432e-10	2.2898e-05
1.47651	2.54808e-08	0.000159627	3.43626e-09	5.86196e-05	4.752e-10	2.17991e-05
1.8792	2.32042e-08	0.000152329	3.2164e-09	5.67133e-05	4.0989e-10	2.02457e-05
2.28188	2.14071e-08	0.000146312	2.96932e-09	5.44915e-05	3.4888e-10	1.86783e-05
2.68456	1.99887e-08	0.000141381	2.84949e-09	5.33806e-05	3.6816e-10	1.91875e-05
3.08725	1.88397e-08	0.000137258	2.72445e-09	5.21963e-05	4.4355e-10	2.10606e-05
3.48992	1.78601e-08	0.000133642	2.53553e-09	5.03541e-05	3.3549e-10	1.83164e-05
3.89262	1.7026e-08	0.000130484	2.36586e-09	4.86401e-05	2.8585e-10	1.69071e-05
4.2953	1.62446e-08	0.000127454	2.25406e-09	4.74769e-05	2.469e-10	1.57131e-05
4.69799	1.55578e-08	0.000124731	2.16388e-09	4.65175e-05	2.6935e-10	1.64119e-05
5.10066	1.49567e-08	0.000122298	2.12566e-09	4.61049e-05	2.7545e-10	1.65967e-05
5.50336	1.43471e-08	0.000119779	2.10853e-09	4.59187e-05	2.4507e-10	1.56547e-05
5.90604	1.37934e-08	0.000117445	1.95474e-09	4.42124e-05	1.7878e-10	1.33709e-05
6.30872	1.32457e-08	0.00011509	1.82175e-09	4.2682e-05	1.747e-10	1.32174e-05
6.71141	1.27002e-08	0.000112695	1.70876e-09	4.13372e-05	1.9573e-10	1.39904e-05
7.11408	1.21688e-08	0.000110312	1.50444e-09	3.87871e-05	2.1335e-10	1.46065e-05
7.51678	1.16782e-08	0.000108066	1.42139e-09	3.77013e-05	1.7016e-10	1.30445e-05
7.91946	1.12121e-08	0.000105887	1.3781e-09	3.71228e-05	1.2155e-10	1.1025e-05
8.32215	1.07147e-08	0.000103512	1.35339e-09	3.67885e-05	1.2499e-10	1.11799e-05
8.72483	1.01768e-08	0.00010088	1.25287e-09	3.53959e-05	2.5885e-10	1.60888e-05
9.12752	9.6431e-09	9.81993e-05	1.2452e-09	3.52874e-05	2.0004e-10	1.41436e-05
9.5302	8.97849e-09	9.47549e-05	1.2909e-09	3.59291e-05	7.898e-11	8.88707e-06
9.93289	8.75058e-09	9.35445e-05	1.18164e-09	3.4375e-05	8.849e-11	9.40691e-06
9.93289	1.04897e-08	0.000102419
9.5302	1.09258e-08	0.000104527
9.12752	1.13808e-08	0.000106681
8.72483	1.18217e-08	0.000108728
8.32215	1.22773e-08	0.000110803
7.91946	1.27532e-08	0.00011293
7.51678	1.32776e-08	0.000115228
7.11408	1.38293e-08	0.000117598
6.71141	1.43514e-08	0.000119797
6.30871	1.48491e-08	0.000121857
5.90604	1.53946e-08	0.000124075
5.50336	1.59315e-08	0.00012622
5.10067	1.6516e-08	0.000128515
4.69799	1.71551e-08	0.000130977
4.2953	1.78482e-08	0.000133597
3.89261	1.86193e-08	0.000136453
3.48993	1.9543e-08	0.000139796
3.08725	2.07409e-08	0.000144017
2.68456	2.22721e-08	0.000149238
2.28188	2.42325e-08	0.000155668
1.8792	2.6746e-08	0.000163542
1.47651	2.99988e-08	0.000173202
1.07383	3.41893e-08	0.000184903
0.67114	3.95169e-08	0.000198789
0.26846	4.6164e-08	0.000214858
-0.13423	5.43351e-08	0.000233099
-0.53691	6.43459e-08	0.000253665
-0.9396	7.65128e-08	0.000276609
-1.34228	9.1202e-08	0.000301997
-1.74496	1.08703e-07	0.000329701
-2.14765	1.29549e-07	0.000359929
-2.55034	1.54045e-07	0.000392486
-2.95302	1.82454e-07	0.000427146
-3.3557	2.1528e-07	0.000463983
-3.75839	2.52942e-07	0.000502933
-4.16107	2.9588e-07	0.000543949
-4.56376	3.4449e-07	0.000586933
-4.96645	3.99143e-07	0.000631778
-5.36913	4.60277e-07	0.000678437
-5.77181	5.28202e-07	0.000726775
-6.1745	6.03448e-07	0.000776819
-6.57718	6.86191e-07	0.000828366
-6.97987	7.76982e-07	0.000881466
-7.38255	8.75858e-07	0.000935873
-7.78523	9.83282e-07	0.000991606
-8.18792	1.09949e-06	0.00105
-8.5906	1.22486e-06	0.00111
-8.99329	1.35937e-06	0.00117
-9.39597	1.50336e-06	0.00123
-9.79866	1.65703e-06	0.00129
-10.2013	1.82053e-06	0.00135
-10.604	1.99407e-06	0.00141
-11.0067	2.17777e-06	0.00148
-11.4094	2.3717e-06	0.00154
-11.8121	2.57596e-06	0.0016
-12.2148	2.79065e-06	0.00167
-12.6174	3.01588e-06	0.00174
-13.0201	3.25178e-06	0.0018
-13.4228	3.49851e-06	0.00187
-13.8255	3.7562e-06	0.00194
-14.2282	4.02512e-06	0.00201
-14.6309	4.30434e-06	0.00207
-15.0336	4.59462e-06	0.00214
-15.4362	4.89557e-06	0.00221
-15.8389	5.20769e-06	0.00228
-16.2416	5.53067e-06	0.00235
-16.6443	5.86505e-06	0.00242
-17.047	6.2109e-06	0.00249
-17.4497	6.56873e-06	0.00256
-17.8524	6.93835e-06	0.00263
-18.255	7.31997e-06	0.00271
-18.6577	7.71359e-06	0.00278
-19.0604	8.11932e-06	0.00285
-19.4631	8.53761e-06	0.00292
-19.8658	8.968e-06	0.00299
-20.2685	9.41033e-06	0.00307
-20.6711	9.86535e-06	0.00314
-21.0738	1.03381e-05	0.00322
-21.4765	1.08181e-05	0.00329
-21.8792	1.1311e-05	0.00336
-22.2819	1.18151e-05	0.00344
-22.6846	1.23313e-05	0.00351
-23.0872	1.28601e-05	0.00359
-23.4899	1.34023e-05	0.00366
-23.8926	1.3958e-05	0.00374
-24.2953	1.45279e-05	0.00381
-24.698	1.51111e-05	0.00389
-25.1007	1.57066e-05	0.00396
-25.5034	1.63123e-05	0.00404
-25.906	1.69287e-05	0.00411
-26.3087	1.7557e-05	0.00419
-26.7114	1.81962e-05	0.00427
-27.1141	1.8846e-05	0.00434
-27.5168	1.95069e-05	0.00442
-27.9195	2.01775e-05	0.00449
-28.3221	2.08592e-05	0.00457
-28.7248	2.15518e-05	0.00464
-29.1275	2.22552e-05	0.00472
-29.5302	2.29683e-05	0.00479
-29.9329	2.36913e-05	0.00487
-30.3356	2.44235e-05	0.00494
-30.7383	2.51651e-05	0.00502
-31.1409	2.59151e-05	0.00509
-31.5436	2.66736e-05	0.00516
-31.9463	2.74416e-05	0.00524
-32.349	2.82174e-05	0.00531
-32.7517	2.90007e-05	0.00539
-33.1544	2.97911e-05	0.00546
-33.557	3.05875e-05	0.00553
-33.9597	3.13928e-05	0.0056
-34.3624	3.22053e-05	0.00567
-34.7651	3.3024e-05	0.00575
-35.1678	3.38449e-05	0.00582
-35.5705	3.46695e-05	0.00589
-35.9732	3.54987e-05	0.00596
-36.3758	3.63307e-05	0.00603
-36.7785	3.71639e-05	0.0061
-37.1812	3.79986e-05	0.00616
-37.5839	3.88303e-05	0.00623
-37.9866	3.96617e-05	0.0063
-38.3893	4.04906e-05	0.00636
-38.7919	4.13132e-05	0.00643
-39.1946	4.21318e-05	0.00649
-39.5973	4.29439e-05	0.00655
-40	4.3746e-05	0.00661
-40	4.35451e-05	0.0066
-39.5973	4.23646e-05	0.00651
-39.1946	4.1223e-05	0.00642
-38.7919	4.01142e-05	0.00633
-38.3893	3.90394e-05	0.00625
-37.9866	3.79896e-05	0.00616
-37.5839	3.69642e-05	0.00608
-37.1812	3.59606e-05	0.006
-36.7785	3.49754e-05	0.00591
-36.3758	3.40129e-05	0.00583
-35.9732	3.30692e-05	0.00575
-35.5705	3.21412e-05	0.00567
-35.1678	3.12293e-05	0.00559
-34.7651	3.03342e-05	0.00551
-34.3624	2.94539e-05	0.00543
-33.9597	2.85881e-05	0.00535
-33.557	2.77371e-05	0.00527
-33.1544	2.69009e-05	0.00519
-32.7517	2.60786e-05	0.00511
-32.349	2.52706e-05	0.00503
-31.9463	2.44764e-05	0.00495
-31.5436	2.36967e-05	0.00487
-31.1409	2.29293e-05	0.00479
-30.7383	2.21765e-05	0.00471
-30.3356	2.14378e-05	0.00463
-29.9329	2.07121e-05	0.00455
-29.5302	1.99991e-05	0.00447
-29.1275	1.93002e-05	0.00439
-28.7248	1.86136e-05	0.00431
-28.3221	1.79412e-05	0.00424
-27.9195	1.72811e-05	0.00416
-27.5168	1.66354e-05	0.00408
-27.1141	1.60031e-05	0.004
-26.7114	1.53842e-05	0.00392
-26.3087	1.47792e-05	0.00384
-25.906	1.41881e-05	0.00377
-25.5034	1.36094e-05	0.00369
-25.1007	1.30441e-05	0.00361
-24.698	1.24918e-05	0.00353
-24.2953	1.19523e-05	0.00346
-23.8926	1.14257e-05	0.00338
-23.4899	1.09136e-05	0.0033
-23.0872	1.04166e-05	0.00323
-22.6846	9.9344e-06	0.00315
-22.2819	9.4676e-06	0.00308
-21.8792	9.0138e-06	0.003
-21.4765	8.5706e-06	0.00293
-21.0738	8.14286e-06	0.00285
-20.6711	7.7235e-06	0.00278
-20.2685	7.32179e-06	0.00271
-19.8658	6.93339e-06	0.00263
-19.4631	6.55787e-06	0.00256
-19.0604	6.19514e-06	0.00249
-18.6577	5.84489e-06	0.00242
-18.255	5.50736e-06	0.00235
-17.8524	5.18221e-06	0.00228
-17.4497	4.86945e-06	0.00221
-17.047	4.5689e-06	0.00214
-16.6443	4.28005e-06	0.00207
-16.2416	4.00299e-06	0.002
-15.8389	3.73754e-06	0.00193
-15.4362	3.48303e-06	0.00187
-15.0336	3.2396e-06	0.0018
-14.6309	3.00677e-06	0.00173
-14.2282	2.78442e-06	0.00167
-13.8255	2.57246e-06	0.0016
-13.4228	2.37095e-06	0.00154
-13.0201	2.1801e-06	0.00148
-12.6174	1.99931e-06	0.00141
-12.2148	1.82863e-06	0.00135
-11.8121	1.66754e-06	0.00129
-11.4094	1.51623e-06	0.00123
-11.0067	1.37431e-06	0.00117
-10.604	1.24172e-06	0.00111
-10.2013	1.11803e-06	0.00106
-9.79866	1.00311e-06	0.001
-9.39597	8.967e-07	0.000946942
-8.99329	7.98242e-07	0.000893444
-8.5906	7.07969e-07	0.000841409
-8.18792	6.25378e-07	0.000790808
-7.78523	5.50137e-07	0.000741712
-7.38255	4.8189e-07	0.000694183
-6.97987	4.20208e-07	0.000648235
-6.57718	3.64769e-07	0.000603961
-6.1745	3.15238e-07	0.000561461
-5.77181	2.7126e-07	0.000520826
-5.36913	2.32408e-07	0.000482087
-4.96644	1.98286e-07	0.000445293
-4.56376	1.68528e-07	0.000410522
-4.16107	1.42733e-07	0.0003778
-3.75839	1.20557e-07	0.000347213
-3.3557	1.01698e-07	0.000318901
-2.95302	8.5735e-08	0.000292805
-2.55034	7.23766e-08	0.000269029
-2.14765	6.12063e-08	0.000247399
-1.74497	5.1994e-08	0.000228022
-1.34228	4.44303e-08	0.000210785
-0.93959	3.82447e-08	0.000195563
-0.53691	3.332e-08	0.000182538
-0.13423	2.9363e-08	0.000171356
0.26846	2.62281e-08	0.000161951
0.67114	2.37771e-08	0.000154198
1.07383	2.18572e-08	0.000147842
1.47651	2.0327e-08	0.000142573
1.87919	1.91087e-08	0.000138234
2.28188	1.80603e-08	0.000134389
2.68456	1.71617e-08	0.000131003
3.08725	1.64179e-08	0.000128132
3.48993	1.57632e-08	0.000125552
3.89262	1.51516e-08	0.000123092
4.2953	1.45578e-08	0.000120656
4.69799	1.39785e-08	0.000118231
5.10067	1.34236e-08	0.00011586
5.50336	1.29047e-08	0.000113599
5.90604	1.24185e-08	0.000111438
6.30872	1.18817e-08	0.000109003
6.71141	1.13897e-08	0.000106723
7.11409	1.0853e-08	0.000104178
7.51678	1.03076e-08	0.000101526
7.91946	9.7896e-09	9.89424e-05
8.32215	9.12833e-09	9.55423e-05
8.72483	8.86637e-09	9.41614e-05
9.12752	8.25698e-09	9.08679e-05
9.5302	7.88769e-09	8.88127e-05
9.93289	7.571e-09	8.70115e-05
9.93288	9.6337e-09	9.81514e-05
9.5302	1.00416e-08	0.000100208
9.12752	1.04432e-08	0.000102192
8.72483	1.08294e-08	0.000104064
8.32215	1.11912e-08	0.000105788
7.91946	1.15587e-08	0.000107511
7.51678	1.1972e-08	0.000109417
7.11409	1.2428e-08	0.000111481
6.71141	1.29078e-08	0.000113613
6.30872	1.3385e-08	0.000115694
5.90603	1.38841e-08	0.000117831
5.50336	1.44063e-08	0.000120026
5.10067	1.49805e-08	0.000122395
4.69799	1.55838e-08	0.000124835
4.2953	1.62111e-08	0.000127323
3.89262	1.68293e-08	0.000129728
3.48993	1.74848e-08	0.00013223
3.08725	1.8212e-08	0.000134952
2.68456	1.90679e-08	0.000138087
2.28188	2.00997e-08	0.000141773
1.8792	2.13577e-08	0.000146143
1.47651	2.29365e-08	0.000151448
1.07383	2.49803e-08	0.000158052
0.67114	2.7658e-08	0.000166307
0.26846	3.11551e-08	0.000176508
-0.13423	3.56192e-08	0.000188731
-0.53691	4.12387e-08	0.000203073
-0.9396	4.82429e-08	0.000219643
-1.34228	5.68956e-08	0.000238528
-1.74497	6.75044e-08	0.000259816
-2.14765	8.03777e-08	0.00028351
-2.55034	9.57824e-08	0.000309487
-2.95302	1.13884e-07	0.000337467
-3.3557	1.35507e-07	0.000368113
-3.75839	1.60819e-07	0.000401022
-4.16107	1.90258e-07	0.000436186
-4.56376	2.24176e-07	0.000473472
-4.96644	2.62991e-07	0.000512826
-5.36913	3.07089e-07	0.000554156
-5.77181	3.56873e-07	0.000597388
-6.1745	4.12778e-07	0.000642478
-6.57718	4.75197e-07	0.000689345
-6.97987	5.44494e-07	0.000737898
-7.38255	6.2108e-07	0.000788086
-7.78523	7.05188e-07	0.000839755
-8.18792	7.97223e-07	0.000892873
-8.5906	8.97502e-07	0.000947366
-8.99329	1.00631e-06	0.001
-9.39597	1.12409e-06	0.00106
-9.79866	1.2508e-06	0.00112
-10.2013	1.38657e-06	0.00118
-10.604	1.5318e-06	0.00124
-11.0067	1.68691e-06	0.0013
-11.4094	1.85174e-06	0.00136
-11.8121	2.02654e-06	0.00142
-12.2148	2.21152e-06	0.00149
-12.6174	2.40665e-06	0.00155
-13.0201	2.61215e-06	0.00162
-13.4228	2.82813e-06	0.00168
-13.8255	3.05502e-06	0.00175
-14.2282	3.29277e-06	0.00181
-14.6309	3.54121e-06	0.00188
-15.0336	3.80007e-06	0.00195
-15.4362	4.06984e-06	0.00202
-15.8389	4.35042e-06	0.00209
-16.2416	4.64229e-06	0.00215
-16.6443	4.94553e-06	0.00222
-17.047	5.26023e-06	0.00229
-17.4497	5.58667e-06	0.00236
-17.8524	5.92494e-06	0.00243
-18.255	6.27564e-06	0.00251
-18.6577	6.63792e-06	0.00258
-19.0604	7.01268e-06	0.00265
-19.4631	7.39959e-06	0.00272
-19.8658	7.79915e-06	0.00279
-20.2685	8.21057e-06	0.00287
-20.6711	8.63474e-06	0.00294
-21.0738	9.07625e-06	0.00301
-21.4765	9.52565e-06	0.00309
-21.8792	9.98652e-06	0.00316
-22.2819	1.04625e-05	0.00323
-22.6846	1.09494e-05	0.00331
-23.0872	1.14484e-05	0.00338
-23.4899	1.19616e-05	0.00346
-23.8926	1.2488e-05	0.00353
-24.2953	1.30288e-05	0.00361
-24.698	1.35832e-05	0.00369
-25.1007	1.41496e-05	0.00376
-25.5034	1.47283e-05	0.00384
-25.906	1.53165e-05	0.00391
-26.3087	1.59164e-05	0.00399
-26.7114	1.65285e-05	0.00407
-27.1141	1.71514e-05	0.00414
-27.5168	1.77861e-05	0.00422
-27.9195	1.84318e-05	0.00429
-28.3221	1.90886e-05	0.00437
-28.7248	1.97564e-05	0.00444
-29.1275	2.04344e-05	0.00452
-29.5302	2.11243e-05	0.0046
-29.9329	2.18236e-05	0.00467
-30.3356	2.25351e-05	0.00475
-30.7383	2.32552e-05	0.00482
-31.1409	2.39849e-05	0.0049
-31.5436	2.47235e-05	0.00497
-31.9463	2.54722e-05	0.00505
-32.349	2.62304e-05	0.00512
-32.7517	2.69974e-05	0.0052
-33.1544	2.77698e-05	0.00527
-33.557	2.85526e-05	0.00534
-33.9597	2.93436e-05	0.00542
-34.3624	3.0142e-05	0.00549
-34.7651	3.09484e-05	0.00556
-35.1678	3.17613e-05	0.00564
-35.5705	3.25799e-05	0.00571
-35.9732	3.34049e-05	0.00578
-36.3758	3.42314e-05	0.00585
-36.7785	3.50635e-05	0.00592
-37.1812	3.58992e-05	0.00599
-37.5839	3.6737e-05	0.00606
-37.9866	3.75758e-05	0.00613
-38.3893	3.84143e-05	0.0062
-38.7919	3.92542e-05	0.00627
-39.1946	4.00887e-05	0.00633
-39.5973	4.09226e-05	0.0064
-40	4.17507e-05	0.00646
-40	4.15917e-05	0.00645
-39.5973	4.04631e-05	0.00636
-39.1946	3.93665e-05	0.00627
-38.7919	3.83004e-05	0.00619
-38.3893	3.72617e-05	0.0061
-37.9866	3.62462e-05	0.00602
-37.5839	3.52532e-05	0.00594
-37.1812	3.42806e-05	0.00585
-36.7785	3.33263e-05	0.00577
-36.3758	3.2391e-05	0.00569
-35.9732	3.1471e-05	0.00561
-35.5705	3.05686e-05	0.00553
-35.1678	2.96814e-05	0.00545
-34.7651	2.88095e-05	0.00537
-34.3624	2.7952e-05	0.00529
-33.9597	2.71105e-05	0.00521
-33.557	2.62816e-05	0.00513
-33.1544	2.54674e-05	0.00505
-32.7517	2.46675e-05	0.00497
-32.349	2.38804e-05	0.00489
-31.9463	2.31077e-05	0.00481
-31.5436	2.23493e-05	0.00473
-31.1409	2.16043e-05	0.00465
-30.7383	2.08742e-05	0.00457
-30.3356	2.01565e-05	0.00449
-29.9329	1.94513e-05	0.00441
-29.5302	1.87605e-05	0.00433
-29.1275	1.80836e-05	0.00425
-28.7248	1.74201e-05	0.00417
-28.3221	1.67689e-05	0.00409
-27.9195	1.61319e-05	0.00402
-27.5168	1.55088e-05	0.00394
-27.1141	1.48982e-05	0.00386
-26.7114	1.4302e-05	0.00378
-26.3087	1.37182e-05	0.0037
-25.906	1.31492e-05	0.00363
-25.5034	1.25925e-05	0.00355
-25.1007	1.20494e-05	0.00347
-24.698	1.15197e-05	0.00339
-24.2953	1.10026e-05	0.00332
-23.8926	1.04987e-05	0.00324
-23.4899	1.00089e-05	0.00316
-23.0872	9.5344e-06	0.00309
-22.6846	9.0746e-06	0.00301
-22.2819	8.62693e-06	0.00294
-21.8792	8.19534e-06	0.00286
-21.4765	7.77697e-06	0.00279
-21.0738	7.3713e-06	0.00272
-20.6711	6.97431e-06	0.00264
-20.2685	6.59514e-06	0.00257
-19.8658	6.22881e-06	0.0025
-19.4631	5.87537e-06	0.00242
-19.0604	5.53473e-06	0.00235
-18.6577	5.2066e-06	0.00228
-18.255	4.89095e-06	0.00221
-17.8524	4.58778e-06	0.00214
-17.4497	4.29675e-06	0.00207
-17.047	4.01772e-06	0.002
-16.6443	3.75034e-06	0.00194
-16.2416	3.49456e-06	0.00187
-15.8389	3.2501e-06	0.0018
-15.4362	3.01674e-06	0.00174
-15.0336	2.79403e-06	0.00167
-14.6309	2.58191e-06	0.00161
-14.2282	2.38027e-06	0.00154
-13.8255	2.18859e-06	0.00148
-13.4228	2.00724e-06	0.00142
-13.0201	1.83609e-06	0.00136
-12.6174	1.67483e-06	0.00129
-12.2148	1.52321e-06	0.00123
-11.8121	1.38097e-06	0.00118
-11.4094	1.24804e-06	0.00112
-11.0067	1.12416e-06	0.00106
-10.604	1.00893e-06	0.001
-10.2013	9.0215e-07	0.000949816
-9.79866	8.03405e-07	0.000896329
-9.39597	7.12884e-07	0.000844325
-8.99329	6.2995e-07	0.000793694
-8.5906	5.54327e-07	0.000744531
-8.18792	4.85647e-07	0.000696884
-7.78523	4.23665e-07	0.000650896
-7.38255	3.67953e-07	0.000606591
-6.97987	3.18103e-07	0.000564006
-6.57718	2.7386e-07	0.000523316
-6.1745	2.34706e-07	0.000484465
-5.77181	2.003e-07	0.000447549
-5.36913	1.70372e-07	0.000412761
-4.96644	1.4445e-07	0.000380066
-4.56376	1.22129e-07	0.00034947
-4.16107	1.03073e-07	0.00032105
-3.75839	8.6938e-08	0.000294853
-3.35571	7.35117e-08	0.00027113
-2.95302	6.21613e-08	0.000249322
-2.55034	5.27493e-08	0.000229672
-2.14765	4.5021e-08	0.000212182
-1.74497	3.8734e-08	0.00019681
-1.34228	3.36774e-08	0.000183514
-0.9396	2.96404e-08	0.000172164
-0.53691	2.64184e-08	0.000162537
-0.13422	2.38857e-08	0.00015455
0.26846	2.19113e-08	0.000148025
0.67114	2.0392e-08	0.000142801
1.07383	1.91864e-08	0.000138515
1.4765	1.81779e-08	0.000134825
1.8792	1.73291e-08	0.00013164
2.28188	1.65849e-08	0.000128782
2.68456	1.593e-08	0.000126214
3.08725	1.53482e-08	0.000123888
3.48992	1.48022e-08	0.000121664
3.89262	1.42328e-08	0.000119301
4.2953	1.36417e-08	0.000116798
4.69799	1.30579e-08	0.000114271
5.10067	1.24813e-08	0.00011172
5.50336	1.19217e-08	0.000109187
5.90604	1.13814e-08	0.000106684
6.30872	1.08348e-08	0.00010409
6.71141	1.02889e-08	0.000101434
7.11409	9.725e-09	9.86154e-05
7.51678	9.1751e-09	9.57867e-05
7.91945	8.6939e-09	9.32411e-05
8.32215	8.31373e-09	9.11797e-05
8.72483	7.82461e-09	8.84568e-05
9.12752	7.60093e-09	8.71833e-05
9.5302	7.03182e-09	8.3856e-05
9.93289	6.71829e-09	8.19652e-05
9.93289	8.79352e-09	9.37738e-05
9.5302	9.2022e-09	9.59281e-05
9.12752	9.6361e-09	9.81636e-05
8.72483	1.00741e-08	0.00010037
8.32214	1.04832e-08	0.000102388
7.91946	1.09092e-08	0.000104447
7.51678	1.13309e-08	0.000106447
7.11409	1.17622e-08	0.000108454
6.71141	1.22276e-08	0.000110578
6.30872	1.27277e-08	0.000112817
5.90604	1.32351e-08	0.000115044
5.50336	1.37048e-08	0.000117068
5.10067	1.41677e-08	0.000119028
4.69799	1.46458e-08	0.00012102
4.2953	1.51573e-08	0.000123115
3.89262	1.56941e-08	0.000125276
3.48993	1.62479e-08	0.000127467
3.08725	1.68182e-08	0.000129685
2.68456	1.74446e-08	0.000132078
2.28188	1.82061e-08	0.00013493
1.8792	1.9113e-08	0.00013825
1.47651	2.02026e-08	0.000142136
1.07383	2.1533e-08	0.000146741
0.67114	2.32157e-08	0.000152367
0.26846	2.53873e-08	0.000159334
-0.13423	2.82078e-08	0.000167952
-0.53691	3.17264e-08	0.000178119
-0.9396	3.63171e-08	0.00019057
-1.34228	4.20578e-08	0.00020508
-1.74497	4.91487e-08	0.000221695
-2.14765	5.78853e-08	0.000240594
-2.55034	6.85884e-08	0.000261894
-2.95302	8.14878e-08	0.000285461
-3.35571	9.69759e-08	0.00031141
-3.75839	1.15434e-07	0.000339756
-4.16107	1.37286e-07	0.000370521
-4.56376	1.62746e-07	0.000403418
-4.96644	1.92263e-07	0.000438478
-5.36913	2.26297e-07	0.000475707
-5.77182	2.6527e-07	0.000515044
-6.1745	3.09501e-07	0.000556328
-6.57718	3.59516e-07	0.000599597
-6.97987	4.15546e-07	0.000644629
-7.38255	4.78119e-07	0.000691462
-7.78523	5.47568e-07	0.000739978
-8.18792	6.24325e-07	0.000790142
-8.5906	7.08621e-07	0.000841796
-8.9933	8.00837e-07	0.000894895
-9.39597	9.01261e-07	0.000949348
-9.79866	1.01016e-06	0.00101
-10.2013	1.12773e-06	0.00106
-10.604	1.2544e-06	0.00112
-11.0067	1.3903e-06	0.00118
-11.4094	1.53561e-06	0.00124
-11.8121	1.69057e-06	0.0013
-12.2148	1.85534e-06	0.00136
-12.6174	2.03009e-06	0.00142
-13.0201	2.21503e-06	0.00149
-13.4228	2.4101e-06	0.00155
-13.8255	2.61575e-06	0.00162
-14.2282	2.83203e-06	0.00168
-14.6309	3.05899e-06	0.00175
-15.0336	3.29632e-06	0.00182
-15.4362	3.54442e-06	0.00188
-15.8389	3.80328e-06	0.00195
-16.2416	4.07318e-06	0.00202
-16.6443	4.35457e-06	0.00209
-17.047	4.64742e-06	0.00216
-17.4497	4.95207e-06	0.00223
-17.8524	5.26841e-06	0.0023
-18.255	5.59706e-06	0.00237
-18.6577	5.93754e-06	0.00244
-19.0604	6.2907e-06	0.00251
-19.4631	6.65571e-06	0.00258
-19.8658	7.03331e-06	0.00265
-20.2685	7.42325e-06	0.00272
-20.6711	7.82573e-06	0.0028
-21.0738	8.2456e-06	0.00287
-21.4765	8.67267e-06	0.00294
-21.8792	9.11287e-06	0.00302
-22.2819	9.56496e-06	0.00309
-22.6846	1.00306e-05	0.00317
-23.0872	1.05102e-05	0.00324
-23.4899	1.10024e-05	0.00332
-23.8926	1.15081e-05	0.00339
-24.2953	1.20278e-05	0.00347
-24.698	1.25612e-05	0.00354
-25.1007	1.3108e-05	0.00362
-25.5034	1.3665e-05	0.0037
-25.906	1.42339e-05	0.00377
-26.3087	1.48141e-05	0.00385
-26.7114	1.54059e-05	0.00393
-27.1141	1.60094e-05	0.004
-27.5168	1.66244e-05	0.00408
-27.9195	1.72502e-05	0.00415
-28.3221	1.7888e-05	0.00423
-28.7248	1.85382e-05	0.00431
-29.1275	1.91985e-05	0.00438
-29.5302	1.98699e-05	0.00446
-29.9329	2.05515e-05	0.00453
-30.3356	2.12445e-05	0.00461
-30.7383	2.19483e-05	0.00468
-31.1409	2.26616e-05	0.00476
-31.5436	2.33845e-05	0.00484
-31.9463	2.41176e-05	0.00491
-32.349	2.48601e-05	0.00499
-32.7517	2.56132e-05	0.00506
-33.1544	2.63747e-05	0.00514
-33.557	2.71446e-05	0.00521
-33.9597	2.79229e-05	0.00528
-34.3624	2.87104e-05	0.00536
-34.7651	2.95054e-05	0.00543
-35.1678	3.03086e-05	0.00551
-35.5705	3.11194e-05	0.00558
-35.9732	3.19349e-05	0.00565
-36.3758	3.27569e-05	0.00572
-36.7785	3.35841e-05	0.0058
-37.1812	3.44146e-05	0.00587
-37.5839	3.52501e-05	0.00594
-37.9866	3.60869e-05	0.00601
-38.3893	3.69279e-05	0.00608
-38.7919	3.77689e-05	0.00615
-39.1946	3.86107e-05	0.00621
-39.5973	3.94503e-05	0.00628
-40	4.02887e-05	0.00635
-40	4.01507e-05	0.00634
-39.5973	3.90558e-05	0.00625
-39.1946	3.79893e-05	0.00616
-38.7919	3.69495e-05	0.00608
-38.3893	3.59351e-05	0.00599
-37.9866	3.49438e-05	0.00591
-37.5839	3.39731e-05	0.00583
-37.1812	3.30208e-05	0.00575
-36.7785	3.20867e-05	0.00566
-36.3758	3.11702e-05	0.00558
-35.9732	3.02696e-05	0.0055
-35.5705	2.93848e-05	0.00542
-35.1678	2.85158e-05	0.00534
-34.7651	2.7662e-05	0.00526
-34.3624	2.68219e-05	0.00518
-33.9597	2.59961e-05	0.0051
-33.557	2.51837e-05	0.00502
-33.1544	2.43872e-05	0.00494
-32.7517	2.36042e-05	0.00486
-32.349	2.28341e-05	0.00478
-31.9463	2.20774e-05	0.0047
-31.5436	2.13358e-05	0.00462
-31.1409	2.06082e-05	0.00454
-30.7383	1.98937e-05	0.00446
-30.3356	1.91926e-05	0.00438
-29.9329	1.85055e-05	0.0043
-29.5302	1.78316e-05	0.00422
-29.1275	1.71702e-05	0.00414
-28.7248	1.65231e-05	0.00406
-28.3221	1.58904e-05	0.00399
-27.9195	1.52707e-05	0.00391
-27.5168	1.46645e-05	0.00383
-27.1141	1.40721e-05	0.00375
-26.7114	1.34924e-05	0.00367
-26.3087	1.29259e-05	0.0036
-25.906	1.23738e-05	0.00352
-25.5034	1.18351e-05	0.00344
-25.1007	1.13093e-05	0.00336
-24.698	1.0797e-05	0.00329
-24.2953	1.02974e-05	0.00321
-23.8926	9.8109e-06	0.00313
-23.4899	9.3383e-06	0.00306
-23.0872	8.87809e-06	0.00298
-22.6846	8.43549e-06	0.0029
-22.2819	8.00763e-06	0.00283
-21.8792	7.59295e-06	0.00276
-21.4765	7.19218e-06	0.00268
-21.0738	6.80381e-06	0.00261
-20.6711	6.42446e-06	0.00253
-20.2685	6.06242e-06	0.00246
-19.8658	5.71343e-06	0.00239
-19.4631	5.37723e-06	0.00232
-19.0604	5.05335e-06	0.00225
-18.6577	4.74216e-06	0.00218
-18.255	4.44339e-06	0.00211
-17.8524	4.15667e-06	0.00204
-17.4497	3.88212e-06	0.00197
-17.047	3.61965e-06	0.0019
-16.6443	3.36882e-06	0.00184
-16.2416	3.12935e-06	0.00177
-15.8389	2.90107e-06	0.0017
-15.4362	2.68365e-06	0.00164
-15.0336	2.47705e-06	0.00157
-14.6309	2.28054e-06	0.00151
-14.2282	2.09439e-06	0.00145
-13.8255	1.91813e-06	0.00138
-13.4228	1.75185e-06	0.00132
-13.0201	1.59555e-06	0.00126
-12.6174	1.44892e-06	0.0012
-12.2148	1.31169e-06	0.00115
-11.8121	1.18341e-06	0.00109
-11.4094	1.06396e-06	0.00103
-11.0067	9.5329e-07	0.000976366
-10.604	8.5052e-07	0.000922236
-10.2013	7.56211e-07	0.000869604
-9.79866	6.69656e-07	0.000818325
-9.39597	5.90538e-07	0.000768465
-8.99329	5.18514e-07	0.000720079
-8.5906	4.53395e-07	0.000673346
-8.18792	3.94681e-07	0.000628236
-7.78523	3.42053e-07	0.000584853
-7.38255	2.95201e-07	0.000543324
-6.97987	2.53605e-07	0.000503592
-6.57718	2.16991e-07	0.000465823
-6.1745	1.84896e-07	0.000429995
-5.77182	1.56982e-07	0.00039621
-5.36913	1.32896e-07	0.000364549
-4.96644	1.12238e-07	0.000335019
-4.56376	9.4701e-08	0.000307735
-4.16107	7.99511e-08	0.000282756
-3.75839	6.7566e-08	0.000259935
-3.3557	5.72179e-08	0.000239203
-2.95302	4.87073e-08	0.000220697
-2.55034	4.17782e-08	0.000204397
-2.14765	3.62005e-08	0.000190264
-1.74496	3.17487e-08	0.000178182
-1.34228	2.81847e-08	0.000167883
-0.9396	2.53471e-08	0.000159208
-0.53691	2.31123e-08	0.000152027
-0.13423	2.13607e-08	0.000146153
0.26845	1.99745e-08	0.000141331
0.67114	1.88294e-08	0.00013722
1.07383	1.7844e-08	0.000133581
1.47651	1.69798e-08	0.000130307
1.8792	1.62281e-08	0.00012739
2.28188	1.55823e-08	0.000124829
2.68456	1.49674e-08	0.000122341
3.08725	1.43901e-08	0.000119959
3.48993	1.38217e-08	0.000117566
3.89262	1.32653e-08	0.000115175
4.2953	1.27348e-08	0.000112849
4.69799	1.22374e-08	0.000110623
5.10067	1.17554e-08	0.000108422
5.50336	1.11736e-08	0.000105705
5.90604	1.0703e-08	0.000103455
6.30872	1.01859e-08	0.000100925
6.71141	9.6685e-09	9.83285e-05
7.11409	9.03495e-09	9.50524e-05
7.51678	8.74087e-09	9.34926e-05
7.91946	8.10191e-09	9.00106e-05
8.32215	7.85215e-09	8.86124e-05
8.72483	7.27137e-09	8.52723e-05
9.12752	6.93937e-09	8.33029e-05
9.5302	6.66127e-09	8.16166e-05
9.93288	6.08948e-09	7.80351e-05
9.93289	8.32757e-09	9.12555e-05
9.5302	8.8213e-09	9.39218e-05
9.12752	9.2561e-09	9.62086e-05
8.72483	9.6693e-09	9.83326e-05
8.32215	1.00632e-08	0.000100316
7.91946	1.04423e-08	0.000102188
7.51678	1.07863e-08	0.000103857
7.11408	1.11469e-08	0.000105579
6.71141	1.15586e-08	0.000107511
6.30872	1.1982e-08	0.000109462
5.90604	1.24343e-08	0.000111509
5.50336	1.28946e-08	0.000113554
5.10067	1.33681e-08	0.000115621
4.69799	1.38566e-08	0.000117714
4.2953	1.43463e-08	0.000119776
3.89262	1.48707e-08	0.000121945
3.48993	1.54385e-08	0.000124252
3.08725	1.60598e-08	0.000126727
2.68456	1.66885e-08	0.000129184
2.28188	1.73975e-08	0.0001319
1.8792	1.8127e-08	0.000134637
1.47651	1.8927e-08	0.000137575
1.07382	1.98713e-08	0.000140966
0.67114	2.10382e-08	0.000145046
0.26845	2.2508e-08	0.000150027
-0.13423	2.43632e-08	0.000156087
-0.53691	2.67837e-08	0.000163657
-0.9396	2.98508e-08	0.000172774
-1.34228	3.37947e-08	0.000183833
-1.74497	3.88582e-08	0.000197125
-2.14765	4.52228e-08	0.000212657
-2.55034	5.30999e-08	0.000230434
-2.95302	6.27351e-08	0.00025047
-3.3557	7.44362e-08	0.00027283
-3.75839	8.85484e-08	0.000297571
-4.16107	1.05298e-07	0.000324497
-4.56376	1.25291e-07	0.000353965
-4.96644	1.48731e-07	0.000385657
-5.36913	1.76039e-07	0.00041957
-5.77181	2.07603e-07	0.000455635
-6.1745	2.43842e-07	0.000493804
-6.57718	2.85198e-07	0.000534039
-6.97987	3.32043e-07	0.000576232
-7.38255	3.84835e-07	0.000620351
-7.78523	4.43891e-07	0.000666251
-8.18792	5.0953e-07	0.000713814
-8.5906	5.82151e-07	0.000762988
-8.99329	6.62153e-07	0.000813728
-9.39597	7.49855e-07	0.000865942
-9.79866	8.45606e-07	0.000919568
-10.2013	9.49699e-07	0.000974525
-10.604	1.06245e-06	0.00103
-11.0067	1.18407e-06	0.00109
-11.4094	1.31463e-06	0.00115
-11.8121	1.45453e-06	0.00121
-12.2148	1.60396e-06	0.00127
-12.6174	1.76303e-06	0.00133
-13.0201	1.93204e-06	0.00139
-13.4228	2.11094e-06	0.00145
-13.8255	2.30038e-06	0.00152
-14.2282	2.50026e-06	0.00158
-14.6309	2.71063e-06	0.00165
-15.0336	2.93136e-06	0.00171
-15.4362	3.16272e-06	0.00178
-15.8389	3.40479e-06	0.00185
-16.2416	3.65799e-06	0.00191
-16.6443	3.92241e-06	0.00198
-17.047	4.19813e-06	0.00205
-17.4497	4.48557e-06	0.00212
-17.8524	4.78485e-06	0.00219
-18.255	5.09629e-06	0.00226
-18.6577	5.41962e-06	0.00233
-19.0604	5.75533e-06	0.0024
-19.4631	6.10327e-06	0.00247
-19.8658	6.46346e-06	0.00254
-20.2685	6.8362e-06	0.00261
-20.6711	7.2214e-06	0.00269
-21.0738	7.62412e-06	0.00276
-21.4765	8.03479e-06	0.00283
-21.8792	8.45783e-06	0.00291
-22.2819	8.89336e-06	0.00298
-22.6846	9.34164e-06	0.00306
-23.0872	9.80238e-06	0.00313
-23.4899	1.02777e-05	0.00321
-23.8926	1.07679e-05	0.00328
-24.2953	1.12709e-05	0.00336
-24.698	1.17882e-05	0.00343
-25.1007	1.23178e-05	0.00351
-25.5034	1.28588e-05	0.00359
-25.906	1.34112e-05	0.00366
-26.3087	1.39763e-05	0.00374
-26.7114	1.45525e-05	0.00381
-27.1141	1.5139e-05	0.00389
-27.5168	1.57383e-05	0.00397
-27.9195	1.63487e-05	0.00404
-28.3221	1.69722e-05	0.00412
-28.7248	1.76072e-05	0.0042
-29.1275	1.82527e-05	0.00427
-29.5302	1.8909e-05	0.00435
-29.9329	1.95771e-05	0.00442
-30.3356	2.02565e-05	0.0045
-30.7383	2.09463e-05	0.00458
-31.1409	2.16458e-05	0.00465
-31.5436	2.23568e-05	0.00473
-31.9463	2.30781e-05	0.0048
-32.349	2.38101e-05	0.00488
-32.7517	2.45506e-05	0.00495
-33.1544	2.52988e-05	0.00503
-33.557	2.60578e-05	0.0051
-33.9597	2.68247e-05	0.00518
-34.3624	2.7601e-05	0.00525
-34.7651	2.8387e-05	0.00533
-35.1678	2.91813e-05	0.0054
-35.5705	2.99838e-05	0.00548
-35.9732	3.07919e-05	0.00555
-36.3758	3.16057e-05	0.00562
-36.7785	3.24276e-05	0.00569
-37.1812	3.32531e-05	0.00577
-37.5839	3.40848e-05	0.00584
-37.9866	3.492e-05	0.00591
-38.3893	3.57583e-05	0.00598
-38.7919	3.66009e-05	0.00605
-39.1946	3.74437e-05	0.00612
-39.5973	3.82873e-05	0.00619
-40	3.91298e-05	0.00626
-40	3.90093e-05	0.00625
-39.5973	3.79366e-05	0.00616
-39.1946	3.6892e-05	0.00607
-38.7919	3.58734e-05	0.00599
-38.3893	3.48778e-05	0.00591
-37.9866	3.39048e-05	0.00582
-37.5839	3.29504e-05	0.00574
-37.1812	3.20141e-05	0.00566
-36.7785	3.10955e-05	0.00558
-36.3758	3.01927e-05	0.00549
-35.9732	2.93076e-05	0.00541
-35.5705	2.8438e-05	0.00533
-35.1678	2.75817e-05	0.00525
-34.7651	2.67419e-05	0.00517
-34.3624	2.59164e-05	0.00509
-33.9597	2.51044e-05	0.00501
-33.557	2.4307e-05	0.00493
-33.1544	2.35224e-05	0.00485
-32.7517	2.27531e-05	0.00477
-32.349	2.19977e-05	0.00469
-31.9463	2.12552e-05	0.00461
-31.5436	2.05271e-05	0.00453
-31.1409	1.98121e-05	0.00445
-30.7383	1.91126e-05	0.00437
-30.3356	1.84249e-05	0.00429
-29.9329	1.77511e-05	0.00421
-29.5302	1.70901e-05	0.00413
-29.1275	1.64444e-05	0.00406
-28.7248	1.58112e-05	0.00398
-28.3221	1.51919e-05	0.0039
-27.9195	1.45852e-05	0.00382
-27.5168	1.39934e-05	0.00374
-27.1141	1.34144e-05	0.00366
-26.7114	1.28495e-05	0.00358
-26.3087	1.22969e-05	0.00351
-25.906	1.17587e-05	0.00343
-25.5034	1.12341e-05	0.00335
-25.1007	1.07224e-05	0.00327
-24.698	1.02244e-05	0.0032
-24.2953	9.7387e-06	0.00312
-23.8926	9.2667e-06	0.00304
-23.4899	8.80579e-06	0.00297
-23.0872	8.36292e-06	0.00289
-22.6846	7.9343e-06	0.00282
-22.2819	7.5206e-06	0.00274
-21.8792	7.12025e-06	0.00267
-21.4765	6.73324e-06	0.00259
-21.0738	6.35937e-06	0.00252
-20.6711	5.9937e-06	0.00245
-20.2685	5.64561e-06	0.00238
-19.8658	5.31035e-06	0.0023
-19.4631	4.98787e-06	0.00223
-19.0604	4.67769e-06	0.00216
-18.6577	4.38017e-06	0.00209
-18.255	4.0951e-06	0.00202
-17.8524	3.8221e-06	0.00196
-17.4497	3.56116e-06	0.00189
-17.047	3.31197e-06	0.00182
-16.6443	3.07457e-06	0.00175
-16.2416	2.84834e-06	0.00169
-15.8389	2.6332e-06	0.00162
-15.4362	2.42866e-06	0.00156
-15.0336	2.23483e-06	0.00149
-14.6309	2.0511e-06	0.00143
-14.2282	1.87739e-06	0.00137
-13.8255	1.71346e-06	0.00131
-13.4228	1.55926e-06	0.00125
-13.0201	1.41485e-06	0.00119
-12.6174	1.27971e-06	0.00113
-12.2148	1.15359e-06	0.00107
-11.8121	1.03629e-06	0.00102
-11.4094	9.2765e-07	0.000963146
-11.0067	8.27018e-07	0.000909405
-10.604	7.34494e-07	0.000857026
-10.2013	6.49842e-07	0.000806128
-9.79866	5.7249e-07	0.000756631
-9.39597	5.02244e-07	0.000708692
-8.99329	4.38655e-07	0.00066231
-8.5906	3.81389e-07	0.000617567
-8.18793	3.30203e-07	0.000574633
-7.78523	2.84654e-07	0.00053353
-7.38255	2.44367e-07	0.000494335
-6.97987	2.08906e-07	0.000457062
-6.57718	1.77942e-07	0.000421832
-6.1745	1.51033e-07	0.00038863
-5.77181	1.27844e-07	0.000357553
-5.36913	1.08006e-07	0.000328643
-4.96644	9.1175e-08	0.000301952
-4.56376	7.70754e-08	0.000277625
-4.16107	6.52482e-08	0.000255437
-3.75839	5.53369e-08	0.000235238
-3.3557	4.71914e-08	0.000217236
-2.95302	4.05365e-08	0.000201337
-2.55034	3.51658e-08	0.000187525
-2.14765	3.08683e-08	0.000175694
-1.74497	2.74363e-08	0.000165639
-1.34228	2.47164e-08	0.000157215
-0.9396	2.2579e-08	0.000150263
-0.53692	2.09377e-08	0.000144699
-0.13423	1.96309e-08	0.00014011
0.26846	1.85858e-08	0.00013633
0.67114	1.76929e-08	0.000133015
1.07383	1.6908e-08	0.000130031
1.47651	1.62119e-08	0.000127326
1.87919	1.55928e-08	0.000124871
2.28188	1.50222e-08	0.000122565
2.68456	1.4446e-08	0.000120192
3.08725	1.39182e-08	0.000117975
3.48993	1.33494e-08	0.00011554
3.89262	1.27642e-08	0.000112979
4.2953	1.21817e-08	0.000110371
4.69799	1.16302e-08	0.000107843
5.10067	1.10768e-08	0.000105246
5.50335	1.05289e-08	0.00010261
5.90604	9.9652e-09	9.98259e-05
6.30872	9.4022e-09	9.69649e-05
6.71141	8.881e-09	9.42391e-05
7.11409	8.414e-09	9.17279e-05
7.51678	8.07148e-09	8.98414e-05
7.91946	7.54494e-09	8.68616e-05
8.32215	7.34154e-09	8.56828e-05
8.72483	6.79015e-09	8.24024e-05
9.12752	6.5161e-09	8.07224e-05
9.5302	6.1708e-09	7.85544e-05
9.93289	5.74264e-09	7.57802e-05
9.93289	7.9299e-09	8.905e-05
9.5302	8.36628e-09	9.14674e-05
9.12752	8.8276e-09	9.39553e-05
8.72483	9.212e-09	9.59792e-05
8.32215	9.5905e-09	9.79311e-05
7.91946	9.9386e-09	9.96925e-05
7.51678	1.03323e-08	0.000101648
7.11409	1.07302e-08	0.000103587
6.71141	1.11383e-08	0.000105538
6.30872	1.15421e-08	0.000107434
5.90604	1.19767e-08	0.000109438
5.50336	1.24283e-08	0.000111482
5.10066	1.28833e-08	0.000113505
4.69799	1.33541e-08	0.00011556
4.2953	1.38658e-08	0.000117753
3.89262	1.44162e-08	0.000120067
3.48993	1.49923e-08	0.000122443
3.08725	1.55353e-08	0.000124641
2.68456	1.60784e-08	0.000126801
2.28188	1.66573e-08	0.000129063
1.8792	1.72714e-08	0.000131421
1.47651	1.79649e-08	0.000134033
1.07383	1.87505e-08	0.000136932
0.67114	1.96442e-08	0.000140158
0.26845	2.07103e-08	0.000143911
-0.13423	2.20664e-08	0.000148548
-0.53691	2.38535e-08	0.000154446
-0.9396	2.6149e-08	0.000161707
-1.34228	2.91037e-08	0.000170598
-1.74496	3.28784e-08	0.000181324
-2.14765	3.76766e-08	0.000194105
-2.55034	4.37101e-08	0.00020907
-2.95302	5.12075e-08	0.000226291
-3.3557	6.03991e-08	0.000245762
-3.75839	7.15174e-08	0.000267427
-4.16107	8.49267e-08	0.000291422
-4.56377	1.00969e-07	0.000317756
-4.96644	1.19921e-07	0.000346296
-5.36913	1.42437e-07	0.000377408
-5.77181	1.68718e-07	0.000410753
-6.1745	1.9914e-07	0.000446251
-6.57718	2.34046e-07	0.000483783
-6.97987	2.73903e-07	0.000523357
-7.38255	3.19141e-07	0.000564926
-7.78523	3.70132e-07	0.000608385
-8.18792	4.27308e-07	0.000653688
-8.5906	4.91044e-07	0.000700745
-8.99329	5.61646e-07	0.00074943
-9.39597	6.39498e-07	0.000799686
-9.79866	7.24906e-07	0.000851414
-10.2013	8.18363e-07	0.000904634
-10.604	9.1998e-07	0.000959156
-11.0067	1.03015e-06	0.00101
-11.4094	1.14916e-06	0.00107
-11.8121	1.27711e-06	0.00113
-12.2148	1.41426e-06	0.00119
-12.6174	1.56082e-06	0.00125
-13.0201	1.71711e-06	0.00131
-13.4228	1.88319e-06	0.00137
-13.8255	2.05948e-06	0.00144
-14.2282	2.24623e-06	0.0015
-14.6309	2.4431e-06	0.00156
-15.0336	2.65039e-06	0.00163
-15.4362	2.86799e-06	0.00169
-15.8389	3.09622e-06	0.00176
-16.2416	3.33544e-06	0.00183
-16.6443	3.58591e-06	0.00189
-17.047	3.84764e-06	0.00196
-17.4497	4.12114e-06	0.00203
-17.8524	4.40645e-06	0.0021
-18.255	4.70372e-06	0.00217
-18.6577	5.01298e-06	0.00224
-19.0604	5.33436e-06	0.00231
-19.4631	5.66825e-06	0.00238
-19.8658	6.01446e-06	0.00245
-20.2685	6.37306e-06	0.00252
-20.6711	6.74403e-06	0.0026
-21.0738	7.13268e-06	0.00267
-21.4765	7.52892e-06	0.00274
-21.8792	7.93711e-06	0.00282
-22.2819	8.35869e-06	0.00289
-22.6846	8.79327e-06	0.00297
-23.0872	9.24072e-06	0.00304
-23.4899	9.70183e-06	0.00311
-23.8926	1.01767e-05	0.00319
-24.2953	1.06676e-05	0.00327
-24.698	1.11708e-05	0.00334
-25.1007	1.16871e-05	0.00342
-25.5034	1.22148e-05	0.00349
-25.906	1.27539e-05	0.00357
-26.3087	1.33042e-05	0.00365
-26.7114	1.38673e-05	0.00372
-27.1141	1.44417e-05	0.0038
-27.5168	1.50279e-05	0.00388
-27.9195	1.56264e-05	0.00395
-28.3221	1.62369e-05	0.00403
-28.7248	1.68586e-05	0.00411
-29.1275	1.74925e-05	0.00418
-29.5302	1.81375e-05	0.00426
-29.9329	1.87938e-05	0.00434
-30.3356	1.94612e-05	0.00441
-30.7383	2.01393e-05	0.00449
-31.1409	2.08279e-05	0.00456
-31.5436	2.15272e-05	0.00464
-31.9463	2.22368e-05	0.00472
-32.349	2.29577e-05	0.00479
-32.7517	2.36878e-05	0.00487
-33.1544	2.44268e-05	0.00494
-33.557	2.51752e-05	0.00502
-33.9597	2.5934e-05	0.00509
-34.3624	2.67013e-05	0.00517
-34.7651	2.74793e-05	0.00524
-35.1678	2.82651e-05	0.00532
-35.5705	2.90602e-05	0.00539
-35.9732	2.98617e-05	0.00546
-36.3758	3.06692e-05	0.00554
-36.7785	3.14838e-05	0.00561
-37.1812	3.23052e-05	0.00568
-37.5839	3.31324e-05	0.00576
-37.9866	3.39629e-05	0.00583
-38.3893	3.47991e-05	0.0059
-38.7919	3.56374e-05	0.00597
-39.1946	3.64793e-05	0.00604
-39.5973	3.73234e-05	0.00611
-40	3.8168e-05	0.00618
-40	3.80597e-05	0.00617
-39.5973	3.70075e-05	0.00608
-39.1946	3.59805e-05	0.006
-38.7919	3.49769e-05	0.00591
-38.3893	3.39961e-05	0.00583
-37.9866	3.3037e-05	0.00575
-37.5839	3.20955e-05	0.00567
-37.1812	3.11733e-05	0.00558
-36.7785	3.02678e-05	0.0055
-36.3758	2.93793e-05	0.00542
-35.9732	2.85052e-05	0.00534
-35.5705	2.7647e-05	0.00526
-35.1678	2.68039e-05	0.00518
-34.7651	2.59761e-05	0.0051
-34.3624	2.51622e-05	0.00502
-33.9597	2.43627e-05	0.00494
-33.557	2.3576e-05	0.00486
-33.1544	2.28042e-05	0.00478
-32.7517	2.20459e-05	0.0047
-32.349	2.13016e-05	0.00462
-31.9463	2.05703e-05	0.00454
-31.5436	1.98534e-05	0.00446
-31.1409	1.91509e-05	0.00438
-30.7383	1.84612e-05	0.0043
-30.3356	1.77854e-05	0.00422
-29.9329	1.7123e-05	0.00414
-29.5302	1.64752e-05	0.00406
-29.1275	1.58399e-05	0.00398
-28.7248	1.5219e-05	0.0039
-28.3221	1.46111e-05	0.00382
-27.9195	1.40168e-05	0.00374
-27.5168	1.3436e-05	0.00367
-27.1141	1.28689e-05	0.00359
-26.7114	1.23154e-05	0.00351
-26.3087	1.17754e-05	0.00343
-25.906	1.12489e-05	0.00335
-25.5034	1.07365e-05	0.00328
-25.1007	1.0237e-05	0.0032
-24.698	9.7506e-06	0.00312
-24.2953	9.2778e-06	0.00305
-23.8926	8.81492e-06	0.00297
-23.4899	8.36854e-06	0.00289
-23.0872	7.93743e-06	0.00282
-22.6846	7.52088e-06	0.00274
-22.2819	7.11885e-06	0.00267
-21.8792	6.7312e-06	0.00259
-21.4765	6.35609e-06	0.00252
-21.0738	5.99346e-06	0.00245
-20.6711	5.64034e-06	0.00237
-20.2685	5.30395e-06	0.0023
-19.8658	4.98041e-06	0.00223
-19.4631	4.66949e-06	0.00216
-19.0604	4.37134e-06	0.00209
-18.6577	4.08557e-06	0.00202
-18.255	3.81221e-06	0.00195
-17.8524	3.55076e-06	0.00188
-17.4497	3.30128e-06	0.00182
-17.047	3.06352e-06	0.00175
-16.6443	2.83722e-06	0.00168
-16.2416	2.62213e-06	0.00162
-15.8389	2.41792e-06	0.00155
-15.4362	2.22426e-06	0.00149
-15.0336	2.04118e-06	0.00143
-14.6309	1.86811e-06	0.00137
-14.2282	1.70475e-06	0.00131
-13.8255	1.55099e-06	0.00125
-13.4228	1.40672e-06	0.00119
-13.0201	1.27202e-06	0.00113
-12.6174	1.14649e-06	0.00107
-12.2148	1.02983e-06	0.00101
-11.8121	9.2158e-07	0.00095999
-11.4094	8.21432e-07	0.000906329
-11.0067	7.29529e-07	0.000854125
-10.604	6.45208e-07	0.000803248
-10.2013	5.68336e-07	0.000753881
-9.79866	4.98479e-07	0.00070603
-9.39597	4.35291e-07	0.000659766
-8.99329	3.78404e-07	0.000615146
-8.5906	3.27556e-07	0.000572325
-8.18793	2.82335e-07	0.000531352
-7.78524	2.4235e-07	0.000492291
-7.38255	2.07163e-07	0.000455152
-6.97987	1.76441e-07	0.000420049
-6.57718	1.49766e-07	0.000386996
-6.1745	1.26803e-07	0.000356094
-5.77181	1.07172e-07	0.000327371
-5.36913	9.0529e-08	0.00030088
-4.96644	7.64436e-08	0.000276484
-4.56376	6.46427e-08	0.000254249
-4.16107	5.48655e-08	0.000234234
-3.75839	4.68107e-08	0.000216358
-3.35571	4.02023e-08	0.000200505
-2.95302	3.48608e-08	0.00018671
-2.55034	3.06208e-08	0.000174988
-2.14766	2.72922e-08	0.000165204
-1.74497	2.46836e-08	0.00015711
-1.34228	2.26312e-08	0.000150437
-0.9396	2.10196e-08	0.000144981
-0.53691	1.97557e-08	0.000140555
-0.13423	1.87333e-08	0.00013687
0.26845	1.7829e-08	0.000133525
0.67115	1.71104e-08	0.000130807
1.07383	1.64045e-08	0.00012808
1.47651	1.5756e-08	0.000125523
1.87919	1.51122e-08	0.000122932
2.28188	1.44834e-08	0.000120347
2.68456	1.38876e-08	0.000117846
3.08725	1.32979e-08	0.000115317
3.48993	1.27077e-08	0.000112728
3.89262	1.21095e-08	0.000110043
4.2953	1.15033e-08	0.000107253
4.69799	1.09346e-08	0.000104569
5.10067	1.04165e-08	0.000102061
5.50336	9.9202e-09	9.96002e-05
5.90603	9.4279e-09	9.70974e-05
6.30872	8.9257e-09	9.44759e-05
6.71141	8.61556e-09	9.282e-05
7.11408	7.98821e-09	8.93768e-05
7.51677	7.73312e-09	8.79382e-05
7.91946	7.21667e-09	8.4951e-05
8.32214	6.86227e-09	8.28388e-05
8.72483	6.53435e-09	8.08353e-05
9.12752	6.02262e-09	7.76055e-05
9.5302	5.91404e-09	7.69028e-05
9.93289	5.36828e-09	7.32686e-05
9.93289	7.7835e-09	8.82242e-05
9.5302	7.9839e-09	8.93527e-05
9.12752	8.49905e-09	9.21903e-05
8.72483	8.9313e-09	9.45056e-05
8.32215	9.3425e-09	9.66566e-05
7.91946	9.736e-09	9.86712e-05
7.51678	1.00893e-08	0.000100446
7.11409	1.04309e-08	0.000102132
6.71141	1.07952e-08	0.0001039
6.30872	1.1212e-08	0.000105887
5.90604	1.16462e-08	0.000107918
5.50336	1.20738e-08	0.000109881
5.10066	1.25145e-08	0.000111868
4.69799	1.29702e-08	0.000113887
4.2953	1.34329e-08	0.0001159
3.89261	1.39657e-08	0.000118177
3.48993	1.45261e-08	0.000120524
3.08725	1.50606e-08	0.000122722
2.68456	1.55821e-08	0.000124828
2.28188	1.6114e-08	0.000126941
1.8792	1.66926e-08	0.0001292
1.47651	1.73187e-08	0.000131601
1.07383	1.8007e-08	0.00013419
0.67114	1.87603e-08	0.000136968
0.26846	1.96258e-08	0.000140092
-0.13423	2.08017e-08	0.000144228
-0.53691	2.2132e-08	0.000148768
-0.9396	2.38425e-08	0.00015441
-1.34228	2.61033e-08	0.000161565
-1.74497	2.90242e-08	0.000170365
-2.14765	3.27327e-08	0.000180922
-2.55034	3.74143e-08	0.000193428
-2.95302	4.3338e-08	0.000208178
-3.35571	5.06764e-08	0.000225114
-3.75839	5.97026e-08	0.000244341
-4.16107	7.07186e-08	0.00026593
-4.56376	8.40058e-08	0.000289838
-4.96644	9.98856e-08	0.000316047
-5.36913	1.18574e-07	0.000344346
-5.77181	1.40805e-07	0.00037524
-6.1745	1.66724e-07	0.000408319
-6.57718	1.96744e-07	0.000443558
-6.97987	2.31336e-07	0.000480974
-7.38255	2.7088e-07	0.000520461
-7.78523	3.15728e-07	0.000561897
-8.18792	3.66244e-07	0.000605181
-8.5906	4.22872e-07	0.000650286
-8.99329	4.86003e-07	0.000697139
-9.39597	5.56021e-07	0.000745668
-9.79866	6.3323e-07	0.000795758
-10.2013	7.18039e-07	0.000847372
-10.604	8.10702e-07	0.00090039
-11.0067	9.11559e-07	0.000954756
-11.4094	1.02092e-06	0.00101
-11.8121	1.1392e-06	0.00107
-12.2148	1.26634e-06	0.00113
-12.6174	1.40259e-06	0.00118
-13.0201	1.54836e-06	0.00124
-13.4228	1.70377e-06	0.00131
-13.8255	1.86919e-06	0.00137
-14.2282	2.04476e-06	0.00143
-14.6309	2.23036e-06	0.00149
-15.0336	2.42618e-06	0.00156
-15.4362	2.63241e-06	0.00162
-15.8389	2.8492e-06	0.00169
-16.2416	3.07693e-06	0.00175
-16.6443	3.31579e-06	0.00182
-17.047	3.566e-06	0.00189
-17.4497	3.82765e-06	0.00196
-17.8524	4.10111e-06	0.00203
-18.255	4.38635e-06	0.00209
-18.6577	4.684e-06	0.00216
-19.0604	4.99339e-06	0.00223
-19.4631	5.31534e-06	0.00231
-19.8658	5.64929e-06	0.00238
-20.2685	5.99577e-06	0.00245
-20.6711	6.35483e-06	0.00252
-21.0738	6.73091e-06	0.00259
-21.4765	7.11492e-06	0.00267
-21.8792	7.51148e-06	0.00274
-22.2819	7.92091e-06	0.00281
-22.6846	8.34319e-06	0.00289
-23.0872	8.77863e-06	0.00296
-23.4899	9.22804e-06	0.00304
-23.8926	9.6912e-06	0.00311
-24.2953	1.01686e-05	0.00319
-24.698	1.06607e-05	0.00327
-25.1007	1.11651e-05	0.00334
-25.5034	1.16808e-05	0.00342
-25.906	1.22083e-05	0.00349
-26.3087	1.27477e-05	0.00357
-26.7114	1.32999e-05	0.00365
-27.1141	1.38636e-05	0.00372
-27.5168	1.4439e-05	0.0038
-27.9195	1.50263e-05	0.00388
-28.3221	1.56258e-05	0.00395
-28.7248	1.62372e-05	0.00403
-29.1275	1.68593e-05	0.00411
-29.5302	1.74932e-05	0.00418
-29.9329	1.81381e-05	0.00426
-30.3356	1.87962e-05	0.00434
-30.7383	1.94646e-05	0.00441
-31.1409	2.01432e-05	0.00449
-31.5436	2.0833e-05	0.00456
-31.9463	2.15329e-05	0.00464
-32.349	2.22446e-05	0.00472
-32.7517	2.29654e-05	0.00479
-33.1544	2.36966e-05	0.00487
-33.557	2.44364e-05	0.00494
-33.9597	2.51878e-05	0.00502
-34.3624	2.59467e-05	0.00509
-34.7651	2.67163e-05	0.00517
-35.1678	2.74962e-05	0.00524
-35.5705	2.82834e-05	0.00532
-35.9732	2.90786e-05	0.00539
-36.3758	2.98791e-05	0.00547
-36.7785	3.06891e-05	0.00554
-37.1812	3.15053e-05	0.00561
-37.5839	3.23263e-05	0.00569
-37.9866	3.31536e-05	0.00576
-38.3893	3.3987e-05	0.00583
-38.7919	3.48239e-05	0.0059
-39.1946	3.5663e-05	0.00597
-39.5973	3.65056e-05	0.00604
-40	3.73497e-05	0.00611
-40	3.7249e-05	0.0061
-39.5973	3.62115e-05	0.00602
-39.1946	3.51977e-05	0.00593
-38.7919	3.42075e-05	0.00585
-38.3893	3.32407e-05	0.00577
-37.9866	3.22935e-05	0.00568
-37.5839	3.13636e-05	0.0056
-37.1812	3.04527e-05	0.00552
-36.7785	2.95581e-05	0.00544
-36.3758	2.8679e-05	0.00536
-35.9732	2.78158e-05	0.00527
-35.5705	2.69685e-05	0.00519
-35.1678	2.61349e-05	0.00511
-34.7651	2.53168e-05	0.00503
-34.3624	2.45127e-05	0.00495
-33.9597	2.37226e-05	0.00487
-33.557	2.29472e-05	0.00479
-33.1544	2.21845e-05	0.00471
-32.7517	2.1437e-05	0.00463
-32.349	2.07018e-05	0.00455
-31.9463	1.99817e-05	0.00447
-31.5436	1.92745e-05	0.00439
-31.1409	1.85818e-05	0.00431
-30.7383	1.79031e-05	0.00423
-30.3356	1.72376e-05	0.00415
-29.9329	1.65851e-05	0.00407
-29.5302	1.59467e-05	0.00399
-29.1275	1.5322e-05	0.00391
-28.7248	1.47111e-05	0.00384
-28.3221	1.41138e-05	0.00376
-27.9195	1.35304e-05	0.00368
-27.5168	1.29601e-05	0.0036
-27.1141	1.24038e-05	0.00352
-26.7114	1.18608e-05	0.00344
-26.3087	1.13311e-05	0.00337
-25.906	1.08149e-05	0.00329
-25.5034	1.03128e-05	0.00321
-25.1007	9.8239e-06	0.00313
-24.698	9.3479e-06	0.00306
-24.2953	8.88326e-06	0.00298
-23.8926	8.43351e-06	0.0029
-23.4899	7.99813e-06	0.00283
-23.0872	7.57716e-06	0.00275
-22.6846	7.17143e-06	0.00268
-22.2819	6.78004e-06	0.0026
-21.8792	6.40216e-06	0.00253
-21.4765	6.0373e-06	0.00246
-21.0738	5.6855e-06	0.00238
-20.6711	5.34294e-06	0.00231
-20.2685	5.01691e-06	0.00224
-19.8658	4.70385e-06	0.00217
-19.4631	4.40339e-06	0.0021
-19.0604	4.1154e-06	0.00203
-18.6577	3.83976e-06	0.00196
-18.255	3.57641e-06	0.00189
-17.8524	3.32495e-06	0.00182
-17.4497	3.08543e-06	0.00176
-17.047	2.85733e-06	0.00169
-16.6443	2.64051e-06	0.00162
-16.2416	2.43488e-06	0.00156
-15.8389	2.24017e-06	0.0015
-15.4362	2.05589e-06	0.00143
-15.0336	1.88174e-06	0.00137
-14.6309	1.71762e-06	0.00131
-14.2282	1.56302e-06	0.00125
-13.8255	1.41799e-06	0.00119
-13.4228	1.28236e-06	0.00113
-13.0201	1.156e-06	0.00108
-12.6174	1.03863e-06	0.00102
-12.2148	9.2974e-07	0.00096423
-11.8121	8.28938e-07	0.00091046
-11.4094	7.36396e-07	0.000858135
-11.0067	6.51566e-07	0.000807196
-10.604	5.74175e-07	0.000757743
-10.2013	5.03871e-07	0.000709839
-9.79867	4.40289e-07	0.000663543
-9.39597	3.82996e-07	0.000618867
-8.99329	3.31729e-07	0.000575959
-8.5906	2.86035e-07	0.000534822
-8.18793	2.45608e-07	0.000495589
-7.78523	2.10038e-07	0.000458299
-7.38255	1.78932e-07	0.000423004
-6.97987	1.51878e-07	0.000389715
-6.57719	1.28545e-07	0.000358532
-6.1745	1.08628e-07	0.000329588
-5.77181	9.1729e-08	0.000302868
-5.36913	7.74942e-08	0.000278378
-4.96644	6.5576e-08	0.000256078
-4.56376	5.57142e-08	0.000236039
-4.16107	4.76155e-08	0.00021821
-3.75839	4.09543e-08	0.000202372
-3.3557	3.55462e-08	0.000188537
-2.95302	3.12151e-08	0.000176678
-2.55034	2.77844e-08	0.000166687
-2.14765	2.50807e-08	0.000158369
-1.74497	2.29306e-08	0.000151429
-1.34228	2.12605e-08	0.00014581
-0.9396	1.98688e-08	0.000140957
-0.53691	1.8749e-08	0.000136927
-0.13423	1.7831e-08	0.000133533
0.26846	1.7055e-08	0.000130595
0.67114	1.63574e-08	0.000127896
1.07383	1.57056e-08	0.000125322
1.47651	1.50938e-08	0.000122857
1.8792	1.45377e-08	0.000120572
2.28188	1.40176e-08	0.000118396
2.68456	1.34867e-08	0.000116132
3.08725	1.29027e-08	0.00011359
3.48993	1.2314e-08	0.000110968
3.89262	1.17513e-08	0.000108403
4.2953	1.11908e-08	0.000105787
4.69799	1.06382e-08	0.000103142
5.10067	1.00745e-08	0.000100372
5.50336	9.5044e-09	9.74905e-05
5.90604	8.9803e-09	9.47644e-05
6.30872	8.4967e-09	9.21776e-05
6.71141	8.14756e-09	9.02638e-05
7.11409	7.72492e-09	8.78915e-05
7.51678	7.4281e-09	8.61864e-05
7.91946	6.8351e-09	8.26747e-05
8.32215	6.57953e-09	8.11143e-05
8.72483	6.21733e-09	7.88501e-05
9.12752	5.7247e-09	7.56618e-05
9.5302	5.58016e-09	7.47005e-05
9.93289	5.17401e-09	7.19306e-05
9.93289	7.42788e-09	8.61852e-05
9.5302	7.82934e-09	8.84836e-05
9.12752	8.07255e-09	8.98474e-05
8.72483	8.64174e-09	9.2961e-05
8.32215	9.0885e-09	9.53336e-05
7.91946	9.4837e-09	9.73843e-05
7.51678	9.8768e-09	9.93821e-05
7.11408	1.02578e-08	0.000101281
6.71141	1.06053e-08	0.000102982
6.30872	1.09384e-08	0.000104587
5.90604	1.13103e-08	0.00010635
5.50336	1.1735e-08	0.000108328
5.10067	1.21775e-08	0.000110352
4.69799	1.26169e-08	0.000112325
4.2953	1.30772e-08	0.000114356
3.89262	1.35764e-08	0.000116518
3.48993	1.4118e-08	0.000118819
3.08725	1.46501e-08	0.000121038
2.68456	1.5186e-08	0.000123231
2.28188	1.57131e-08	0.000125352
1.8792	1.62901e-08	0.000127633
1.47651	1.68842e-08	0.000129939
1.07383	1.75132e-08	0.000132337
0.67114	1.81912e-08	0.000134875
0.26845	1.8992e-08	0.000137811
-0.13423	1.9941e-08	0.000141213
-0.53691	2.10626e-08	0.00014513
-0.9396	2.24519e-08	0.00014984
-1.34228	2.42397e-08	0.000155691
-1.74497	2.64791e-08	0.000162724
-2.14766	2.93963e-08	0.000171453
-2.55034	3.31054e-08	0.000181949
-2.95302	3.78805e-08	0.000194629
-3.3557	4.3862e-08	0.000209433
-3.75839	5.13082e-08	0.000226513
-4.16107	6.04692e-08	0.000245905
-4.56377	7.15897e-08	0.000267563
-4.96644	8.50117e-08	0.000291568
-5.36913	1.01062e-07	0.000317902
-5.77181	1.19997e-07	0.000346406
-6.1745	1.42435e-07	0.000377406
-6.57718	1.68575e-07	0.000410579
-6.97987	1.98857e-07	0.000445934
-7.38255	2.33689e-07	0.000483414
-7.78523	2.73389e-07	0.000522866
-8.18792	3.18547e-07	0.0005644
-8.5906	3.6946e-07	0.000607832
-8.9933	4.26526e-07	0.00065309
-9.39597	4.90058e-07	0.000700041
-9.79866	5.60448e-07	0.000748631
-10.2013	6.38041e-07	0.000798775
-10.604	7.23237e-07	0.000850433
-11.0067	8.16316e-07	0.000903502
-11.4094	9.17579e-07	0.000957903
-11.8121	1.02743e-06	0.00101
-12.2148	1.14611e-06	0.00107
-12.6174	1.27369e-06	0.00113
-13.0201	1.41045e-06	0.00119
-13.4228	1.55675e-06	0.00125
-13.8255	1.7128e-06	0.00131
-14.2282	1.879e-06	0.00137
-14.6309	2.05494e-06	0.00143
-15.0336	2.24096e-06	0.0015
-15.4362	2.43733e-06	0.00156
-15.8389	2.6441e-06	0.00163
-16.2416	2.86186e-06	0.00169
-16.6443	3.09062e-06	0.00176
-17.047	3.33052e-06	0.00182
-17.4497	3.58202e-06	0.00189
-17.8524	3.8452e-06	0.00196
-18.255	4.12039e-06	0.00203
-18.6577	4.40736e-06	0.0021
-19.0604	4.70672e-06	0.00217
-19.4631	5.01799e-06	0.00224
-19.8658	5.3419e-06	0.00231
-20.2685	5.67798e-06	0.00238
-20.6711	6.02652e-06	0.00245
-21.0738	6.39175e-06	0.00253
-21.4765	6.76548e-06	0.0026
-21.8792	7.15164e-06	0.00267
-22.2819	7.55046e-06	0.00275
-22.6846	7.96223e-06	0.00282
-23.0872	8.38745e-06	0.0029
-23.4899	8.82628e-06	0.00297
-23.8926	9.27931e-06	0.00305
-24.2953	9.74621e-06	0.00312
-24.698	1.02267e-05	0.0032
-25.1007	1.0723e-05	0.00327
-25.5034	1.12287e-05	0.00335
-25.906	1.17463e-05	0.00343
-26.3087	1.22756e-05	0.0035
-26.7114	1.28172e-05	0.00358
-27.1141	1.33712e-05	0.00366
-27.5168	1.39374e-05	0.00373
-27.9195	1.45151e-05	0.00381
-28.3221	1.51039e-05	0.00389
-28.7248	1.57062e-05	0.00396
-29.1275	1.63202e-05	0.00404
-29.5302	1.69462e-05	0.00412
-29.9329	1.75819e-05	0.00419
-30.3356	1.823e-05	0.00427
-30.7383	1.88887e-05	0.00435
-31.1409	1.95592e-05	0.00442
-31.5436	2.02408e-05	0.0045
-31.9463	2.09333e-05	0.00458
-32.349	2.16366e-05	0.00465
-32.7517	2.23487e-05	0.00473
-33.1544	2.30728e-05	0.0048
-33.557	2.38056e-05	0.00488
-33.9597	2.45493e-05	0.00495
-34.3624	2.53017e-05	0.00503
-34.7651	2.60636e-05	0.00511
-35.1678	2.68355e-05	0.00518
-35.5705	2.76169e-05	0.00526
-35.9732	2.84059e-05	0.00533
-36.3758	2.92019e-05	0.0054
-36.7785	3.00055e-05	0.00548
-37.1812	3.08166e-05	0.00555
-37.5839	3.16345e-05	0.00562
-37.9866	3.2459e-05	0.0057
-38.3893	3.32878e-05	0.00577
-38.7919	3.41213e-05	0.00584
-39.1946	3.49592e-05	0.00591
-39.5973	3.58012e-05	0.00598
-40	3.66449e-05	0.00605
-40	3.65487e-05	0.00605
-39.5973	3.5524e-05	0.00596
-39.1946	3.45222e-05	0.00588
-38.7919	3.35429e-05	0.00579
-38.3893	3.25851e-05	0.00571
-37.9866	3.16488e-05	0.00563
-37.5839	3.07295e-05	0.00554
-37.1812	2.98283e-05	0.00546
-36.7785	2.89424e-05	0.00538
-36.3758	2.80738e-05	0.0053
-35.9732	2.72203e-05	0.00522
-35.5705	2.63807e-05	0.00514
-35.1678	2.55565e-05	0.00506
-34.7651	2.47473e-05	0.00497
-34.3624	2.39518e-05	0.00489
-33.9597	2.31703e-05	0.00481
-33.557	2.24034e-05	0.00473
-33.1544	2.16504e-05	0.00465
-32.7517	2.0911e-05	0.00457
-32.349	2.01848e-05	0.00449
-31.9463	1.94728e-05	0.00441
-31.5436	1.87751e-05	0.00433
-31.1409	1.80915e-05	0.00425
-30.7383	1.7422e-05	0.00417
-30.3356	1.6765e-05	0.00409
-29.9329	1.61212e-05	0.00402
-29.5302	1.54921e-05	0.00394
-29.1275	1.48763e-05	0.00386
-28.7248	1.42745e-05	0.00378
-28.3221	1.36855e-05	0.0037
-27.9195	1.31104e-05	0.00362
-27.5168	1.25497e-05	0.00354
-27.1141	1.20023e-05	0.00346
-26.7114	1.14684e-05	0.00339
-26.3087	1.09472e-05	0.00331
-25.906	1.0441e-05	0.00323
-25.5034	9.9482e-06	0.00315
-25.1007	9.4683e-06	0.00308
-24.698	8.99968e-06	0.003
-24.2953	8.54629e-06	0.00292
-23.8926	8.10602e-06	0.00285
-23.4899	7.67998e-06	0.00277
-23.0872	7.26846e-06	0.0027
-22.6846	6.87185e-06	0.00262
-22.2819	6.48963e-06	0.00255
-21.8792	6.12111e-06	0.00247
-21.4765	5.76538e-06	0.0024
-21.0738	5.4224e-06	0.00233
-20.6711	5.08879e-06	0.00226
-20.2685	4.77201e-06	0.00218
-19.8658	4.46789e-06	0.00211
-19.4631	4.17621e-06	0.00204
-19.0604	3.89702e-06	0.00197
-18.6577	3.63012e-06	0.00191
-18.255	3.37563e-06	0.00184
-17.8524	3.13288e-06	0.00177
-17.4497	2.90174e-06	0.0017
-17.047	2.68239e-06	0.00164
-16.6443	2.47414e-06	0.00157
-16.2416	2.2769e-06	0.00151
-15.8389	2.09035e-06	0.00145
-15.4362	1.91417e-06	0.00138
-15.0336	1.74805e-06	0.00132
-14.6309	1.5918e-06	0.00126
-14.2282	1.44492e-06	0.0012
-13.8255	1.3074e-06	0.00114
-13.4228	1.17902e-06	0.00109
-13.0201	1.05988e-06	0.00103
-12.6174	9.495e-07	0.000974423
-12.2148	8.47064e-07	0.000920361
-11.8121	7.53077e-07	0.0008678
-11.4094	6.66855e-07	0.000816612
-11.0067	5.88067e-07	0.000766855
-10.604	5.16416e-07	0.000718621
-10.2013	4.51588e-07	0.000672003
-9.79866	3.93232e-07	0.000627082
-9.39597	3.40884e-07	0.000583853
-8.99329	2.94233e-07	0.000542432
-8.5906	2.52832e-07	0.000502824
-8.18792	2.16388e-07	0.000465175
-7.78523	1.84508e-07	0.000429544
-7.38255	1.56789e-07	0.000395966
-6.97987	1.32813e-07	0.000364435
-6.57718	1.1226e-07	0.000335052
-6.1745	9.4772e-08	0.000307851
-5.77181	8.0004e-08	0.00028285
-5.36913	6.76981e-08	0.000260189
-4.96644	5.74401e-08	0.000239667
-4.56376	4.90204e-08	0.000221406
-4.16107	4.21574e-08	0.000205323
-3.75839	3.65333e-08	0.000191137
-3.3557	3.20938e-08	0.000179147
-2.95302	2.85175e-08	0.000168871
-2.55034	2.56779e-08	0.000160243
-2.14765	2.34428e-08	0.00015311
-1.74496	2.16884e-08	0.00014727
-1.34228	2.02789e-08	0.000142404
-0.9396	1.90958e-08	0.000138188
-0.53691	1.80858e-08	0.000134483
-0.13423	1.72461e-08	0.000131324
0.26845	1.65344e-08	0.000128586
0.67114	1.58458e-08	0.00012588
1.07383	1.5235e-08	0.00012343
1.47651	1.46367e-08	0.000120982
1.8792	1.40472e-08	0.000118521
2.28188	1.34749e-08	0.000116081
2.68456	1.29239e-08	0.000113683
3.08725	1.24121e-08	0.00011141
3.48993	1.18901e-08	0.000109042
3.89261	1.14042e-08	0.00010679
4.2953	1.08697e-08	0.000104258
4.69799	1.03233e-08	0.000101604
5.10067	9.7813e-09	9.89005e-05
5.50336	9.10489e-09	9.54196e-05
5.90604	8.84876e-09	9.40679e-05
6.30872	8.23692e-09	9.07575e-05
6.71141	7.84357e-09	8.85639e-05
7.11408	7.5532e-09	8.69092e-05
7.51678	6.95038e-09	8.33689e-05
7.91946	6.68811e-09	8.17809e-05
8.32215	6.31208e-09	7.94486e-05
8.72482	5.81761e-09	7.62733e-05
9.12752	5.66669e-09	7.52774e-05
9.5302	5.22187e-09	7.22625e-05
[truncated: 5,501 more rows]

## Sheet: Figure 2d
CH1 Voltage	|IDS| (A)	|IDS| (A)	|IDS| (A)	|IDS| (A)	|IDS| (A)	|IDS| (A)
20	6.99525e-09	1.11204e-08	2.71215e-08	3.92482e-08	4.44878e-08	4.86281e-08
19.5973	7.55584e-09	1.19776e-08	2.7896e-08	4.06769e-08	4.74234e-08	5.41703e-08
19.1946	8.08528e-09	1.28432e-08	2.85461e-08	4.22115e-08	5.09054e-08	6.05689e-08
18.7919	8.5885e-09	1.37138e-08	2.92048e-08	4.39346e-08	5.50939e-08	6.79152e-08
18.3893	9.2331e-09	1.45783e-08	2.98927e-08	4.59188e-08	6.00696e-08	7.62511e-08
17.9866	9.8377e-09	1.54282e-08	3.05904e-08	4.8246e-08	6.59398e-08	8.56472e-08
17.5839	1.04534e-08	1.62661e-08	3.13292e-08	5.10396e-08	7.28035e-08	9.61881e-08
17.1812	1.10964e-08	1.7106e-08	3.20991e-08	5.44064e-08	8.07628e-08	1.07496e-07
16.7785	1.17834e-08	1.79468e-08	3.29105e-08	5.8462e-08	8.99657e-08	1.20504e-07
16.3758	1.24987e-08	1.87573e-08	3.37596e-08	6.33212e-08	1.00509e-07	1.34799e-07
15.9732	1.32305e-08	1.95411e-08	3.46261e-08	6.9098e-08	1.12189e-07	1.50349e-07
15.5705	1.39748e-08	2.02866e-08	3.55145e-08	7.59259e-08	1.2581e-07	1.67432e-07
15.1678	1.47819e-08	2.09954e-08	3.64115e-08	8.39484e-08	1.41125e-07	1.85929e-07
14.7651	1.55427e-08	2.16155e-08	3.7399e-08	9.32548e-08	1.58145e-07	2.05848e-07
14.3624	1.62911e-08	2.22621e-08	3.83927e-08	1.03879e-07	1.77195e-07	2.27358e-07
13.9597	1.70306e-08	2.28713e-08	3.94378e-08	1.16525e-07	1.98258e-07	2.50402e-07
13.5571	1.77388e-08	2.34519e-08	4.05621e-08	1.31005e-07	2.21474e-07	2.75059e-07
13.1544	1.85019e-08	2.38696e-08	4.18305e-08	1.46494e-07	2.44621e-07	2.97634e-07
12.7517	1.92284e-08	2.44772e-08	4.33125e-08	1.65241e-07	2.72464e-07	3.25589e-07
12.349	1.99354e-08	2.50571e-08	4.50476e-08	1.86292e-07	3.02616e-07	3.551e-07
11.9463	2.05745e-08	2.56364e-08	4.71182e-08	2.09936e-07	3.35206e-07	3.86108e-07
11.5436	2.13367e-08	2.61379e-08	4.95621e-08	2.34754e-07	3.661e-07	4.123e-07
11.1409	2.20498e-08	2.6797e-08	5.26695e-08	2.64084e-07	4.03884e-07	4.46619e-07
10.7383	2.2759e-08	2.7487e-08	5.64666e-08	2.96507e-07	4.44274e-07	4.82466e-07
10.3356	2.33681e-08	2.81669e-08	6.11011e-08	3.32188e-07	4.87296e-07	5.19771e-07
9.93288	2.41815e-08	2.88546e-08	6.65264e-08	3.68383e-07	5.27367e-07	5.50475e-07
9.5302	2.49656e-08	2.96649e-08	7.34008e-08	4.11124e-07	5.75818e-07	5.91057e-07
9.12752	2.57576e-08	3.05091e-08	8.159e-08	4.57547e-07	6.2697e-07	6.32979e-07
8.72483	2.64522e-08	3.13856e-08	9.14053e-08	5.07809e-07	6.80819e-07	6.76287e-07
8.32215	2.73725e-08	3.22631e-08	1.02319e-07	5.57327e-07	7.29875e-07	7.10764e-07
7.91946	2.8295e-08	3.32133e-08	1.16054e-07	6.15787e-07	7.89222e-07	7.56982e-07
7.51678	2.92329e-08	3.41948e-08	1.32042e-07	6.78272e-07	8.51187e-07	8.04523e-07
7.11408	3.00602e-08	3.5226e-08	1.5062e-07	7.44812e-07	9.15798e-07	8.53331e-07
6.71141	3.10931e-08	3.63057e-08	1.71246e-07	8.09895e-07	9.72031e-07	8.91729e-07
6.30872	3.21521e-08	3.74302e-08	1.95846e-07	8.85605e-07	1.0396e-06	9.43339e-07
5.90604	3.32467e-08	3.86284e-08	2.23897e-07	9.65716e-07	1.11197e-06	9.9283e-07
5.50336	3.42458e-08	3.99412e-08	2.55609e-07	1.04838e-06	1.18688e-06	1.04524e-06
5.10067	3.54483e-08	4.14793e-08	2.90108e-07	1.13162e-06	1.25333e-06	1.08931e-06
4.69799	3.67472e-08	4.32293e-08	3.30327e-07	1.22553e-06	1.33323e-06	1.14527e-06
4.2953	3.81803e-08	4.53084e-08	3.75147e-07	1.32393e-06	1.41507e-06	1.20215e-06
3.89262	3.96804e-08	4.78679e-08	4.2491e-07	1.42679e-06	1.4993e-06	1.25994e-06
3.48993	4.15653e-08	5.10689e-08	4.7758e-07	1.5228e-06	1.56986e-06	1.29798e-06
3.08725	4.38155e-08	5.51121e-08	5.38132e-07	1.63513e-06	1.65866e-06	1.35792e-06
2.68456	4.65716e-08	6.01899e-08	6.04389e-07	1.75194e-06	1.74931e-06	1.41821e-06
2.28188	4.99317e-08	6.65199e-08	6.7668e-07	1.87178e-06	1.84179e-06	1.47925e-06
1.87919	5.42339e-08	7.42817e-08	7.51985e-07	1.98508e-06	1.91746e-06	1.52222e-06
1.47651	5.96134e-08	8.39097e-08	8.37059e-07	2.11557e-06	2.01388e-06	1.5851e-06
1.07383	6.63146e-08	9.55636e-08	9.28731e-07	2.25008e-06	2.11151e-06	1.64824e-06
0.67114	7.44287e-08	1.09453e-07	1.02632e-06	2.38901e-06	2.21098e-06	1.71158e-06
0.26846	8.45217e-08	1.25821e-07	1.12829e-06	2.51579e-06	2.28786e-06	1.75011e-06
-0.13423	9.67189e-08	1.45487e-07	1.24141e-06	2.66328e-06	2.39072e-06	1.81517e-06
-0.53691	1.11293e-07	1.68423e-07	1.36184e-06	2.81507e-06	2.49482e-06	1.88033e-06
-0.9396	1.28532e-07	1.95094e-07	1.48972e-06	2.9703e-06	2.59995e-06	1.94572e-06
-1.34228	1.48927e-07	2.2542e-07	1.62009e-06	3.11075e-06	2.68103e-06	1.98384e-06
-1.74497	1.72763e-07	2.60617e-07	1.76382e-06	3.27418e-06	2.78894e-06	2.05046e-06
-2.14766	2.00387e-07	3.00669e-07	1.91544e-06	3.44113e-06	2.89784e-06	2.11713e-06
-2.55035	2.3197e-07	3.45892e-07	2.07482e-06	3.61165e-06	3.00729e-06	2.18354e-06
-2.95302	2.68377e-07	3.95965e-07	2.23521e-06	3.76002e-06	3.08516e-06	2.22278e-06
-3.3557	3.09734e-07	4.52852e-07	2.41114e-06	3.93789e-06	3.19685e-06	2.29001e-06
-3.75839	3.56473e-07	5.16057e-07	2.59492e-06	4.11865e-06	3.30891e-06	2.35699e-06
-4.16108	4.08483e-07	5.85928e-07	2.78681e-06	4.30239e-06	3.42137e-06	2.42369e-06
-4.56376	4.67146e-07	6.61669e-07	2.97731e-06	4.46237e-06	3.49798e-06	2.45734e-06
-4.96644	5.32291e-07	7.46157e-07	3.18596e-06	4.65246e-06	3.61194e-06	2.5249e-06
-5.36913	6.04323e-07	8.38218e-07	3.40283e-06	4.84501e-06	3.72581e-06	2.59081e-06
-5.77181	6.82963e-07	9.38316e-07	3.62778e-06	5.03896e-06	3.83976e-06	2.6573e-06
-6.1745	7.69878e-07	1.04446e-06	3.84962e-06	5.20574e-06	3.91948e-06	2.68667e-06
-6.57718	8.64645e-07	1.16159e-06	4.09129e-06	5.40589e-06	4.03434e-06	2.75362e-06
-6.97987	9.67745e-07	1.28744e-06	4.34087e-06	5.60821e-06	4.14884e-06	2.81926e-06
-7.38255	1.07813e-06	1.42216e-06	4.59746e-06	5.81137e-06	4.26313e-06	2.88474e-06
-7.78523	1.1987e-06	1.56426e-06	4.85036e-06	5.98182e-06	4.3355e-06	2.91405e-06
-8.18792	1.32825e-06	1.71796e-06	5.12362e-06	6.19017e-06	4.45027e-06	2.97979e-06
-8.5906	1.46701e-06	1.8809e-06	5.40498e-06	6.3999e-06	4.56442e-06	3.04476e-06
-8.99329	1.61405e-06	2.05381e-06	5.69326e-06	6.61089e-06	4.6779e-06	3.10897e-06
-9.39597	1.77219e-06	2.23393e-06	5.97521e-06	6.78543e-06	4.73856e-06	3.12955e-06
-9.79866	1.94021e-06	2.42695e-06	6.27973e-06	7.0001e-06	4.85237e-06	3.19431e-06
-10.2013	2.11807e-06	2.62996e-06	6.5912e-06	7.2154e-06	4.96539e-06	3.25834e-06
-10.604	2.30428e-06	2.84305e-06	6.91012e-06	7.43172e-06	5.07832e-06	3.32167e-06
-11.0067	2.50313e-06	3.06128e-06	7.21832e-06	7.60103e-06	5.14656e-06	3.34078e-06
-11.4094	2.7123e-06	3.29544e-06	7.55233e-06	7.82032e-06	5.2601e-06	3.40493e-06
-11.8121	2.93201e-06	3.54009e-06	7.89353e-06	8.04001e-06	5.37274e-06	3.46776e-06
-12.2148	3.1598e-06	3.79508e-06	8.24184e-06	8.26124e-06	5.48496e-06	3.53097e-06
-12.6174	3.40122e-06	4.05841e-06	8.57648e-06	8.43811e-06	5.54449e-06	3.5523e-06
-13.0201	3.65329e-06	4.3351e-06	8.94034e-06	8.66219e-06	5.65746e-06	3.61642e-06
-13.4228	3.91629e-06	4.62232e-06	9.311e-06	8.88753e-06	5.77019e-06	3.68013e-06
-13.8255	4.18704e-06	4.92024e-06	9.68902e-06	9.11353e-06	5.88223e-06	3.74333e-06
-14.2282	4.47229e-06	5.22414e-06	1.00525e-05	9.28288e-06	5.93317e-06	3.75147e-06
-14.6309	4.76806e-06	5.54462e-06	1.04412e-05	9.51216e-06	6.04633e-06	3.81591e-06
-15.0336	5.07502e-06	5.87631e-06	1.0842e-05	9.74148e-06	6.15914e-06	3.87997e-06
-15.4362	5.38901e-06	6.21933e-06	1.1249e-05	9.97172e-06	6.27108e-06	3.94315e-06
-15.8389	5.71866e-06	6.56732e-06	1.1638e-05	1.01486e-05	6.32297e-06	3.95335e-06
-16.2416	6.059e-06	6.93419e-06	1.206e-05	1.03719e-05	6.4354e-06	4.01778e-06
-16.6443	6.4105e-06	7.31234e-06	1.24885e-05	1.06025e-05	6.54717e-06	4.08129e-06
-17.047	6.76932e-06	7.70186e-06	1.2924e-05	1.0836e-05	6.65811e-06	4.14422e-06
-17.4497	7.14476e-06	8.09624e-06	1.33364e-05	1.10157e-05	6.70978e-06	4.15717e-06
-17.8524	7.53217e-06	8.51022e-06	1.3786e-05	1.12499e-05	6.82126e-06	4.22098e-06
-18.255	7.9313e-06	8.93565e-06	1.42406e-05	1.14846e-05	6.93175e-06	4.28362e-06
-18.6577	8.33707e-06	9.37306e-06	1.47015e-05	1.17172e-05	7.04128e-06	4.34584e-06
-19.0604	8.76139e-06	9.81347e-06	1.51347e-05	1.18803e-05	7.08344e-06	4.35246e-06
-19.4631	9.19747e-06	1.02748e-05	1.56082e-05	1.21159e-05	7.19386e-06	4.41527e-06
-19.8658	9.64597e-06	1.07452e-05	1.60871e-05	1.23515e-05	7.30326e-06	4.4775e-06
-20.2685	1.01007e-05	1.12298e-05	1.65689e-05	1.25866e-05	7.40922e-06	4.53917e-06
-20.6712	1.05726e-05	1.17166e-05	1.70287e-05	1.27526e-05	7.45002e-06	4.54355e-06
-21.0738	1.10624e-05	1.22286e-05	1.75329e-05	1.2994e-05	7.56187e-06	4.60823e-06
-21.4765	1.15603e-05	1.27493e-05	1.80382e-05	1.32307e-05	7.66945e-06	4.66949e-06
-21.8792	1.20649e-05	1.32819e-05	1.85482e-05	1.34658e-05	7.77571e-06	4.72951e-06
-22.2819	1.25881e-05	1.38173e-05	1.90155e-05	1.36225e-05	7.8081e-06	4.72594e-06
-22.6846	1.31236e-05	1.4377e-05	1.95343e-05	1.38572e-05	7.9147e-06	4.78655e-06
-23.0872	1.36722e-05	1.49477e-05	2.00559e-05	1.40823e-05	8.01952e-06	4.8463e-06
-23.4899	1.42285e-05	1.55272e-05	2.05815e-05	1.43143e-05	8.12321e-06	4.90465e-06
-23.8926	1.48056e-05	1.61053e-05	2.10689e-05	1.44707e-05	8.14919e-06	4.90046e-06
-24.2953	1.5396e-05	1.67076e-05	2.16018e-05	1.47008e-05	8.25241e-06	4.95895e-06
-24.698	1.59974e-05	1.73198e-05	2.2138e-05	1.4931e-05	8.35428e-06	5.01709e-06
-25.1007	1.66019e-05	1.79428e-05	2.26754e-05	1.51589e-05	8.45461e-06	5.07394e-06
-25.5034	1.72265e-05	1.85624e-05	2.31641e-05	1.52933e-05	8.46754e-06	5.073e-06
-25.906	1.78628e-05	1.92071e-05	2.3708e-05	1.55204e-05	8.56783e-06	5.12953e-06
-26.3087	1.85115e-05	1.98604e-05	2.42549e-05	1.57463e-05	8.66193e-06	5.18582e-06
-26.7114	1.9159e-05	2.05233e-05	2.48001e-05	1.59709e-05	8.75934e-06	5.23765e-06
-27.1141	1.9828e-05	2.11788e-05	2.5292e-05	1.60975e-05	8.77427e-06	5.22644e-06
-27.5168	2.05074e-05	2.18609e-05	2.58443e-05	1.63201e-05	8.87113e-06	5.28222e-06
-27.9195	2.1196e-05	2.25515e-05	2.63956e-05	1.65382e-05	8.96636e-06	5.33413e-06
-28.3221	2.18858e-05	2.32494e-05	2.69471e-05	1.6754e-05	9.0601e-06	5.38771e-06
-28.7248	2.25952e-05	2.39396e-05	2.74444e-05	1.68792e-05	9.07915e-06	5.38059e-06
-29.1275	2.33146e-05	2.46566e-05	2.79999e-05	1.70964e-05	9.1729e-06	5.4341e-06
-29.5302	2.4041e-05	2.53805e-05	2.85522e-05	1.7311e-05	9.26505e-06	5.48577e-06
-29.9329	2.47689e-05	2.61116e-05	2.91061e-05	1.7523e-05	9.35426e-06	5.53733e-06
-30.3356	2.55151e-05	2.6831e-05	2.95835e-05	1.76381e-05	9.3494e-06	5.51918e-06
-30.7383	2.62707e-05	2.75777e-05	3.01383e-05	1.78488e-05	9.43973e-06	5.57115e-06
-31.1409	2.70342e-05	2.83312e-05	3.06891e-05	1.80572e-05	9.5246e-06	5.62195e-06
-31.5436	2.77902e-05	2.90908e-05	3.12352e-05	1.82627e-05	9.61174e-06	5.67021e-06
-31.9463	2.85698e-05	2.98314e-05	3.17097e-05	1.83586e-05	9.61809e-06	5.65227e-06
-32.349	2.93564e-05	3.0604e-05	3.22587e-05	1.85624e-05	9.70474e-06	5.70253e-06
-32.7517	3.015e-05	3.13794e-05	3.28024e-05	1.87639e-05	9.79021e-06	5.7514e-06
-33.1544	3.09336e-05	3.21598e-05	3.33436e-05	1.89618e-05	9.87311e-06	5.79879e-06
-33.557	3.17391e-05	3.29134e-05	3.38029e-05	1.90385e-05	9.86114e-06	5.77355e-06
-33.9597	3.25523e-05	3.37024e-05	3.43393e-05	1.92359e-05	9.94494e-06	5.82263e-06
-34.3624	3.33689e-05	3.4495e-05	3.48688e-05	1.94309e-05	1.00265e-05	5.8693e-06
-34.7651	3.41653e-05	3.52857e-05	3.53979e-05	1.96228e-05	1.00906e-05	5.91034e-06
-35.1678	3.499e-05	3.60459e-05	3.58238e-05	1.96961e-05	1.00843e-05	5.88092e-06
-35.5705	3.5818e-05	3.68427e-05	3.63415e-05	1.98873e-05	1.01651e-05	5.92796e-06
-35.9732	3.66492e-05	3.76381e-05	3.68566e-05	2.00762e-05	1.02422e-05	5.97319e-06
-36.3758	3.74542e-05	3.84306e-05	3.73662e-05	2.02614e-05	1.03196e-05	6.01732e-06
-36.7785	3.82854e-05	3.91768e-05	3.7773e-05	2.03235e-05	1.0306e-05	5.98777e-06
-37.1812	3.91178e-05	3.99676e-05	3.82748e-05	2.05084e-05	1.03825e-05	6.0331e-06
-37.5839	3.99495e-05	4.07522e-05	3.87694e-05	2.06911e-05	1.04577e-05	6.07613e-06
-37.9866	4.07396e-05	4.15295e-05	3.92571e-05	2.08696e-05	1.05311e-05	6.11839e-06
-38.3893	4.15642e-05	4.22505e-05	3.96339e-05	2.09256e-05	1.05052e-05	6.0901e-06
-38.7919	4.23813e-05	4.30173e-05	4.01111e-05	2.11022e-05	1.05789e-05	6.13288e-06
-39.1946	4.31948e-05	4.37748e-05	4.05806e-05	2.12765e-05	1.06504e-05	6.17394e-06
-39.5973	4.39586e-05	4.45228e-05	4.10405e-05	2.14487e-05	1.07208e-05	6.21435e-06
-40	4.47544e-05	4.51897e-05	4.13743e-05	2.14884e-05	1.06824e-05	6.1737e-06
-40	4.45203e-05	4.48965e-05	4.08444e-05	2.09212e-05	1.0243e-05	5.84231e-06
-39.5973	4.32812e-05	4.3604e-05	3.93688e-05	1.96645e-05	9.3425e-06	5.18664e-06
-39.1946	4.20501e-05	4.23704e-05	3.79673e-05	1.84792e-05	8.51033e-06	4.60061e-06
-38.7919	4.08972e-05	4.11488e-05	3.65502e-05	1.72753e-05	7.69414e-06	4.03448e-06
-38.3893	3.97762e-05	3.99982e-05	3.52586e-05	1.62175e-05	6.99975e-06	3.56884e-06
-37.9866	3.86856e-05	3.88798e-05	3.401e-05	1.52151e-05	6.36023e-06	3.15253e-06
-37.5839	3.76027e-05	3.77923e-05	3.28027e-05	1.42653e-05	5.7719e-06	2.78016e-06
-37.1812	3.65627e-05	3.67123e-05	3.15732e-05	1.33002e-05	5.19473e-06	2.42598e-06
-36.7785	3.55446e-05	3.56749e-05	3.04376e-05	1.24447e-05	4.69888e-06	2.13123e-06
-36.3758	3.45473e-05	3.46602e-05	2.93328e-05	1.16365e-05	4.24194e-06	1.8688e-06
-35.9732	3.35598e-05	3.36672e-05	2.82602e-05	1.08703e-05	3.82434e-06	1.63553e-06
-35.5705	3.26021e-05	3.26826e-05	2.71775e-05	1.0104e-05	3.42212e-06	1.41929e-06
-35.1678	3.16629e-05	3.17275e-05	2.61622e-05	9.4166e-06	3.07302e-06	1.23665e-06
-34.7651	3.07383e-05	3.07906e-05	2.51723e-05	8.76406e-06	2.75434e-06	1.07578e-06
-34.3624	2.98281e-05	2.98712e-05	2.42089e-05	8.14924e-06	2.46344e-06	9.3421e-07
-33.9597	2.89377e-05	2.8963e-05	2.32399e-05	7.5399e-06	2.18776e-06	8.05507e-07
-33.557	2.80627e-05	2.80763e-05	2.2326e-05	6.99055e-06	1.94768e-06	6.96976e-07
-33.1544	2.72051e-05	2.72061e-05	2.14379e-05	6.47299e-06	1.73018e-06	6.02414e-07
-32.7517	2.63585e-05	2.63522e-05	2.0573e-05	5.98477e-06	1.5335e-06	5.2025e-07
-32.349	2.55302e-05	2.55108e-05	1.97086e-05	5.50614e-06	1.35045e-06	4.4785e-07
-31.9463	2.47159e-05	2.46866e-05	1.88886e-05	5.07392e-06	1.19111e-06	3.8644e-07
-31.5436	2.39157e-05	2.3878e-05	1.80914e-05	4.6674e-06	1.04815e-06	3.33527e-07
-31.1409	2.31299e-05	2.30839e-05	1.73156e-05	4.28619e-06	9.2052e-07	2.88202e-07
-30.7383	2.23595e-05	2.23052e-05	1.65435e-05	3.91749e-06	8.03411e-07	2.49416e-07
-30.3356	2.16035e-05	2.15417e-05	1.58104e-05	3.58323e-06	7.02294e-07	2.16375e-07
-29.9329	2.08603e-05	2.07922e-05	1.50985e-05	3.2706e-06	6.1281e-07	1.88298e-07
-29.5302	2.01317e-05	2.00576e-05	1.44068e-05	2.97923e-06	5.33873e-07	1.64532e-07
-29.1275	1.94191e-05	1.93379e-05	1.37228e-05	2.70027e-06	4.63904e-07	1.44783e-07
-28.7248	1.8718e-05	1.86321e-05	1.30717e-05	2.44845e-06	4.03204e-07	1.27935e-07
-28.3221	1.80318e-05	1.79411e-05	1.24402e-05	2.21475e-06	3.50301e-07	1.13709e-07
-27.9195	1.73605e-05	1.72634e-05	1.18291e-05	1.99871e-06	3.04368e-07	1.01794e-07
-27.5168	1.67026e-05	1.6603e-05	1.12265e-05	1.79514e-06	2.64418e-07	9.2112e-08
-27.1141	1.6059e-05	1.59538e-05	1.06526e-05	1.61162e-06	2.30134e-07	8.3829e-08
-26.7114	1.54288e-05	1.53195e-05	1.0098e-05	1.44314e-06	2.00752e-07	7.71266e-08
-26.3087	1.48142e-05	1.46986e-05	9.562e-06	1.28887e-06	1.75548e-07	7.13534e-08
-25.906	1.42129e-05	1.40942e-05	9.0377e-06	1.14603e-06	1.54301e-07	6.65655e-08
-25.5034	1.36253e-05	1.3503e-05	8.53884e-06	1.01785e-06	1.36098e-07	6.25483e-08
-25.1007	1.30516e-05	1.29262e-05	8.05729e-06	9.0154e-07	1.20735e-07	5.92087e-08
-24.698	1.24926e-05	1.23618e-05	7.59377e-06	7.9639e-07	1.07826e-07	5.6418e-08
-24.2953	1.19458e-05	1.18153e-05	7.14281e-06	7.00938e-07	9.7209e-08	5.42432e-08
-23.8926	1.1413e-05	1.12799e-05	6.71377e-06	6.15989e-07	8.8146e-08	5.2254e-08
-23.4899	1.08936e-05	1.07593e-05	6.30141e-06	5.40043e-07	8.08165e-08	5.05493e-08
-23.0872	1.03921e-05	1.02521e-05	5.9056e-06	4.7248e-07	7.47164e-08	4.90802e-08
-22.6846	9.9046e-06	9.761e-06	5.52346e-06	4.12375e-07	6.94895e-08	4.79482e-08
-22.2819	9.4322e-06	9.2814e-06	5.1596e-06	3.59408e-07	6.51433e-08	4.6771e-08
-21.8792	8.97477e-06	8.81795e-06	4.81187e-06	3.1298e-07	6.15625e-08	4.57504e-08
-21.4765	8.53345e-06	8.3688e-06	4.48013e-06	2.72281e-07	5.85879e-08	4.48552e-08
-21.0738	8.10277e-06	7.93731e-06	4.16143e-06	2.36887e-07	5.61467e-08	4.4224e-08
-20.6711	7.68271e-06	7.51443e-06	3.85794e-06	2.06063e-07	5.40053e-08	4.34557e-08
-20.2685	7.27985e-06	7.10907e-06	3.5726e-06	1.796e-07	5.22567e-08	4.27721e-08
-19.8658	6.89252e-06	6.71768e-06	3.3026e-06	1.5693e-07	5.07566e-08	4.21493e-08
-19.4631	6.51586e-06	6.34173e-06	3.04607e-06	1.37736e-07	4.97267e-08	4.17675e-08
-19.0604	6.15281e-06	5.97688e-06	2.80446e-06	1.21325e-07	4.85602e-08	4.11926e-08
-18.6577	5.80297e-06	5.62566e-06	2.57643e-06	1.0753e-07	4.7533e-08	4.06847e-08
-18.255	5.46761e-06	5.28791e-06	2.36168e-06	9.5946e-08	4.661e-08	4.02133e-08
-17.8524	5.14326e-06	4.96494e-06	2.1591e-06	8.6327e-08	4.60476e-08	3.99585e-08
-17.4497	4.83159e-06	4.65287e-06	1.96938e-06	7.84076e-08	4.52915e-08	3.95096e-08
-17.047	4.53254e-06	4.35398e-06	1.79198e-06	7.177e-08	4.46129e-08	3.91069e-08
-16.6443	4.24775e-06	4.06787e-06	1.62631e-06	6.61891e-08	4.40038e-08	3.87414e-08
-16.2416	3.97235e-06	3.79597e-06	1.47206e-06	6.16082e-08	4.37053e-08	3.86292e-08
-15.8389	3.70881e-06	3.5344e-06	1.32884e-06	5.78356e-08	4.31601e-08	3.82185e-08
-15.4362	3.45691e-06	3.28516e-06	1.19626e-06	5.47272e-08	4.26652e-08	3.78681e-08
-15.0336	3.21762e-06	3.04797e-06	1.07389e-06	5.21624e-08	4.22108e-08	3.75563e-08
-14.6309	2.98735e-06	2.82393e-06	9.6141e-07	5.00454e-08	4.19962e-08	3.75116e-08
-14.2282	2.76789e-06	2.60969e-06	8.57945e-07	4.82886e-08	4.15704e-08	3.71648e-08
-13.8255	2.55918e-06	2.40666e-06	7.63508e-07	4.68166e-08	4.11903e-08	3.68417e-08
-13.4228	2.36242e-06	2.2146e-06	6.77572e-07	4.55657e-08	4.08349e-08	3.65731e-08
-13.0201	2.17418e-06	2.03417e-06	5.99793e-07	4.45003e-08	4.07179e-08	3.65671e-08
-12.6174	1.99662e-06	1.86282e-06	5.29266e-07	4.35216e-08	4.03637e-08	3.62617e-08
-12.2148	1.82894e-06	1.70155e-06	4.65839e-07	4.26645e-08	4.00535e-08	3.59879e-08
-11.8121	1.67209e-06	1.55019e-06	4.0899e-07	4.19252e-08	3.97593e-08	3.57447e-08
-11.4094	1.52354e-06	1.4095e-06	3.5844e-07	4.13127e-08	3.96527e-08	3.58185e-08
-11.0067	1.38442e-06	1.27683e-06	3.13237e-07	4.06802e-08	3.93792e-08	3.55521e-08
-10.604	1.25445e-06	1.15337e-06	2.73258e-07	4.01114e-08	3.91471e-08	3.53125e-08
-10.2013	1.13419e-06	1.0387e-06	2.3807e-07	3.95976e-08	3.89125e-08	3.50755e-08
-9.79867	1.02151e-06	9.3315e-07	2.07389e-07	3.92025e-08	3.87969e-08	3.51095e-08
-9.39597	9.172e-07	8.34952e-07	1.80423e-07	3.874e-08	3.85768e-08	3.48726e-08
-8.99329	8.20901e-07	7.44691e-07	1.57063e-07	3.83137e-08	3.83755e-08	3.46578e-08
-8.5906	7.3294e-07	6.61995e-07	1.36942e-07	3.79202e-08	3.8163e-08	3.44489e-08
-8.18792	6.5166e-07	5.87098e-07	1.19789e-07	3.76583e-08	3.80572e-08	3.45503e-08
-7.78523	5.77538e-07	5.18349e-07	1.05036e-07	3.73029e-08	3.78378e-08	3.43257e-08
-7.38255	5.10188e-07	4.56178e-07	9.2586e-08	3.69769e-08	3.76469e-08	3.4138e-08
-6.97987	4.49566e-07	4.00214e-07	8.2165e-08	3.66782e-08	3.7486e-08	3.39456e-08
-6.57718	3.945e-07	3.50456e-07	7.36361e-08	3.65035e-08	3.74346e-08	3.39982e-08
-6.1745	3.45173e-07	3.05573e-07	6.63937e-08	3.62202e-08	3.72403e-08	3.38012e-08
-5.77181	3.01179e-07	2.65835e-07	6.04616e-08	3.59695e-08	3.70626e-08	3.36167e-08
-5.36913	2.62339e-07	2.30738e-07	5.56234e-08	3.5726e-08	3.69058e-08	3.34654e-08
-4.96644	2.27782e-07	2.00236e-07	5.17355e-08	3.56375e-08	3.68924e-08	3.35039e-08
-4.56376	1.97498e-07	1.73345e-07	4.8517e-08	3.53739e-08	3.67189e-08	3.33349e-08
-4.16107	1.71081e-07	1.5007e-07	4.58933e-08	3.51613e-08	3.65699e-08	3.31807e-08
-3.7584	1.48272e-07	1.30073e-07	4.3768e-08	3.49721e-08	3.64293e-08	3.30307e-08
-3.3557	1.28478e-07	1.13191e-07	4.20974e-08	3.49092e-08	3.64279e-08	3.3039e-08
-2.95302	1.11559e-07	9.8635e-08	4.05665e-08	3.47053e-08	3.62676e-08	3.28926e-08
-2.55034	9.7195e-08	8.639e-08	3.92635e-08	3.45363e-08	3.61322e-08	3.27749e-08
-2.14765	8.5137e-08	7.62391e-08	3.813e-08	3.4385e-08	3.60116e-08	3.26672e-08
-1.74497	7.50708e-08	6.7891e-08	3.72344e-08	3.44281e-08	3.60541e-08	3.26554e-08
-1.34228	6.66693e-08	6.09532e-08	3.62926e-08	3.42295e-08	3.58819e-08	3.25243e-08
-0.9396	5.97754e-08	5.53269e-08	3.54317e-08	3.40469e-08	3.57496e-08	3.24195e-08
-0.53691	5.40902e-08	5.07843e-08	3.46631e-08	3.38956e-08	3.56424e-08	3.23302e-08
-0.13423	4.94893e-08	4.71712e-08	3.40856e-08	3.39852e-08	3.57043e-08	3.23296e-08
0.26846	4.57881e-08	4.42068e-08	3.3385e-08	3.38185e-08	3.55421e-08	3.21928e-08
0.67114	4.27959e-08	4.17907e-08	3.27202e-08	3.36592e-08	3.54212e-08	3.20824e-08
1.07383	4.03611e-08	3.97726e-08	3.20891e-08	3.35137e-08	3.5325e-08	3.19963e-08
1.47651	3.83215e-08	3.81469e-08	3.16533e-08	3.35808e-08	3.54457e-08	3.20372e-08
1.8792	3.65932e-08	3.66518e-08	3.10844e-08	3.34261e-08	3.52955e-08	3.19139e-08
2.28188	3.5078e-08	3.53137e-08	3.05625e-08	3.32843e-08	3.51581e-08	3.18176e-08
2.68456	3.37451e-08	3.4084e-08	3.00654e-08	3.31759e-08	3.51172e-08	3.17459e-08
3.08725	3.24513e-08	3.29705e-08	2.98285e-08	3.33014e-08	3.52009e-08	3.17928e-08
3.48993	3.12359e-08	3.18949e-08	2.93771e-08	3.31779e-08	3.50748e-08	3.16756e-08
3.89261	3.00912e-08	3.0849e-08	2.89755e-08	3.30494e-08	3.4957e-08	3.15764e-08
4.2953	2.90618e-08	2.98114e-08	2.86035e-08	3.29479e-08	3.48756e-08	3.14973e-08
4.69799	2.79429e-08	2.88349e-08	2.84169e-08	3.30557e-08	3.49832e-08	3.15644e-08
5.10067	2.68325e-08	2.78305e-08	2.80694e-08	3.2943e-08	3.48663e-08	3.14625e-08
5.50336	2.57399e-08	2.68361e-08	2.77583e-08	3.28343e-08	3.47657e-08	3.13785e-08
5.90604	2.47366e-08	2.58719e-08	2.74701e-08	3.27343e-08	3.46793e-08	3.13045e-08
6.30872	2.36504e-08	2.49843e-08	2.73342e-08	3.28537e-08	3.47777e-08	3.15357e-08
6.71141	2.25775e-08	2.40835e-08	2.70528e-08	3.27521e-08	3.46719e-08	3.14089e-08
7.11408	2.15273e-08	2.32017e-08	2.68149e-08	3.26656e-08	3.45831e-08	3.13323e-08
7.51678	2.06313e-08	2.23271e-08	2.65957e-08	3.25741e-08	3.449e-08	3.12718e-08
7.91946	1.96266e-08	2.1497e-08	2.6549e-08	3.27261e-08	3.46331e-08	3.11936e-08
8.32215	1.86506e-08	2.0687e-08	2.63496e-08	3.26222e-08	3.45273e-08	3.10924e-08
8.72483	1.76964e-08	1.991e-08	2.6159e-08	3.25439e-08	3.44442e-08	3.10255e-08
9.12752	1.68529e-08	1.91463e-08	2.59839e-08	3.24759e-08	3.43706e-08	3.09741e-08
9.5302	1.59546e-08	1.83976e-08	2.59597e-08	3.25922e-08	3.45193e-08	3.11601e-08
9.93289	1.51e-08	1.76714e-08	2.57823e-08	3.25073e-08	3.44233e-08	3.10475e-08
10.3356	1.42779e-08	1.69894e-08	2.56195e-08	3.24271e-08	3.43413e-08	3.09487e-08
10.7383	1.35795e-08	1.63428e-08	2.54732e-08	3.23624e-08	3.42743e-08	3.08752e-08
11.1409	1.28276e-08	1.5714e-08	2.54933e-08	3.24817e-08	3.44209e-08	3.1082e-08
11.5436	1.21126e-08	1.50903e-08	2.53586e-08	3.24161e-08	3.43342e-08	3.09845e-08
11.9463	1.14339e-08	1.45148e-08	2.52304e-08	3.23512e-08	3.42597e-08	3.09052e-08
12.349	1.08517e-08	1.39644e-08	2.51072e-08	3.22929e-08	3.41964e-08	3.08252e-08
12.7517	1.02447e-08	1.34148e-08	2.50973e-08	3.23988e-08	3.43059e-08	3.1038e-08
13.1544	9.6657e-09	1.28826e-08	2.49688e-08	3.23283e-08	3.42534e-08	3.09394e-08
13.5571	9.06791e-09	1.23767e-08	2.4879e-08	3.22653e-08	3.4207e-08	3.08648e-08
13.9597	8.56755e-09	1.19093e-08	2.48082e-08	3.22119e-08	3.41511e-08	3.08154e-08
14.3624	8.19932e-09	1.14616e-08	2.48143e-08	3.23047e-08	3.42053e-08	3.09865e-08
14.7651	7.70526e-09	1.10168e-08	2.47005e-08	3.22631e-08	3.4147e-08	3.08981e-08
15.1678	7.36474e-09	1.05908e-08	2.46299e-08	3.22255e-08	3.41128e-08	3.08246e-08
15.5705	6.90434e-09	1.01873e-08	2.4582e-08	3.22039e-08	3.40971e-08	3.07697e-08
15.9732	6.58797e-09	9.8308e-09	2.46033e-08	3.22358e-08	3.41455e-08	3.09358e-08
16.3758	6.24139e-09	9.4605e-09	2.44973e-08	3.21969e-08	3.41006e-08	3.0856e-08
16.7785	5.83555e-09	9.1068e-09	2.44272e-08	3.21716e-08	3.40759e-08	3.0789e-08
17.1812	5.6369e-09	8.87479e-09	2.43821e-08	3.21604e-08	3.4057e-08	3.07352e-08
17.5839	5.25265e-09	8.62727e-09	2.44394e-08	3.21933e-08	3.41059e-08	3.08736e-08
17.9866	5.04667e-09	8.25629e-09	2.43389e-08	3.21496e-08	3.4041e-08	3.08215e-08
18.3893	4.72493e-09	8.06411e-09	2.42855e-08	3.21328e-08	3.39967e-08	3.07768e-08
18.7919	4.4841e-09	7.80371e-09	2.42555e-08	3.21284e-08	3.39746e-08	3.0727e-08
19.1946	4.29918e-09	7.56675e-09	2.43171e-08	3.21713e-08	3.40633e-08	3.08232e-08
19.5973	3.9997e-09	7.39548e-09	2.42257e-08	3.21251e-08	3.40055e-08	3.07734e-08
20	3.88015e-09	7.06449e-09	2.41698e-08	3.20984e-08	3.39694e-08	3.07461e-08

## Sheet: Figure 2e
UV (365 nm)		Blue (460 nm)		Green (525 nm)		Red (620 nm)
Plight (mW cm-2)	Hysteresis Window (V)	Plight (mW cm-2)	Hysteresis Window (V)	Plight (mW cm-2)	Hysteresis Window (V)	Plight (mW cm-2)	Hysteresis Window (V)
0	2.898	0	2.4444	0	2.68889	0	2.619
9.95	11.768	6.44	3.98095	32.8	4.19048	5	3.49206
27.4	33.419	126	15.9238	169	8.59048	50	4.4348
50	42.777	580	32.6159	586	10.619	300	5.72698
73	46.235	1230	40.5777	1240	13.4794	500	6.3904
95.9	47.6666	1930	44.9079	2000	15.6444	1000	7.1936
						2000	7.64762

## Sheet: Figure 2f
	Red (620 nm)		Green (525 nm)		Blue (460 nm)		UV (365 nm)
X axis	|IDS| (A)	X axis	|IDS| (A)	X axis	|IDS| (A)	X axis	|IDS| (A)
1	9.089e-09	1	1.064e-08	1	1.1158e-08	1	1.30705e-08
2	1.18355e-08	2	1.143e-08	2	1.34755e-08	2	1.30705e-08
3	2.34015e-08	3	2.0575e-08	3	2.1943e-08	3	3.775e-08
4	1.11049e-05	4	1.08795e-05	4	1.00013e-05	4	1.58303e-05

## Sheet: Figure 2g
Time (s)	|IDS| (A)	Time (s)	|IDS| (A)	Time (s)	|IDS| (A)	Time (s)	|IDS| (A)
0	1.05087e-05	0	1.02445e-05	0	1.02724e-05	0	1.06925e-05
0.1	1.05069e-05	0.1	1.02434e-05	0.1	1.02715e-05	0.1	1.06898e-05
0.2	1.05051e-05	0.2	1.02427e-05	0.2	1.02704e-05	0.2	1.06871e-05
0.3	1.0503e-05	0.3	1.02417e-05	0.3	1.02695e-05	0.3	1.06842e-05
0.4	1.0501e-05	0.4	1.0241e-05	0.4	1.02686e-05	0.4	1.06813e-05
0.5	1.04993e-05	0.5	1.02402e-05	0.5	1.02677e-05	0.5	1.06785e-05
0.6	1.04973e-05	0.6	1.02395e-05	0.6	1.02666e-05	0.6	1.06758e-05
0.7	1.04955e-05	0.7	1.02384e-05	0.7	1.02659e-05	0.7	1.0673e-05
0.8	1.04937e-05	0.8	1.02374e-05	0.8	1.02649e-05	0.8	1.06701e-05
0.9	1.04918e-05	0.9	1.02364e-05	0.9	1.02638e-05	0.9	1.06676e-05
1	1.04899e-05	1	1.02354e-05	1	1.02628e-05	1	1.06647e-05
1.1	1.04881e-05	1.1	1.02347e-05	1.1	1.02618e-05	1.1	1.06622e-05
1.2	1.04863e-05	1.2	1.02339e-05	1.2	1.02611e-05	1.2	1.06594e-05
1.3	1.04844e-05	1.3	1.02329e-05	1.3	1.02601e-05	1.3	1.06562e-05
1.4	1.04824e-05	1.4	1.02322e-05	1.4	1.02594e-05	1.4	1.06534e-05
1.5	1.04806e-05	1.5	1.02313e-05	1.5	1.02584e-05	1.5	1.06507e-05
1.6	1.04789e-05	1.6	1.02305e-05	1.6	1.02575e-05	1.6	1.0648e-05
1.7	1.04772e-05	1.7	1.02296e-05	1.7	1.02564e-05	1.7	1.06453e-05
1.8	1.04753e-05	1.8	1.02288e-05	1.8	1.02555e-05	1.8	1.06426e-05
1.9	1.04733e-05	1.9	1.02282e-05	1.9	1.02547e-05	1.9	1.064e-05
2	1.04713e-05	2	1.02273e-05	2	1.02538e-05	2	1.06373e-05
2.1	1.04694e-05	2.1	1.02264e-05	2.1	1.02531e-05	2.1	1.06347e-05
2.2	1.04676e-05	2.2	1.02255e-05	2.2	1.02521e-05	2.2	1.06319e-05
2.3	1.04657e-05	2.3	1.02248e-05	2.3	1.02515e-05	2.3	1.06292e-05
2.4	1.0464e-05	2.4	1.02238e-05	2.4	1.02505e-05	2.4	1.06264e-05
2.5	1.04621e-05	2.5	1.02233e-05	2.5	1.02495e-05	2.5	1.06237e-05
2.6	1.04603e-05	2.6	1.02226e-05	2.6	1.02486e-05	2.6	1.06209e-05
2.7	1.04583e-05	2.7	1.02215e-05	2.7	1.02477e-05	2.7	1.06182e-05
2.8	1.04565e-05	2.8	1.02206e-05	2.8	1.02468e-05	2.8	1.06155e-05
2.9	1.04547e-05	2.9	1.02199e-05	2.9	1.02458e-05	2.9	1.06128e-05
3	1.04528e-05	3	1.0219e-05	3	1.02449e-05	3	1.061e-05
3.1	1.04509e-05	3.1	1.02182e-05	3.1	1.02442e-05	3.1	1.06073e-05
3.2	1.0449e-05	3.2	1.02172e-05	3.2	1.02434e-05	3.2	1.06045e-05
3.3	1.04472e-05	3.3	1.02164e-05	3.3	1.02423e-05	3.3	1.06018e-05
3.4	1.04452e-05	3.4	1.02154e-05	3.4	1.02414e-05	3.4	1.05987e-05
3.5	1.04433e-05	3.5	1.02144e-05	3.5	1.02404e-05	3.5	1.05961e-05
3.6	1.04416e-05	3.6	1.02136e-05	3.6	1.02395e-05	3.6	1.05935e-05
3.7	1.04396e-05	3.7	1.02126e-05	3.7	1.02385e-05	3.7	1.0591e-05
3.8	1.04376e-05	3.8	1.02119e-05	3.8	1.02377e-05	3.8	1.05883e-05
3.9	1.04356e-05	3.9	1.0211e-05	3.9	1.02369e-05	3.9	1.05856e-05
4	1.04338e-05	4	1.02099e-05	4	1.02358e-05	4	1.05828e-05
4.1	1.04319e-05	4.1	1.02091e-05	4.1	1.02349e-05	4.1	1.05801e-05
4.2	1.04301e-05	4.2	1.02082e-05	4.2	1.0234e-05	4.2	1.05773e-05
4.3	1.04285e-05	4.3	1.02073e-05	4.3	1.02331e-05	4.3	1.05747e-05
4.4	1.04266e-05	4.4	1.02064e-05	4.4	1.02321e-05	4.4	1.05721e-05
4.5	1.04247e-05	4.5	1.02054e-05	4.5	1.02312e-05	4.5	1.05694e-05
4.6	1.04228e-05	4.6	1.02046e-05	4.6	1.02303e-05	4.6	1.05666e-05
4.7	1.0421e-05	4.7	1.02038e-05	4.7	1.02294e-05	4.7	1.05639e-05
4.8	1.04188e-05	4.8	1.02031e-05	4.8	1.02286e-05	4.8	1.05611e-05
4.9	1.04171e-05	4.9	1.02025e-05	4.9	1.02277e-05	4.9	1.05586e-05
5	1.04156e-05	5	1.02014e-05	5	1.02265e-05	5	1.05561e-05
5.1	1.04137e-05	5.1	1.02006e-05	5.1	1.02254e-05	5.1	1.05535e-05
5.2	1.0412e-05	5.2	1.01996e-05	5.2	1.02245e-05	5.2	1.0551e-05
5.3	1.04102e-05	5.3	1.01988e-05	5.3	1.02237e-05	5.3	1.05483e-05
5.4	1.04082e-05	5.4	1.0198e-05	5.4	1.02226e-05	5.4	1.05456e-05
5.5	1.04063e-05	5.5	1.0197e-05	5.5	1.02215e-05	5.5	1.05433e-05
5.6	1.04046e-05	5.6	1.01961e-05	5.6	1.02206e-05	5.6	1.05406e-05
5.7	1.04027e-05	5.7	1.01955e-05	5.7	1.02195e-05	5.7	1.05379e-05
5.8	1.04008e-05	5.8	1.01948e-05	5.8	1.02188e-05	5.8	1.05353e-05
5.9	1.03989e-05	5.9	1.01939e-05	5.9	1.02179e-05	5.9	1.05325e-05
6	1.03973e-05	6	1.0193e-05	6	1.0217e-05	6	1.05298e-05
6.1	1.03955e-05	6.1	1.01921e-05	6.1	1.02162e-05	6.1	1.05271e-05
6.2	1.03935e-05	6.2	1.01912e-05	6.2	1.02152e-05	6.2	1.05244e-05
6.3	1.03917e-05	6.3	1.01903e-05	6.3	1.02142e-05	6.3	1.05219e-05
6.4	1.03896e-05	6.4	1.01896e-05	6.4	1.02133e-05	6.4	1.05191e-05
6.5	1.03878e-05	6.5	1.01886e-05	6.5	1.02126e-05	6.5	1.05168e-05
6.6	1.0386e-05	6.6	1.01879e-05	6.6	1.02116e-05	6.6	1.05142e-05
6.7	1.03842e-05	6.7	1.01872e-05	6.7	1.02107e-05	6.7	1.05116e-05
6.8	1.03825e-05	6.8	1.01863e-05	6.8	1.02098e-05	6.8	1.05091e-05
6.9	1.03806e-05	6.9	1.01854e-05	6.9	1.02088e-05	6.9	1.05064e-05
7	1.03788e-05	7	1.01847e-05	7	1.02079e-05	7	1.05038e-05
7.1	1.03768e-05	7.1	1.01839e-05	7.1	1.02071e-05	7.1	1.05014e-05
7.2	1.03752e-05	7.2	1.01831e-05	7.2	1.02062e-05	7.2	1.04987e-05
7.3	1.03735e-05	7.3	1.01821e-05	7.3	1.02053e-05	7.3	1.04961e-05
7.4	1.03718e-05	7.4	1.01812e-05	7.4	1.02042e-05	7.4	1.04937e-05
7.5	1.03701e-05	7.5	1.01803e-05	7.5	1.02035e-05	7.5	1.04913e-05
7.6	1.03681e-05	7.6	1.01796e-05	7.6	1.02024e-05	7.6	1.04887e-05
7.7	1.03664e-05	7.7	1.01787e-05	7.7	1.02014e-05	7.7	1.04863e-05
7.8	1.03647e-05	7.8	1.0178e-05	7.8	1.02007e-05	7.8	1.04839e-05
7.9	1.03627e-05	7.9	1.01772e-05	7.9	1.01996e-05	7.9	1.04814e-05
8	1.03609e-05	8	1.01764e-05	8	1.01988e-05	8	1.04789e-05
8.1	1.03593e-05	8.1	1.01755e-05	8.1	1.01981e-05	8.1	1.04764e-05
8.2	1.03575e-05	8.2	1.01747e-05	8.2	1.0197e-05	8.2	1.04738e-05
8.3	1.03559e-05	8.3	1.01738e-05	8.3	1.01962e-05	8.3	1.04713e-05
8.4	1.03543e-05	8.4	1.01731e-05	8.4	1.01952e-05	8.4	1.04689e-05
8.5	1.03525e-05	8.5	1.01723e-05	8.5	1.01942e-05	8.5	1.04665e-05
8.6	1.03506e-05	8.6	1.01714e-05	8.6	1.01931e-05	8.6	1.0464e-05
8.7	1.03487e-05	8.7	1.01707e-05	8.7	1.01923e-05	8.7	1.04616e-05
8.8	1.03469e-05	8.8	1.01697e-05	8.8	1.01912e-05	8.8	1.0459e-05
8.9	1.03451e-05	8.9	1.01689e-05	8.9	1.01904e-05	8.9	1.04567e-05
9	1.03431e-05	9	1.0168e-05	9	1.01895e-05	9	1.04542e-05
9.1	1.03412e-05	9.1	1.01673e-05	9.1	1.01886e-05	9.1	1.04516e-05
9.2	1.03397e-05	9.2	1.01664e-05	9.2	1.01876e-05	9.2	1.04492e-05
9.3	1.03381e-05	9.3	1.01655e-05	9.3	1.01866e-05	9.3	1.04466e-05
9.4	1.0336e-05	9.4	1.01648e-05	9.4	1.01858e-05	9.4	1.04439e-05
9.5	1.03344e-05	9.5	1.01637e-05	9.5	1.0185e-05	9.5	1.04415e-05
9.6	1.03325e-05	9.6	1.01629e-05	9.6	1.01843e-05	9.6	1.04391e-05
9.7	1.03309e-05	9.7	1.01621e-05	9.7	1.01831e-05	9.7	1.04365e-05
9.8	1.03291e-05	9.8	1.01612e-05	9.8	1.01821e-05	9.8	1.04342e-05
9.9	1.03271e-05	9.9	1.01604e-05	9.9	1.01812e-05	9.9	1.04317e-05
10	1.03252e-05	10	1.01595e-05	10	1.01804e-05	10	1.04291e-05
10.1	1.03236e-05	10.1	1.01589e-05	10.1	1.01795e-05	10.1	1.04266e-05
10.2	1.03218e-05	10.2	1.0158e-05	10.2	1.01786e-05	10.2	1.04241e-05
10.3	1.03199e-05	10.3	1.01571e-05	10.3	1.01776e-05	10.3	1.04217e-05
10.4	1.0318e-05	10.4	1.01564e-05	10.4	1.01768e-05	10.4	1.04191e-05
10.5	1.03164e-05	10.5	1.01555e-05	10.5	1.0176e-05	10.5	1.04166e-05
10.6	1.03146e-05	10.6	1.01546e-05	10.6	1.0175e-05	10.6	1.04142e-05
10.7	1.03129e-05	10.7	1.01539e-05	10.7	1.0174e-05	10.7	1.04118e-05
10.8	1.03113e-05	10.8	1.01531e-05	10.8	1.01733e-05	10.8	1.04093e-05
10.9	1.03095e-05	10.9	1.01523e-05	10.9	1.01725e-05	10.9	1.04071e-05
11	1.03076e-05	11	1.01515e-05	11	1.01716e-05	11	1.04044e-05
11.1	1.0306e-05	11.1	1.01506e-05	11.1	1.01705e-05	11.1	1.04021e-05
11.2	1.03043e-05	11.2	1.01498e-05	11.2	1.01695e-05	11.2	1.03994e-05
11.3	1.03026e-05	11.3	1.01488e-05	11.3	1.01687e-05	11.3	1.03968e-05
11.4	1.03009e-05	11.4	1.01479e-05	11.4	1.01679e-05	11.4	1.03945e-05
11.5	1.02992e-05	11.5	1.01471e-05	11.5	1.01672e-05	11.5	1.03921e-05
11.6	1.02974e-05	11.6	1.01462e-05	11.6	1.01661e-05	11.6	1.03896e-05
11.7	1.02957e-05	11.7	1.01454e-05	11.7	1.01652e-05	11.7	1.03874e-05
11.8	1.02942e-05	11.8	1.01446e-05	11.8	1.01643e-05	11.8	1.0385e-05
11.9	1.02924e-05	11.9	1.01437e-05	11.9	1.01633e-05	11.9	1.03825e-05
12	1.02907e-05	12	1.01427e-05	12	1.01624e-05	12	1.03802e-05
12.1	1.02891e-05	12.1	1.01421e-05	12.1	1.01615e-05	12.1	1.03777e-05
12.2	1.02872e-05	12.2	1.01413e-05	12.2	1.01607e-05	12.2	1.03752e-05
12.3	1.02856e-05	12.3	1.01403e-05	12.3	1.01597e-05	12.3	1.03727e-05
12.4	1.02838e-05	12.4	1.01394e-05	12.4	1.01587e-05	12.4	1.03704e-05
12.5	1.02821e-05	12.5	1.01387e-05	12.5	1.01577e-05	12.5	1.03678e-05
12.6	1.02803e-05	12.6	1.01379e-05	12.6	1.01569e-05	12.6	1.03656e-05
12.7	1.02784e-05	12.7	1.01372e-05	12.7	1.01559e-05	12.7	1.03632e-05
12.8	1.02767e-05	12.8	1.01364e-05	12.8	1.0155e-05	12.8	1.03609e-05
12.9	1.02752e-05	12.9	1.01356e-05	12.9	1.01541e-05	12.9	1.03586e-05
13	1.02734e-05	13	1.01349e-05	13	1.01533e-05	13	1.03562e-05
13.1	1.02718e-05	13.1	1.0134e-05	13.1	1.01525e-05	13.1	1.03539e-05
13.2	1.027e-05	13.2	1.01331e-05	13.2	1.01516e-05	13.2	1.03515e-05
13.3	1.02684e-05	13.3	1.01323e-05	13.3	1.01505e-05	13.3	1.03491e-05
13.4	1.02666e-05	13.4	1.01317e-05	13.4	1.01496e-05	13.4	1.03469e-05
13.5	1.02648e-05	13.5	1.01309e-05	13.5	1.01485e-05	13.5	1.03443e-05
13.6	1.0263e-05	13.6	1.01301e-05	13.6	1.01477e-05	13.6	1.0342e-05
13.7	1.02613e-05	13.7	1.01291e-05	13.7	1.01466e-05	13.7	1.03397e-05
13.8	1.02594e-05	13.8	1.01283e-05	13.8	1.01459e-05	13.8	1.03371e-05
13.9	1.02578e-05	13.9	1.01275e-05	13.9	1.01452e-05	13.9	1.03347e-05
14	1.02563e-05	14	1.01268e-05	14	1.01443e-05	14	1.03326e-05
14.1	1.02547e-05	14.1	1.01261e-05	14.1	1.01434e-05	14.1	1.03302e-05
14.2	1.02527e-05	14.2	1.01253e-05	14.2	1.01424e-05	14.2	1.0328e-05
14.3	1.02513e-05	14.3	1.01244e-05	14.3	1.01415e-05	14.3	1.03258e-05
14.4	1.02496e-05	14.4	1.01236e-05	14.4	1.01407e-05	14.4	1.03231e-05
14.5	1.0248e-05	14.5	1.01228e-05	14.5	1.01397e-05	14.5	1.03208e-05
14.6	1.02462e-05	14.6	1.01221e-05	14.6	1.0139e-05	14.6	1.03185e-05
14.7	1.02445e-05	14.7	1.01213e-05	14.7	1.01382e-05	14.7	1.03162e-05
14.8	1.0243e-05	14.8	1.01204e-05	14.8	1.01374e-05	14.8	1.03139e-05
14.9	1.02412e-05	14.9	1.01196e-05	14.9	1.01366e-05	14.9	1.03113e-05
15	1.02395e-05	15	1.01188e-05	15	1.01356e-05	15	1.03092e-05
15.1	1.02376e-05	15.1	1.01181e-05	15.1	1.01347e-05	15.1	1.0307e-05
15.2	1.02362e-05	15.2	1.01173e-05	15.2	1.01339e-05	15.2	1.03046e-05
15.3	1.02346e-05	15.3	1.01165e-05	15.3	1.0133e-05	15.3	1.03024e-05
15.4	1.02327e-05	15.4	1.01157e-05	15.4	1.01322e-05	15.4	1.03e-05
15.5	1.0231e-05	15.5	1.01149e-05	15.5	1.01313e-05	15.5	1.02977e-05
15.6	1.02292e-05	15.6	1.01139e-05	15.6	1.01304e-05	15.6	1.02954e-05
15.7	1.02275e-05	15.7	1.01131e-05	15.7	1.01295e-05	15.7	1.02932e-05
15.8	1.02257e-05	15.8	1.01124e-05	15.8	1.01285e-05	15.8	1.0291e-05
15.9	1.02238e-05	15.9	1.01114e-05	15.9	1.01277e-05	15.9	1.02886e-05
16	1.02219e-05	16	1.01107e-05	16	1.0127e-05	16	1.02865e-05
16.1	1.02203e-05	16.1	1.01098e-05	16.1	1.0126e-05	16.1	1.02841e-05
16.2	1.02187e-05	16.2	1.0109e-05	16.2	1.01251e-05	16.2	1.02818e-05
16.3	1.02171e-05	16.3	1.0108e-05	16.3	1.01242e-05	16.3	1.02793e-05
16.4	1.02155e-05	16.4	1.01073e-05	16.4	1.01233e-05	16.4	1.02771e-05
16.5	1.02137e-05	16.5	1.01066e-05	16.5	1.01224e-05	16.5	1.02749e-05
16.6	1.0212e-05	16.6	1.01056e-05	16.6	1.01215e-05	16.6	1.02724e-05
16.7	1.02101e-05	16.7	1.01048e-05	16.7	1.01206e-05	16.7	1.02703e-05
16.8	1.02084e-05	16.8	1.01042e-05	16.8	1.01195e-05	16.8	1.02678e-05
16.9	1.02068e-05	16.9	1.01032e-05	16.9	1.01186e-05	16.9	1.02655e-05
17	1.02052e-05	17	1.01022e-05	17	1.01177e-05	17	1.02631e-05
17.1	1.02035e-05	17.1	1.01015e-05	17.1	1.01168e-05	17.1	1.02608e-05
17.2	1.02019e-05	17.2	1.01008e-05	17.2	1.0116e-05	17.2	1.02583e-05
17.3	1.02002e-05	17.3	1.01002e-05	17.3	1.01152e-05	17.3	1.02561e-05
17.4	1.01983e-05	17.4	1.00995e-05	17.4	1.01143e-05	17.4	1.02541e-05
17.5	1.01966e-05	17.5	1.00987e-05	17.5	1.01133e-05	17.5	1.02515e-05
17.6	1.01946e-05	17.6	1.00979e-05	17.6	1.01124e-05	17.6	1.02493e-05
17.7	1.01934e-05	17.7	1.00972e-05	17.7	1.01115e-05	17.7	1.02472e-05
17.8	1.01918e-05	17.8	1.00962e-05	17.8	1.01108e-05	17.8	1.02449e-05
17.9	1.01899e-05	17.9	1.00954e-05	17.9	1.01099e-05	17.9	1.02428e-05
18	1.01886e-05	18	1.00947e-05	18	1.01089e-05	18	1.02406e-05
18.1	1.01872e-05	18.1	1.00939e-05	18.1	1.01081e-05	18.1	1.02381e-05
18.2	1.01855e-05	18.2	1.0093e-05	18.2	1.01073e-05	18.2	1.0236e-05
18.3	1.01838e-05	18.3	1.00925e-05	18.3	1.01064e-05	18.3	1.02338e-05
18.4	1.01822e-05	18.4	1.00917e-05	18.4	1.01056e-05	18.4	1.02315e-05
18.5	1.01806e-05	18.5	1.00908e-05	18.5	1.01047e-05	18.5	1.02291e-05
18.6	1.01789e-05	18.6	1.00899e-05	18.6	1.01037e-05	18.6	1.02268e-05
18.7	1.01772e-05	18.7	1.00894e-05	18.7	1.01028e-05	18.7	1.02246e-05
18.8	1.01754e-05	18.8	1.00884e-05	18.8	1.01021e-05	18.8	1.02224e-05
18.9	1.01739e-05	18.9	1.00878e-05	18.9	1.01013e-05	18.9	1.02202e-05
19	1.01722e-05	19	1.00869e-05	19	1.01005e-05	19	1.02179e-05
19.1	1.01707e-05	19.1	1.00858e-05	19.1	1.00995e-05	19.1	1.02156e-05
19.2	1.0169e-05	19.2	1.00851e-05	19.2	1.00988e-05	19.2	1.02133e-05
19.3	1.01674e-05	19.3	1.00843e-05	19.3	1.00978e-05	19.3	1.02111e-05
19.4	1.01656e-05	19.4	1.00835e-05	19.4	1.0097e-05	19.4	1.02089e-05
19.5	1.01641e-05	19.5	1.00827e-05	19.5	1.00961e-05	19.5	1.02067e-05
19.6	1.01627e-05	19.6	1.00816e-05	19.6	1.0095e-05	19.6	1.02044e-05
19.7	1.01611e-05	19.7	1.00808e-05	19.7	1.00941e-05	19.7	1.02021e-05
19.8	1.01595e-05	19.8	1.008e-05	19.8	1.00933e-05	19.8	1.01999e-05
19.9	1.01577e-05	19.9	1.00792e-05	19.9	1.00925e-05	19.9	1.01978e-05
20	1.01562e-05	20	1.00784e-05	20	1.00917e-05	20	1.01958e-05
20.1	1.01546e-05	20.1	1.00776e-05	20.1	1.00909e-05	20.1	1.01936e-05
20.2	1.01528e-05	20.2	1.00766e-05	20.2	1.00899e-05	20.2	1.01911e-05
20.3	1.01513e-05	20.3	1.00758e-05	20.3	1.00891e-05	20.3	1.01887e-05
20.4	1.01495e-05	20.4	1.00751e-05	20.4	1.00881e-05	20.4	1.01867e-05
20.5	1.01478e-05	20.5	1.00743e-05	20.5	1.00874e-05	20.5	1.01845e-05
20.6	1.01461e-05	20.6	1.00735e-05	20.6	1.00865e-05	20.6	1.01822e-05
20.7	1.01446e-05	20.7	1.00727e-05	20.7	1.00855e-05	20.7	1.018e-05
20.8	1.01429e-05	20.8	1.00718e-05	20.8	1.00844e-05	20.8	1.01779e-05
20.9	1.01412e-05	20.9	1.00711e-05	20.9	1.00837e-05	20.9	1.01757e-05
21	1.01396e-05	21	1.00704e-05	21	1.00828e-05	21	1.01736e-05
21.1	1.01381e-05	21.1	1.00695e-05	21.1	1.00818e-05	21.1	1.01716e-05
21.2	1.01363e-05	21.2	1.00687e-05	21.2	1.0081e-05	21.2	1.01694e-05
21.3	1.01346e-05	21.3	1.00678e-05	21.3	1.00801e-05	21.3	1.0167e-05
21.4	1.01329e-05	21.4	1.00672e-05	21.4	1.00792e-05	21.4	1.0165e-05
21.5	1.01314e-05	21.5	1.00662e-05	21.5	1.00784e-05	21.5	1.01627e-05
21.6	1.01297e-05	21.6	1.00655e-05	21.6	1.00775e-05	21.6	1.01604e-05
21.7	1.01278e-05	21.7	1.00647e-05	21.7	1.00765e-05	21.7	1.01583e-05
21.8	1.01262e-05	21.8	1.00639e-05	21.8	1.00756e-05	21.8	1.01563e-05
21.9	1.01246e-05	21.9	1.00632e-05	21.9	1.00747e-05	21.9	1.01541e-05
22	1.01231e-05	22	1.00623e-05	22	1.0074e-05	22	1.01518e-05
22.1	1.01216e-05	22.1	1.00613e-05	22.1	1.0073e-05	22.1	1.01496e-05
22.2	1.01198e-05	22.2	1.00605e-05	22.2	1.00723e-05	22.2	1.01473e-05
22.3	1.01183e-05	22.3	1.00597e-05	22.3	1.00714e-05	22.3	1.01453e-05
22.4	1.01167e-05	22.4	1.0059e-05	22.4	1.00704e-05	22.4	1.0143e-05
22.5	1.0115e-05	22.5	1.00583e-05	22.5	1.00695e-05	22.5	1.01409e-05
22.6	1.01135e-05	22.6	1.00574e-05	22.6	1.00688e-05	22.6	1.01388e-05
22.7	1.01118e-05	22.7	1.00568e-05	22.7	1.00679e-05	22.7	1.01367e-05
22.8	1.01101e-05	22.8	1.00563e-05	22.8	1.0067e-05	22.8	1.01346e-05
22.9	1.01084e-05	22.9	1.00555e-05	22.9	1.00662e-05	22.9	1.01326e-05
23	1.01068e-05	23	1.00547e-05	23	1.00653e-05	23	1.01303e-05
23.1	1.01053e-05	23.1	1.0054e-05	23.1	1.00644e-05	23.1	1.01281e-05
23.2	1.01037e-05	23.2	1.00532e-05	23.2	1.00636e-05	23.2	1.01261e-05
23.3	1.01018e-05	23.3	1.00524e-05	23.3	1.00626e-05	23.3	1.01241e-05
23.4	1.01001e-05	23.4	1.00517e-05	23.4	1.0062e-05	23.4	1.01219e-05
23.5	1.00984e-05	23.5	1.00509e-05	23.5	1.00611e-05	23.5	1.01198e-05
23.6	1.00968e-05	23.6	1.005e-05	23.6	1.00604e-05	23.6	1.01178e-05
23.7	1.00953e-05	23.7	1.00492e-05	23.7	1.00595e-05	23.7	1.01156e-05
23.8	1.00937e-05	23.8	1.00484e-05	23.8	1.00587e-05	23.8	1.01137e-05
23.9	1.00921e-05	23.9	1.00478e-05	23.9	1.0058e-05	23.9	1.01114e-05
24	1.00906e-05	24	1.00472e-05	24	1.00571e-05	24	1.01094e-05
24.1	1.0089e-05	24.1	1.00463e-05	24.1	1.00562e-05	24.1	1.01073e-05
24.2	1.00873e-05	24.2	1.00456e-05	24.2	1.00551e-05	24.2	1.01052e-05
24.3	1.00858e-05	24.3	1.00448e-05	24.3	1.00543e-05	24.3	1.0103e-05
24.4	1.0084e-05	24.4	1.00441e-05	24.4	1.00535e-05	24.4	1.01009e-05
24.5	1.00827e-05	24.5	1.00434e-05	24.5	1.0053e-05	24.5	1.00988e-05
24.6	1.00808e-05	24.6	1.00428e-05	24.6	1.0052e-05	24.6	1.00968e-05
24.7	1.00792e-05	24.7	1.00421e-05	24.7	1.00511e-05	24.7	1.00947e-05
24.8	1.00776e-05	24.8	1.00412e-05	24.8	1.00503e-05	24.8	1.00927e-05
24.9	1.00762e-05	24.9	1.00403e-05	24.9	1.00494e-05	24.9	1.00907e-05
25	1.00745e-05	25	1.00395e-05	25	1.00485e-05	25	1.00888e-05
25.1	1.0073e-05	25.1	1.00387e-05	25.1	1.00476e-05	25.1	1.00866e-05
25.2	1.00714e-05	25.2	1.0038e-05	25.2	1.00467e-05	25.2	1.00843e-05
25.3	1.00699e-05	25.3	1.00371e-05	25.3	1.00458e-05	25.3	1.00823e-05
25.4	1.00683e-05	25.4	1.00365e-05	25.4	1.00449e-05	25.4	1.00802e-05
25.5	1.00668e-05	25.5	1.00355e-05	25.5	1.0044e-05	25.5	1.00782e-05
25.6	1.00652e-05	25.6	1.00348e-05	25.6	1.00431e-05	25.6	1.00761e-05
25.7	1.00635e-05	25.7	1.00342e-05	25.7	1.00421e-05	25.7	1.0074e-05
25.8	1.00619e-05	25.8	1.00334e-05	25.8	1.00412e-05	25.8	1.0072e-05
25.9	1.00603e-05	25.9	1.00325e-05	25.9	1.00405e-05	25.9	1.00701e-05
26	1.00586e-05	26	1.00319e-05	26	1.00397e-05	26	1.00678e-05
26.1	1.0057e-05	26.1	1.00313e-05	26.1	1.00388e-05	26.1	1.0066e-05
26.2	1.00555e-05	26.2	1.00304e-05	26.2	1.00381e-05	26.2	1.00638e-05
26.3	1.00538e-05	26.3	1.00297e-05	26.3	1.00371e-05	26.3	1.00618e-05
26.4	1.00522e-05	26.4	1.00289e-05	26.4	1.00363e-05	26.4	1.00597e-05
26.5	1.00506e-05	26.5	1.00279e-05	26.5	1.00355e-05	26.5	1.00579e-05
26.6	1.00489e-05	26.6	1.00272e-05	26.6	1.00347e-05	26.6	1.00557e-05
26.7	1.00472e-05	26.7	1.00265e-05	26.7	1.00338e-05	26.7	1.00537e-05
26.8	1.00456e-05	26.8	1.00256e-05	26.8	1.00332e-05	26.8	1.00517e-05
26.9	1.0044e-05	26.9	1.0025e-05	26.9	1.00323e-05	26.9	1.00496e-05
27	1.00424e-05	27	1.00243e-05	27	1.00313e-05	27	1.00477e-05
27.1	1.00409e-05	27.1	1.00235e-05	27.1	1.00304e-05	27.1	1.00457e-05
27.2	1.00394e-05	27.2	1.00227e-05	27.2	1.00296e-05	27.2	1.00438e-05
27.3	1.00378e-05	27.3	1.00218e-05	27.3	1.00288e-05	27.3	1.00415e-05
27.4	1.00362e-05	27.4	1.00213e-05	27.4	1.0028e-05	27.4	1.00393e-05
27.5	1.00346e-05	27.5	1.00204e-05	27.5	1.0027e-05	27.5	1.00372e-05
27.6	1.00332e-05	27.6	1.00196e-05	27.6	1.00264e-05	27.6	1.00351e-05
27.7	1.00317e-05	27.7	1.0019e-05	27.7	1.00256e-05	27.7	1.0033e-05
27.8	1.00301e-05	27.8	1.00183e-05	27.8	1.00247e-05	27.8	1.00309e-05
27.9	1.00286e-05	27.9	1.00176e-05	27.9	1.0024e-05	27.9	1.00291e-05
28	1.0027e-05	28	1.00167e-05	28	1.00231e-05	28	1.00272e-05
28.1	1.00253e-05	28.1	1.00159e-05	28.1	1.00222e-05	28.1	1.00252e-05
28.2	1.00238e-05	28.2	1.00152e-05	28.2	1.00211e-05	28.2	1.00231e-05
28.3	1.00221e-05	28.3	1.00143e-05	28.3	1.00205e-05	28.3	1.00211e-05
28.4	1.00205e-05	28.4	1.00137e-05	28.4	1.00197e-05	28.4	1.0019e-05
28.5	1.00192e-05	28.5	1.00128e-05	28.5	1.00187e-05	28.5	1.00169e-05
28.6	1.00175e-05	28.6	1.0012e-05	28.6	1.00179e-05	28.6	1.0015e-05
28.7	1.00161e-05	28.7	1.00111e-05	28.7	1.00171e-05	28.7	1.0013e-05
28.8	1.00144e-05	28.8	1.00104e-05	28.8	1.00162e-05	28.8	1.00109e-05
28.9	1.00126e-05	28.9	1.00097e-05	28.9	1.00155e-05	28.9	1.00088e-05
29	1.00114e-05	29	1.00089e-05	29	1.00146e-05	29	1.0007e-05
29.1	1.00099e-05	29.1	1.00085e-05	29.1	1.00138e-05	29.1	1.0005e-05
29.2	1.00085e-05	29.2	1.00078e-05	29.2	1.00128e-05	29.2	1.00032e-05
29.3	1.00068e-05	29.3	1.00069e-05	29.3	1.0012e-05	29.3	1.00013e-05
29.4	1.00055e-05	29.4	1.00061e-05	29.4	1.00111e-05	29.4	9.9994e-06
29.5	1.00039e-05	29.5	1.00054e-05	29.5	1.00101e-05	29.5	9.9974e-06
29.6	1.00022e-05	29.6	1.00048e-05	29.6	1.00092e-05	29.6	9.9954e-06
29.7	1.00007e-05	29.7	1.00043e-05	29.7	1.00084e-05	29.7	9.9932e-06
29.8	9.999e-06	29.8	1.00035e-05	29.8	1.00075e-05	29.8	9.9914e-06
29.9	9.9972e-06	29.9	1.00028e-05	29.9	1.00067e-05	29.9	9.9896e-06
30	9.9959e-06	30	1.00022e-05	30	1.00059e-05	30	9.9826e-06
30.1	9.9945e-06	30.1	1.00577e-05	30.1	1.00124e-05	30.1	7.9773e-06
30.2	1.00512e-05	30.2	1.01023e-05	30.2	1.00378e-05	30.2	5.3115e-06
30.3	1.01264e-05	30.3	1.01053e-05	30.3	1.00223e-05	30.3	3.6782e-06
30.4	1.01298e-05	30.4	1.01068e-05	30.4	1.00018e-05	30.4	2.6374e-06
30.5	1.01309e-05	30.5	1.0107e-05	30.5	9.9796e-06	30.5	1.9488e-06
30.6	1.0131e-05	30.6	1.01063e-05	30.6	9.9567e-06	30.6	1.4785e-06
30.7	1.01305e-05	30.7	1.01054e-05	30.7	9.9333e-06	30.7	1.1485e-06
30.8	1.01297e-05	30.8	1.01044e-05	30.8	9.9095e-06	30.8	9.118e-07
30.9	1.01286e-05	30.9	1.01032e-05	30.9	9.8857e-06	30.9	7.382e-07
31	1.01278e-05	31	1.01019e-05	31	9.8614e-06	31	6.087e-07
31.1	1.01268e-05	31.1	1.01003e-05	31.1	9.8369e-06	31.1	5.105e-07
31.2	1.01256e-05	31.2	1.00991e-05	31.2	9.8126e-06	31.2	4.348e-07
31.3	1.01245e-05	31.3	1.00976e-05	31.3	9.7882e-06	31.3	3.757e-07
31.4	1.01231e-05	31.4	1.00956e-05	31.4	9.7637e-06	31.4	3.29e-07
31.5	1.01216e-05	31.5	1.00939e-05	31.5	9.7392e-06	31.5	2.918e-07
31.6	1.01203e-05	31.6	1.00919e-05	31.6	9.7145e-06	31.6	2.617e-07
31.7	1.0119e-05	31.7	1.009e-05	31.7	9.69e-06	31.7	2.372e-07
31.8	1.01174e-05	31.8	1.00879e-05	31.8	9.6654e-06	31.8	2.171e-07
31.9	1.01161e-05	31.9	1.00861e-05	31.9	9.641e-06	31.9	2.004e-07
32	1.01146e-05	32	1.0084e-05	32	9.6166e-06	32	1.864e-07
32.1	1.01131e-05	32.1	1.00819e-05	32.1	9.5921e-06	32.1	1.746e-07
32.2	1.01119e-05	32.2	1.00798e-05	32.2	9.5679e-06	32.2	1.646e-07
32.3	1.01105e-05	32.3	1.00776e-05	32.3	9.5436e-06	32.3	1.561e-07
32.4	1.01091e-05	32.4	1.00755e-05	32.4	9.5194e-06	32.4	1.487e-07
32.5	1.01076e-05	32.5	1.00734e-05	32.5	9.4952e-06	32.5	1.425e-07
32.6	1.01062e-05	32.6	1.0071e-05	32.6	9.4712e-06	32.6	1.372e-07
32.7	1.01046e-05	32.7	1.00686e-05	32.7	9.4471e-06	32.7	1.325e-07
32.8	1.01032e-05	32.8	1.00666e-05	32.8	9.423e-06	32.8	1.284e-07
32.9	1.0102e-05	32.9	1.00644e-05	32.9	9.3991e-06	32.9	1.247e-07
33	1.01003e-05	33	1.00621e-05	33	9.3752e-06	33	1.215e-07
33.1	1.00988e-05	33.1	1.00599e-05	33.1	9.3514e-06	33.1	1.186e-07
33.2	1.00973e-05	33.2	1.00576e-05	33.2	9.3278e-06	33.2	1.162e-07
33.3	1.00958e-05	33.3	1.00553e-05	33.3	9.3043e-06	33.3	1.14e-07
33.4	1.0094e-05	33.4	1.0053e-05	33.4	9.2809e-06	33.4	1.121e-07
33.5	1.00925e-05	33.5	1.00506e-05	33.5	9.2573e-06	33.5	1.104e-07
33.6	1.0091e-05	33.6	1.00483e-05	33.6	9.2336e-06	33.6	1.087e-07
33.7	1.00894e-05	33.7	1.0046e-05	33.7	9.2101e-06	33.7	1.073e-07
33.8	1.0088e-05	33.8	1.00437e-05	33.8	9.1868e-06	33.8	1.06e-07
33.9	1.00863e-05	33.9	1.00414e-05	33.9	9.1637e-06	33.9	1.049e-07
34	1.00846e-05	34	1.0039e-05	34	9.1405e-06	34	1.039e-07
34.1	1.00831e-05	34.1	1.00367e-05	34.1	9.1173e-06	34.1	1.028e-07
34.2	1.00815e-05	34.2	1.00342e-05	34.2	9.0944e-06	34.2	1.019e-07
34.3	1.00802e-05	34.3	1.00316e-05	34.3	9.0714e-06	34.3	1.009e-07
34.4	1.00788e-05	34.4	1.00295e-05	34.4	9.0487e-06	34.4	1.001e-07
34.5	1.00773e-05	34.5	1.0027e-05	34.5	9.0256e-06	34.5	9.96e-08
34.6	1.00756e-05	34.6	1.00245e-05	34.6	9.0029e-06	34.6	9.9e-08
34.7	1.00743e-05	34.7	1.00221e-05	34.7	8.9799e-06	34.7	9.86e-08
34.8	1.00726e-05	34.8	1.00197e-05	34.8	8.9573e-06	34.8	9.8e-08
34.9	1.00709e-05	34.9	1.00172e-05	34.9	8.9349e-06	34.9	9.76e-08
35	1.00698e-05	35	1.00148e-05	35	8.9126e-06	35	9.72e-08
35.1	1.00683e-05	35.1	1.00126e-05	35.1	8.8902e-06	35.1	9.68e-08
35.2	1.00667e-05	35.2	1.00103e-05	35.2	8.8679e-06	35.2	9.64e-08
35.3	1.0065e-05	35.3	1.00082e-05	35.3	8.8459e-06	35.3	9.6e-08
35.4	1.00635e-05	35.4	1.00058e-05	35.4	8.8238e-06	35.4	9.57e-08
35.5	1.00619e-05	35.5	1.00032e-05	35.5	8.8016e-06	35.5	9.54e-08
35.6	1.00604e-05	35.6	1.00009e-05	35.6	8.7798e-06	35.6	9.5e-08
35.7	1.00588e-05	35.7	9.9983e-06	35.7	8.7581e-06	35.7	9.47e-08
35.8	1.00573e-05	35.8	9.996e-06	35.8	8.7361e-06	35.8	9.44e-08
35.9	1.00556e-05	35.9	9.9939e-06	35.9	8.7144e-06	35.9	9.43e-08
36	1.00539e-05	36	9.9916e-06	36	8.693e-06	36	9.43e-08
36.1	1.00523e-05	36.1	9.9892e-06	36.1	8.6712e-06	36.1	9.41e-08
36.2	1.00508e-05	36.2	9.9868e-06	36.2	8.6497e-06	36.2	9.38e-08
36.3	1.0049e-05	36.3	9.9842e-06	36.3	8.6283e-06	36.3	9.37e-08
36.4	1.00475e-05	36.4	9.9819e-06	36.4	8.6071e-06	36.4	9.34e-08
36.5	1.00459e-05	36.5	9.9796e-06	36.5	8.5858e-06	36.5	9.32e-08
36.6	1.00444e-05	36.6	9.9772e-06	36.6	8.5646e-06	36.6	9.3e-08
36.7	1.00427e-05	36.7	9.9748e-06	36.7	8.5435e-06	36.7	9.27e-08
36.8	1.0041e-05	36.8	9.9725e-06	36.8	8.5223e-06	36.8	9.26e-08
36.9	1.00395e-05	36.9	9.97e-06	36.9	8.5015e-06	36.9	9.25e-08
37	1.00378e-05	37	9.9675e-06	37	8.4808e-06	37	9.23e-08
37.1	1.0036e-05	37.1	9.9653e-06	37.1	8.4599e-06	37.1	9.22e-08
37.2	1.00343e-05	37.2	9.963e-06	37.2	8.4393e-06	37.2	9.22e-08
37.3	1.00327e-05	37.3	9.9606e-06	37.3	8.4185e-06	37.3	9.21e-08
37.4	1.00313e-05	37.4	9.9583e-06	37.4	8.398e-06	37.4	9.2e-08
37.5	1.00298e-05	37.5	9.9557e-06	37.5	8.3774e-06	37.5	9.19e-08
37.6	1.0028e-05	37.6	9.9532e-06	37.6	8.357e-06	37.6	9.19e-08
37.7	1.00263e-05	37.7	9.9509e-06	37.7	8.3365e-06	37.7	9.17e-08
37.8	1.00249e-05	37.8	9.9487e-06	37.8	8.316e-06	37.8	9.17e-08
37.9	1.00233e-05	37.9	9.9463e-06	37.9	8.2956e-06	37.9	9.16e-08
38	1.00218e-05	38	9.9438e-06	38	8.2754e-06	38	9.15e-08
38.1	1.00201e-05	38.1	9.9412e-06	38.1	8.2552e-06	38.1	9.13e-08
38.2	1.00185e-05	38.2	9.9389e-06	38.2	8.2353e-06	38.2	9.13e-08
38.3	1.00168e-05	38.3	9.9366e-06	38.3	8.2152e-06	38.3	9.12e-08
38.4	1.00152e-05	38.4	9.9342e-06	38.4	8.1951e-06	38.4	9.11e-08
38.5	1.00137e-05	38.5	9.932e-06	38.5	8.1752e-06	38.5	9.1e-08
38.6	1.00123e-05	38.6	9.9297e-06	38.6	8.1554e-06	38.6	9.1e-08
38.7	1.00108e-05	38.7	9.9273e-06	38.7	8.1357e-06	38.7	9.1e-08
38.8	1.00091e-05	38.8	9.9252e-06	38.8	8.1161e-06	38.8	9.08e-08
38.9	1.00073e-05	38.9	9.9226e-06	38.9	8.0964e-06	38.9	9.08e-08
39	1.00059e-05	39	9.9202e-06	39	8.0769e-06	39	9.07e-08
39.1	1.00043e-05	39.1	9.9178e-06	39.1	8.0574e-06	39.1	9.06e-08
39.2	1.00029e-05	39.2	9.9154e-06	39.2	8.0378e-06	39.2	9.06e-08
39.3	1.00014e-05	39.3	9.9131e-06	39.3	8.0183e-06	39.3	9.05e-08
39.4	9.9995e-06	39.4	9.9108e-06	39.4	7.9991e-06	39.4	9.04e-08
39.5	9.998e-06	39.5	9.9085e-06	39.5	7.9798e-06	39.5	9.03e-08
39.6	9.9963e-06	39.6	9.906e-06	39.6	7.9606e-06	39.6	9.02e-08
39.7	9.9948e-06	39.7	9.9037e-06	39.7	7.9415e-06	39.7	9.02e-08
39.8	9.9932e-06	39.8	9.9012e-06	39.8	7.9225e-06	39.8	9.02e-08
39.9	9.9918e-06	39.9	9.8988e-06	39.9	7.9034e-06	39.9	9.02e-08
40	9.9902e-06	40	9.8963e-06	40	7.8846e-06	40	9e-08
40.1	9.9886e-06	40.1	9.8938e-06	40.1	7.8658e-06	40.1	9e-08
40.2	9.9869e-06	40.2	9.8917e-06	40.2	7.8474e-06	40.2	9e-08
40.3	9.9856e-06	40.3	9.8892e-06	40.3	7.8284e-06	40.3	9e-08
40.4	9.9839e-06	40.4	9.887e-06	40.4	7.8096e-06	40.4	9e-08
40.5	9.9824e-06	40.5	9.8846e-06	40.5	7.7908e-06	40.5	8.99e-08
40.6	9.981e-06	40.6	9.8823e-06	40.6	7.7722e-06	40.6	8.98e-08
40.7	9.9794e-06	40.7	9.88e-06	40.7	7.7539e-06	40.7	8.98e-08
40.8	9.978e-06	40.8	9.8775e-06	40.8	7.7354e-06	40.8	8.98e-08
40.9	9.9765e-06	40.9	9.8753e-06	40.9	7.7169e-06	40.9	8.97e-08
41	9.9747e-06	41	9.8729e-06	41	7.6985e-06	41	8.96e-08
41.1	9.9735e-06	41.1	9.8704e-06	41.1	7.6801e-06	41.1	8.96e-08
41.2	9.972e-06	41.2	9.868e-06	41.2	7.6617e-06	41.2	8.96e-08
41.3	9.9702e-06	41.3	9.8657e-06	41.3	7.6436e-06	41.3	8.96e-08
41.4	9.9687e-06	41.4	9.8636e-06	41.4	7.6255e-06	41.4	8.96e-08
41.5	9.9671e-06	41.5	9.8612e-06	41.5	7.6074e-06	41.5	8.96e-08
41.6	9.9656e-06	41.6	9.859e-06	41.6	7.5893e-06	41.6	8.96e-08
41.7	9.9642e-06	41.7	9.8565e-06	41.7	7.5712e-06	41.7	8.95e-08
41.8	9.9626e-06	41.8	9.854e-06	41.8	7.5533e-06	41.8	8.97e-08
41.9	9.961e-06	41.9	9.8514e-06	41.9	7.5353e-06	41.9	8.94e-08
42	9.9594e-06	42	9.8491e-06	42	7.5176e-06	42	8.94e-08
42.1	9.9577e-06	42.1	9.8468e-06	42.1	7.4998e-06	42.1	8.93e-08
42.2	9.9563e-06	42.2	9.8445e-06	42.2	7.4818e-06	42.2	8.92e-08
42.3	9.9547e-06	42.3	9.8422e-06	42.3	7.4641e-06	42.3	8.92e-08
42.4	9.9531e-06	42.4	9.8398e-06	42.4	7.4463e-06	42.4	8.93e-08
42.5	9.9517e-06	42.5	9.8374e-06	42.5	7.4284e-06	42.5	8.93e-08
42.6	9.95e-06	42.6	9.8351e-06	42.6	7.4109e-06	42.6	8.92e-08
42.7	9.9484e-06	42.7	9.8328e-06	42.7	7.3935e-06	42.7	8.92e-08
42.8	9.9469e-06	42.8	9.8303e-06	42.8	7.376e-06	42.8	8.91e-08
42.9	9.9455e-06	42.9	9.8278e-06	42.9	7.3586e-06	42.9	8.9e-08
43	9.9442e-06	43	9.8254e-06	43	7.3413e-06	43	8.9e-08
43.1	9.9428e-06	43.1	9.8231e-06	43.1	7.3239e-06	43.1	8.89e-08
43.2	9.9413e-06	43.2	9.8208e-06	43.2	7.3067e-06	43.2	8.89e-08
43.3	9.9399e-06	43.3	9.8182e-06	43.3	7.2894e-06	43.3	8.88e-08
43.4	9.9383e-06	43.4	9.8157e-06	43.4	7.2721e-06	43.4	8.88e-08
43.5	9.9367e-06	43.5	9.8134e-06	43.5	7.255e-06	43.5	8.88e-08
43.6	9.9352e-06	43.6	9.811e-06	43.6	7.2379e-06	43.6	8.88e-08
43.7	9.9337e-06	43.7	9.8087e-06	43.7	7.2207e-06	43.7	8.88e-08
43.8	9.9321e-06	43.8	9.8065e-06	43.8	7.2037e-06	43.8	8.88e-08
43.9	9.9305e-06	43.9	9.804e-06	43.9	7.1866e-06	43.9	8.88e-08
44	9.929e-06	44	9.8016e-06	44	7.1699e-06	44	8.88e-08
44.1	9.9275e-06	44.1	9.7994e-06	44.1	7.1529e-06	44.1	8.86e-08
44.2	9.9259e-06	44.2	9.7972e-06	44.2	7.1362e-06	44.2	8.85e-08
44.3	9.9246e-06	44.3	9.795e-06	44.3	7.1195e-06	44.3	8.85e-08
44.4	9.9231e-06	44.4	9.7926e-06	44.4	7.1027e-06	44.4	8.84e-08
44.5	9.9214e-06	44.5	9.7901e-06	44.5	7.0862e-06	44.5	8.83e-08
44.6	9.9199e-06	44.6	9.7876e-06	44.6	7.0697e-06	44.6	8.83e-08
44.7	9.9184e-06	44.7	9.7854e-06	44.7	7.0531e-06	44.7	8.84e-08
44.8	9.917e-06	44.8	9.7831e-06	44.8	7.0366e-06	44.8	8.83e-08
44.9	9.9153e-06	44.9	9.7807e-06	44.9	7.0199e-06	44.9	8.84e-08
45	9.9137e-06	45	9.7783e-06	45	7.0036e-06	45	8.83e-08
45.1	9.9122e-06	45.1	9.7761e-06	45.1	6.9873e-06	45.1	8.83e-08
45.2	9.9108e-06	45.2	9.7735e-06	45.2	6.9711e-06	45.2	8.83e-08
45.3	9.9093e-06	45.3	9.7712e-06	45.3	6.9549e-06	45.3	8.82e-08
45.4	9.9079e-06	45.4	9.7689e-06	45.4	6.9383e-06	45.4	8.82e-08
45.5	9.9064e-06	45.5	9.7665e-06	45.5	6.9222e-06	45.5	8.81e-08
45.6	9.9049e-06	45.6	9.7641e-06	45.6	6.9061e-06	45.6	8.82e-08
45.7	9.9035e-06	45.7	9.7616e-06	45.7	6.8901e-06	45.7	8.81e-08
45.8	9.9019e-06	45.8	9.7592e-06	45.8	6.8741e-06	45.8	8.81e-08
45.9	9.9005e-06	45.9	9.7571e-06	45.9	6.8581e-06	45.9	8.81e-08
46	9.8988e-06	46	9.7547e-06	46	6.8424e-06	46	8.81e-08
46.1	9.8973e-06	46.1	9.7525e-06	46.1	6.8265e-06	46.1	8.79e-08
46.2	9.8958e-06	46.2	9.75e-06	46.2	6.8106e-06	46.2	8.79e-08
46.3	9.8941e-06	46.3	9.7477e-06	46.3	6.795e-06	46.3	8.78e-08
46.4	9.8924e-06	46.4	9.7453e-06	46.4	6.7793e-06	46.4	8.77e-08
46.5	9.8911e-06	46.5	9.7432e-06	46.5	6.7636e-06	46.5	8.78e-08
46.6	9.8895e-06	46.6	9.7407e-06	46.6	6.748e-06	46.6	8.78e-08
46.7	9.8879e-06	46.7	9.7385e-06	46.7	6.7326e-06	46.7	8.77e-08
46.8	9.8865e-06	46.8	9.7362e-06	46.8	6.7172e-06	46.8	8.77e-08
46.9	9.885e-06	46.9	9.7339e-06	46.9	6.7018e-06	46.9	8.77e-08
47	9.8833e-06	47	9.7314e-06	47	6.6864e-06	47	8.77e-08
47.1	9.882e-06	47.1	9.7292e-06	47.1	6.671e-06	47.1	8.77e-08
47.2	9.8805e-06	47.2	9.727e-06	47.2	6.6557e-06	47.2	8.76e-08
47.3	9.8789e-06	47.3	9.7246e-06	47.3	6.6404e-06	47.3	8.77e-08
47.4	9.8774e-06	47.4	9.7221e-06	47.4	6.6251e-06	47.4	8.75e-08
47.5	9.8761e-06	47.5	9.72e-06	47.5	6.61e-06	47.5	8.74e-08
47.6	9.8744e-06	47.6	9.7177e-06	47.6	6.5949e-06	47.6	8.74e-08
47.7	9.8727e-06	47.7	9.7152e-06	47.7	6.5798e-06	47.7	8.75e-08
47.8	9.871e-06	47.8	9.7131e-06	47.8	6.5648e-06	47.8	8.74e-08
47.9	9.8695e-06	47.9	9.711e-06	47.9	6.5497e-06	47.9	8.75e-08
48	9.8681e-06	48	9.7084e-06	48	6.5348e-06	48	8.73e-08
48.1	9.8667e-06	48.1	9.7062e-06	48.1	6.5199e-06	48.1	8.72e-08
48.2	9.8651e-06	48.2	9.7039e-06	48.2	6.505e-06	48.2	8.73e-08
48.3	9.8635e-06	48.3	9.7017e-06	48.3	6.4902e-06	48.3	8.73e-08
48.4	9.8622e-06	48.4	9.6994e-06	48.4	6.4754e-06	48.4	8.72e-08
48.5	9.8607e-06	48.5	9.697e-06	48.5	6.4608e-06	48.5	8.72e-08
48.6	9.8594e-06	48.6	9.6948e-06	48.6	6.4461e-06	48.6	8.72e-08
48.7	9.8578e-06	48.7	9.6925e-06	48.7	6.4316e-06	48.7	8.71e-08
48.8	9.8564e-06	48.8	9.6901e-06	48.8	6.4169e-06	48.8	8.71e-08
48.9	9.8548e-06	48.9	9.688e-06	48.9	6.4024e-06	48.9	8.71e-08
49	9.8533e-06	49	9.6857e-06	49	6.388e-06	49	8.71e-08
49.1	9.8517e-06	49.1	9.6833e-06	49.1	6.3735e-06	49.1	8.71e-08
49.2	9.8503e-06	49.2	9.6809e-06	49.2	6.359e-06	49.2	8.7e-08
49.3	9.8487e-06	49.3	9.6786e-06	49.3	6.345e-06	49.3	8.7e-08
49.4	9.8472e-06	49.4	9.6763e-06	49.4	6.3304e-06	49.4	8.7e-08
49.5	9.8456e-06	49.5	9.6739e-06	49.5	6.3163e-06	49.5	8.7e-08
49.6	9.8441e-06	49.6	9.6717e-06	49.6	6.3021e-06	49.6	8.69e-08
49.7	9.8423e-06	49.7	9.6692e-06	49.7	6.288e-06	49.7	8.68e-08
49.8	9.8408e-06	49.8	9.6668e-06	49.8	6.2739e-06	49.8	8.68e-08
49.9	9.8392e-06	49.9	9.6645e-06	49.9	6.2597e-06	49.9	8.68e-08
50	9.8376e-06	50	9.6623e-06	50	6.2456e-06	50	8.67e-08
50.1	9.8361e-06	50.1	9.66e-06	50.1	6.2318e-06	50.1	8.67e-08
50.2	9.8346e-06	50.2	9.6575e-06	50.2	6.218e-06	50.2	8.68e-08
50.3	9.8329e-06	50.3	9.6553e-06	50.3	6.2042e-06	50.3	8.68e-08
50.4	9.8316e-06	50.4	9.653e-06	50.4	6.1905e-06	50.4	8.67e-08
50.5	9.8301e-06	50.5	9.6505e-06	50.5	6.1766e-06	50.5	8.68e-08
50.6	9.8286e-06	50.6	9.6483e-06	50.6	6.1629e-06	50.6	8.67e-08
50.7	9.827e-06	50.7	9.646e-06	50.7	6.1489e-06	50.7	8.66e-08
50.8	9.8254e-06	50.8	9.6437e-06	50.8	6.1353e-06	50.8	8.66e-08
50.9	9.8239e-06	50.9	9.6414e-06	50.9	6.1219e-06	50.9	8.65e-08
51	9.8223e-06	51	9.639e-06	51	6.1083e-06	51	8.66e-08
51.1	9.8209e-06	51.1	9.6367e-06	51.1	6.0946e-06	51.1	8.66e-08
51.2	9.8195e-06	51.2	9.6345e-06	51.2	6.081e-06	51.2	8.66e-08
51.3	9.8181e-06	51.3	9.6321e-06	51.3	6.0674e-06	51.3	8.65e-08
51.4	9.8167e-06	51.4	9.6299e-06	51.4	6.0539e-06	51.4	8.64e-08
51.5	9.8151e-06	51.5	9.6275e-06	51.5	6.0407e-06	51.5	8.63e-08
51.6	9.8136e-06	51.6	9.6251e-06	51.6	6.0272e-06	51.6	8.63e-08
51.7	9.8121e-06	51.7	9.6229e-06	51.7	6.014e-06	51.7	8.63e-08
51.8	9.8106e-06	51.8	9.6206e-06	51.8	6.0006e-06	51.8	8.61e-08
51.9	9.8092e-06	51.9	9.6182e-06	51.9	5.9874e-06	51.9	8.62e-08
52	9.8077e-06	52	9.6161e-06	52	5.9744e-06	52	8.62e-08
52.1	9.8063e-06	52.1	9.614e-06	52.1	5.9613e-06	52.1	8.61e-08
52.2	9.8045e-06	52.2	9.6116e-06	52.2	5.9481e-06	52.2	8.59e-08
52.3	9.8033e-06	52.3	9.6092e-06	52.3	5.9349e-06	52.3	8.59e-08
52.4	9.8018e-06	52.4	9.6071e-06	52.4	5.9219e-06	52.4	8.59e-08
52.5	9.8002e-06	52.5	9.6049e-06	52.5	5.909e-06	52.5	8.59e-08
52.6	9.7989e-06	52.6	9.6026e-06	52.6	5.8958e-06	52.6	8.58e-08
52.7	9.7971e-06	52.7	9.6002e-06	52.7	5.883e-06	52.7	8.58e-08
52.8	9.7958e-06	52.8	9.5978e-06	52.8	5.8701e-06	52.8	8.57e-08
52.9	9.7942e-06	52.9	9.5958e-06	52.9	5.8571e-06	52.9	8.57e-08
53	9.7924e-06	53	9.5935e-06	53	5.8443e-06	53	8.57e-08
53.1	9.791e-06	53.1	9.5912e-06	53.1	5.8316e-06	53.1	8.57e-08
53.2	9.7895e-06	53.2	9.5889e-06	53.2	5.8189e-06	53.2	8.57e-08
53.3	9.7881e-06	53.3	9.5865e-06	53.3	5.8063e-06	53.3	8.57e-08
53.4	9.7866e-06	53.4	9.5841e-06	53.4	5.7934e-06	53.4	8.57e-08
53.5	9.7852e-06	53.5	9.5819e-06	53.5	5.7807e-06	53.5	8.56e-08
53.6	9.7835e-06	53.6	9.5798e-06	53.6	5.7681e-06	53.6	8.58e-08
53.7	9.7821e-06	53.7	9.5774e-06	53.7	5.7557e-06	53.7	8.56e-08
53.8	9.7806e-06	53.8	9.5753e-06	53.8	5.7432e-06	53.8	8.58e-08
53.9	9.7791e-06	53.9	9.573e-06	53.9	5.7307e-06	53.9	8.57e-08
54	9.7778e-06	54	9.5708e-06	54	5.7183e-06	54	8.58e-08
54.1	9.7764e-06	54.1	9.5686e-06	54.1	5.7058e-06	54.1	8.59e-08
54.2	9.775e-06	54.2	9.5664e-06	54.2	5.6935e-06	54.2	8.58e-08
54.3	9.7735e-06	54.3	9.5643e-06	54.3	5.6812e-06	54.3	8.57e-08
54.4	9.7721e-06	54.4	9.5618e-06	54.4	5.6689e-06	54.4	8.55e-08
54.5	9.7708e-06	54.5	9.5597e-06	54.5	5.6567e-06	54.5	8.54e-08
54.6	9.7695e-06	54.6	9.5575e-06	54.6	5.6445e-06	54.6	8.54e-08
54.7	9.7681e-06	54.7	9.555e-06	54.7	5.6323e-06	54.7	8.54e-08
54.8	9.7665e-06	54.8	9.5526e-06	54.8	5.6203e-06	54.8	8.52e-08
54.9	9.765e-06	54.9	9.5502e-06	54.9	5.6082e-06	54.9	8.52e-08
55	9.7636e-06	55	9.5478e-06	55	5.5961e-06	55	8.51e-08
55.1	9.7623e-06	55.1	9.5456e-06	55.1	5.5839e-06	55.1	8.51e-08
55.2	9.7609e-06	55.2	9.5432e-06	55.2	5.5718e-06	55.2	8.51e-08
55.3	9.7594e-06	55.3	9.5411e-06	55.3	5.5597e-06	55.3	8.51e-08
55.4	9.7581e-06	55.4	9.5389e-06	55.4	5.5477e-06	55.4	8.51e-08
55.5	9.7567e-06	55.5	9.5366e-06	55.5	5.5357e-06	55.5	8.5e-08
55.6	9.7552e-06	55.6	9.5342e-06	55.6	5.5239e-06	55.6	8.5e-08
55.7	9.7536e-06	55.7	9.5319e-06	55.7	5.5119e-06	55.7	8.51e-08
55.8	9.7524e-06	55.8	9.5294e-06	55.8	5.5002e-06	55.8	8.5e-08
55.9	9.751e-06	55.9	9.5272e-06	55.9	5.4883e-06	55.9	8.49e-08
56	9.7494e-06	56	9.5249e-06	56	5.4766e-06	56	8.5e-08
56.1	9.7478e-06	56.1	9.5226e-06	56.1	5.465e-06	56.1	8.49e-08
56.2	9.7463e-06	56.2	9.5201e-06	56.2	5.4534e-06	56.2	8.49e-08
56.3	9.7449e-06	56.3	9.518e-06	56.3	5.4419e-06	56.3	8.48e-08
56.4	9.7435e-06	56.4	9.5157e-06	56.4	5.4304e-06	56.4	8.47e-08
56.5	9.7422e-06	56.5	9.5136e-06	56.5	5.4186e-06	56.5	8.48e-08
56.6	9.7408e-06	56.6	9.5113e-06	56.6	5.4072e-06	56.6	8.48e-08
56.7	9.7393e-06	56.7	9.5092e-06	56.7	5.3955e-06	56.7	8.47e-08
56.8	9.7378e-06	56.8	9.5067e-06	56.8	5.3843e-06	56.8	8.47e-08
56.9	9.7364e-06	56.9	9.5044e-06	56.9	5.3729e-06	56.9	8.47e-08
57	9.735e-06	57	9.5022e-06	57	5.3617e-06	57	8.47e-08
57.1	9.7336e-06	57.1	9.5001e-06	57.1	5.3503e-06	57.1	8.48e-08
57.2	9.7319e-06	57.2	9.498e-06	57.2	5.3387e-06	57.2	8.47e-08
57.3	9.7304e-06	57.3	9.4956e-06	57.3	5.3273e-06	57.3	8.47e-08
57.4	9.729e-06	57.4	9.4934e-06	57.4	5.316e-06	57.4	8.46e-08
57.5	9.7275e-06	57.5	9.491e-06	57.5	5.3048e-06	57.5	8.45e-08
57.6	9.7262e-06	57.6	9.4886e-06	57.6	5.2936e-06	57.6	8.47e-08
57.7	9.7247e-06	57.7	9.4865e-06	57.7	5.2824e-06	57.7	8.45e-08
57.8	9.723e-06	57.8	9.4842e-06	57.8	5.2711e-06	57.8	8.46e-08
57.9	9.7215e-06	57.9	9.482e-06	57.9	5.2599e-06	57.9	8.47e-08
58	9.7201e-06	58	9.4799e-06	58	5.2487e-06	58	8.47e-08
58.1	9.7187e-06	58.1	9.4774e-06	58.1	5.2378e-06	58.1	8.46e-08
58.2	9.7172e-06	58.2	9.4751e-06	58.2	5.2268e-06	58.2	8.45e-08
58.3	9.7158e-06	58.3	9.473e-06	58.3	5.2158e-06	58.3	8.45e-08
58.4	9.7145e-06	58.4	9.4708e-06	58.4	5.2047e-06	58.4	8.44e-08
58.5	9.713e-06	58.5	9.4685e-06	58.5	5.1939e-06	58.5	8.44e-08
58.6	9.7115e-06	58.6	9.4663e-06	58.6	5.183e-06	58.6	8.44e-08
58.7	9.71e-06	58.7	9.4641e-06	58.7	5.1722e-06	58.7	8.44e-08
58.8	9.7084e-06	58.8	9.4618e-06	58.8	5.1614e-06	58.8	8.43e-08
58.9	9.7069e-06	58.9	9.4597e-06	58.9	5.1506e-06	58.9	8.43e-08
59	9.7054e-06	59	9.4574e-06	59	5.1398e-06	59	8.42e-08
59.1	9.7041e-06	59.1	9.4552e-06	59.1	5.129e-06	59.1	8.42e-08
59.2	9.7026e-06	59.2	9.4531e-06	59.2	5.1184e-06	59.2	8.43e-08
59.3	9.7012e-06	59.3	9.4508e-06	59.3	5.1074e-06	59.3	8.42e-08
59.4	9.6998e-06	59.4	9.4486e-06	59.4	5.0967e-06	59.4	8.42e-08
59.5	9.6987e-06	59.5	9.4465e-06	59.5	5.086e-06	59.5	8.4e-08
59.6	9.6973e-06	59.6	9.4443e-06	59.6	5.0755e-06	59.6	8.41e-08
59.7	9.6958e-06	59.7	9.442e-06	59.7	5.0649e-06	59.7	8.41e-08
59.8	9.6945e-06	59.8	9.4397e-06	59.8	5.0543e-06	59.8	8.4e-08
59.9	9.693e-06	59.9	9.4376e-06	59.9	5.0438e-06	59.9	8.39e-08
60	9.6916e-06	60	9.4353e-06	60	5.0334e-06	60	8.37e-08
60.1	9.6902e-06	60.1	9.4333e-06	60.1	5.0229e-06	60.1	8.39e-08
60.2	9.6888e-06	60.2	9.431e-06	60.2	5.0125e-06	60.2	8.38e-08
60.3	9.6873e-06	60.3	9.4288e-06	60.3	5.0022e-06	60.3	8.37e-08
60.4	9.6858e-06	60.4	9.4265e-06	60.4	4.9919e-06	60.4	8.37e-08
60.5	9.6845e-06	60.5	9.4246e-06	60.5	4.9813e-06	60.5	8.38e-08
60.6	9.6829e-06	60.6	9.4223e-06	60.6	4.971e-06	60.6	8.38e-08
60.7	9.6814e-06	60.7	9.4202e-06	60.7	4.9608e-06	60.7	8.38e-08
60.8	9.68e-06	60.8	9.4183e-06	60.8	4.9505e-06	60.8	8.37e-08
60.9	9.6787e-06	60.9	9.4158e-06	60.9	4.9402e-06	60.9	8.37e-08
61	9.6774e-06	61	9.4135e-06	61	4.9302e-06	61	8.37e-08
61.1	9.6761e-06	61.1	9.4115e-06	61.1	4.92e-06	61.1	8.35e-08
61.2	9.6749e-06	61.2	9.4092e-06	61.2	4.9099e-06	61.2	8.34e-08
61.3	9.6732e-06	61.3	9.407e-06	61.3	4.8998e-06	61.3	8.35e-08
61.4	9.6718e-06	61.4	9.4049e-06	61.4	4.8898e-06	61.4	8.34e-08
61.5	9.6705e-06	61.5	9.4027e-06	61.5	4.8799e-06	61.5	8.34e-08
61.6	9.6691e-06	61.6	9.4005e-06	61.6	4.8699e-06	61.6	8.33e-08
61.7	9.6677e-06	61.7	9.3983e-06	61.7	4.86e-06	61.7	8.33e-08
61.8	9.6662e-06	61.8	9.3963e-06	61.8	4.8501e-06	61.8	8.34e-08
61.9	9.6648e-06	61.9	9.394e-06	61.9	4.8401e-06	61.9	8.34e-08
62	9.6635e-06	62	9.3918e-06	62	4.8301e-06	62	8.33e-08
62.1	9.662e-06	62.1	9.3896e-06	62.1	4.8201e-06	62.1	8.32e-08
62.2	9.6605e-06	62.2	9.3875e-06	62.2	4.8102e-06	62.2	8.32e-08
62.3	9.6593e-06	62.3	9.3855e-06	62.3	4.8004e-06	62.3	8.31e-08
62.4	9.6577e-06	62.4	9.3834e-06	62.4	4.7903e-06	62.4	8.31e-08
62.5	9.6563e-06	62.5	9.3812e-06	62.5	4.7806e-06	62.5	8.31e-08
62.6	9.655e-06	62.6	9.379e-06	62.6	4.7709e-06	62.6	8.31e-08
62.7	9.6536e-06	62.7	9.3769e-06	62.7	4.7611e-06	62.7	8.3e-08
62.8	9.6523e-06	62.8	9.3744e-06	62.8	4.7514e-06	62.8	8.3e-08
62.9	9.6508e-06	62.9	9.372e-06	62.9	4.7418e-06	62.9	8.31e-08
63	9.6494e-06	63	9.3698e-06	63	4.7323e-06	63	8.29e-08
63.1	9.6481e-06	63.1	9.3676e-06	63.1	4.7227e-06	63.1	8.29e-08
63.2	9.6468e-06	63.2	9.3654e-06	63.2	4.713e-06	63.2	8.27e-08
63.3	9.6453e-06	63.3	9.3633e-06	63.3	4.7033e-06	63.3	8.28e-08
63.4	9.6438e-06	63.4	9.361e-06	63.4	4.6939e-06	63.4	8.26e-08
63.5	9.6426e-06	63.5	9.359e-06	63.5	4.6843e-06	63.5	8.27e-08
63.6	9.6413e-06	63.6	9.3568e-06	63.6	4.6748e-06	63.6	8.28e-08
63.7	9.6398e-06	63.7	9.3545e-06	63.7	4.6653e-06	63.7	8.28e-08
63.8	9.6382e-06	63.8	9.3524e-06	63.8	4.6559e-06	63.8	8.28e-08
63.9	9.6369e-06	63.9	9.3502e-06	63.9	4.6468e-06	63.9	8.27e-08
64	9.6355e-06	64	9.348e-06	64	4.6374e-06	64	8.27e-08
64.1	9.6342e-06	64.1	9.3459e-06	64.1	4.6282e-06	64.1	8.26e-08
64.2	9.6328e-06	64.2	9.3436e-06	64.2	4.6187e-06	64.2	8.26e-08
64.3	9.6315e-06	64.3	9.3415e-06	64.3	4.6093e-06	64.3	8.26e-08
64.4	9.6301e-06	64.4	9.3393e-06	64.4	4.5999e-06	64.4	8.24e-08
64.5	9.6287e-06	64.5	9.3371e-06	64.5	4.5906e-06	64.5	8.25e-08
64.6	9.6272e-06	64.6	9.3349e-06	64.6	4.5814e-06	64.6	8.26e-08
64.7	9.6258e-06	64.7	9.3326e-06	64.7	4.5722e-06	64.7	8.26e-08
64.8	9.6247e-06	64.8	9.3304e-06	64.8	4.563e-06	64.8	8.25e-08
64.9	9.6232e-06	64.9	9.3284e-06	64.9	4.5538e-06	64.9	8.25e-08
65	9.6217e-06	65	9.3264e-06	65	4.5448e-06	65	8.25e-08
65.1	9.6204e-06	65.1	9.3243e-06	65.1	4.5356e-06	65.1	8.23e-08
65.2	9.6188e-06	65.2	9.3222e-06	65.2	4.5265e-06	65.2	8.22e-08
65.3	9.6175e-06	65.3	9.3201e-06	65.3	4.5175e-06	65.3	8.22e-08
65.4	9.6161e-06	65.4	9.3181e-06	65.4	4.5084e-06	65.4	8.22e-08
65.5	9.6146e-06	65.5	9.3158e-06	65.5	4.4993e-06	65.5	8.22e-08
65.6	9.6134e-06	65.6	9.3135e-06	65.6	4.4902e-06	65.6	8.22e-08
65.7	9.6119e-06	65.7	9.3113e-06	65.7	4.4811e-06	65.7	8.21e-08
65.8	9.6105e-06	65.8	9.3091e-06	65.8	4.4721e-06	65.8	8.21e-08
65.9	9.6092e-06	65.9	9.3069e-06	65.9	4.4631e-06	65.9	8.2e-08
66	9.6079e-06	66	9.3047e-06	66	4.4542e-06	66	8.2e-08
66.1	9.6066e-06	66.1	9.3025e-06	66.1	4.4454e-06	66.1	8.21e-08
66.2	9.6053e-06	66.2	9.3004e-06	66.2	4.4364e-06	66.2	8.21e-08
66.3	9.6039e-06	66.3	9.2984e-06	66.3	4.4276e-06	66.3	8.2e-08
66.4	9.6026e-06	66.4	9.2965e-06	66.4	4.4188e-06	66.4	8.19e-08
66.5	9.6012e-06	66.5	9.294e-06	66.5	4.41e-06	66.5	8.21e-08
66.6	9.5998e-06	66.6	9.292e-06	66.6	4.4012e-06	66.6	8.2e-08
66.7	9.5986e-06	66.7	9.2899e-06	66.7	4.3925e-06	66.7	8.19e-08
66.8	9.5974e-06	66.8	9.2879e-06	66.8	4.3838e-06	66.8	8.19e-08
66.9	9.596e-06	66.9	9.2859e-06	66.9	4.3752e-06	66.9	8.2e-08
67	9.5948e-06	67	9.2836e-06	67	4.3665e-06	67	8.18e-08
67.1	9.5932e-06	67.1	9.2814e-06	67.1	4.3577e-06	67.1	8.2e-08
67.2	9.5917e-06	67.2	9.2792e-06	67.2	4.349e-06	67.2	8.18e-08
67.3	9.5904e-06	67.3	9.2773e-06	67.3	4.3404e-06	67.3	8.18e-08
67.4	9.5891e-06	67.4	9.275e-06	67.4	4.332e-06	67.4	8.17e-08
67.5	9.5877e-06	67.5	9.2728e-06	67.5	4.3234e-06	67.5	8.17e-08
67.6	9.5865e-06	67.6	9.2707e-06	67.6	4.3149e-06	67.6	8.17e-08
67.7	9.5853e-06	67.7	9.2684e-06	67.7	4.3063e-06	67.7	8.18e-08
67.8	9.584e-06	67.8	9.2663e-06	67.8	4.2979e-06	67.8	8.18e-08
67.9	9.5826e-06	67.9	9.2643e-06	67.9	4.2893e-06	67.9	8.17e-08
68	9.5812e-06	68	9.2622e-06	68	4.281e-06	68	8.16e-08
68.1	9.5799e-06	68.1	9.2601e-06	68.1	4.2727e-06	68.1	8.16e-08
68.2	9.5788e-06	68.2	9.2579e-06	68.2	4.2643e-06	68.2	8.17e-08
68.3	9.5774e-06	68.3	9.2559e-06	68.3	4.2558e-06	68.3	8.15e-08
68.4	9.5761e-06	68.4	9.2537e-06	68.4	4.2475e-06	68.4	8.15e-08
68.5	9.5749e-06	68.5	9.2516e-06	68.5	4.2392e-06	68.5	8.14e-08
68.6	9.5734e-06	68.6	9.2494e-06	68.6	4.2309e-06	68.6	8.15e-08
68.7	9.5719e-06	68.7	9.2474e-06	68.7	4.2228e-06	68.7	8.14e-08
68.8	9.5708e-06	68.8	9.2452e-06	68.8	4.2144e-06	68.8	8.14e-08
68.9	9.5695e-06	68.9	9.2431e-06	68.9	4.206e-06	68.9	8.13e-08
69	9.5679e-06	69	9.2411e-06	69	4.1978e-06	69	8.13e-08
69.1	9.5665e-06	69.1	9.2389e-06	69.1	4.1898e-06	69.1	8.12e-08
69.2	9.5651e-06	69.2	9.2367e-06	69.2	4.1816e-06	69.2	8.13e-08
69.3	9.5637e-06	69.3	9.2345e-06	69.3	4.1735e-06	69.3	8.12e-08
69.4	9.5623e-06	69.4	9.2322e-06	69.4	4.1653e-06	69.4	8.11e-08
69.5	9.5609e-06	69.5	9.2301e-06	69.5	4.157e-06	69.5	8.11e-08
69.6	9.5594e-06	69.6	9.2281e-06	69.6	4.1489e-06	69.6	8.11e-08
69.7	9.5583e-06	69.7	9.2258e-06	69.7	4.1409e-06	69.7	8.11e-08
69.8	9.557e-06	69.8	9.2234e-06	69.8	4.1328e-06	69.8	8.12e-08
69.9	9.5556e-06	69.9	9.2214e-06	69.9	4.1248e-06	69.9	8.13e-08
70	9.5542e-06	70	9.2193e-06	70	4.1169e-06	70	8.12e-08
70.1	9.5529e-06	70.1	9.2172e-06	70.1	4.1087e-06	70.1	8.11e-08
70.2	9.5519e-06	70.2	9.2153e-06	70.2	4.1007e-06	70.2	8.11e-08
70.3	9.5505e-06	70.3	9.2133e-06	70.3	4.0926e-06	70.3	8.11e-08
70.4	9.5493e-06	70.4	9.2114e-06	70.4	4.0847e-06	70.4	8.12e-08
70.5	9.5481e-06	70.5	9.2092e-06	70.5	4.0768e-06	70.5	8.1e-08
70.6	9.5468e-06	70.6	9.207e-06	70.6	4.0688e-06	70.6	8.09e-08
70.7	9.5455e-06	70.7	9.205e-06	70.7	4.061e-06	70.7	8.09e-08
70.8	9.544e-06	70.8	9.2029e-06	70.8	4.0532e-06	70.8	8.09e-08
70.9	9.5427e-06	70.9	9.2008e-06	70.9	4.0455e-06	70.9	8.09e-08
71	9.5415e-06	71	9.1988e-06	71	4.0377e-06	71	8.08e-08
71.1	9.5402e-06	71.1	9.1966e-06	71.1	4.0299e-06	71.1	8.08e-08
71.2	9.5388e-06	71.2	9.1946e-06	71.2	4.0221e-06	71.2	8.07e-08
71.3	9.5375e-06	71.3	9.1925e-06	71.3	4.0146e-06	71.3	8.08e-08
71.4	9.5362e-06	71.4	9.1903e-06	71.4	4.0069e-06	71.4	8.06e-08
71.5	9.5349e-06	71.5	9.1881e-06	71.5	3.9993e-06	71.5	8.06e-08
71.6	9.5336e-06	71.6	9.186e-06	71.6	3.9916e-06	71.6	8.06e-08
71.7	9.5324e-06	71.7	9.1838e-06	71.7	3.984e-06	71.7	8.05e-08
71.8	9.5309e-06	71.8	9.1818e-06	71.8	3.9764e-06	71.8	8.04e-08
71.9	9.5296e-06	71.9	9.1798e-06	71.9	3.9685e-06	71.9	8.04e-08
72	9.5285e-06	72	9.1776e-06	72	3.9609e-06	72	8.03e-08
72.1	9.5271e-06	72.1	9.1757e-06	72.1	3.9536e-06	72.1	8.04e-08
72.2	9.5257e-06	72.2	9.1737e-06	72.2	3.9461e-06	72.2	8.03e-08
72.3	9.5244e-06	72.3	9.1716e-06	72.3	3.9385e-06	72.3	8.03e-08
72.4	9.523e-06	72.4	9.1696e-06	72.4	3.931e-06	72.4	8.03e-08
72.5	9.5217e-06	72.5	9.1675e-06	72.5	3.9237e-06	72.5	8.02e-08
72.6	9.5205e-06	72.6	9.1652e-06	72.6	3.9162e-06	72.6	8.02e-08
72.7	9.519e-06	72.7	9.163e-06	72.7	3.9086e-06	72.7	8.02e-08
72.8	9.5174e-06	72.8	9.1609e-06	72.8	3.9011e-06	72.8	8.02e-08
72.9	9.5162e-06	72.9	9.159e-06	72.9	3.8937e-06	72.9	8.02e-08
73	9.5148e-06	73	9.1569e-06	73	3.8865e-06	73	8.01e-08
73.1	9.5135e-06	73.1	9.1547e-06	73.1	3.8791e-06	73.1	8.01e-08
73.2	9.5123e-06	73.2	9.1525e-06	73.2	3.8717e-06	73.2	8e-08
73.3	9.5109e-06	73.3	9.1505e-06	73.3	3.8644e-06	73.3	8e-08
73.4	9.5096e-06	73.4	9.1484e-06	73.4	3.8569e-06	73.4	7.99e-08
73.5	9.5083e-06	73.5	9.1462e-06	73.5	3.8497e-06	73.5	8.01e-08
73.6	9.5069e-06	73.6	9.1439e-06	73.6	3.8425e-06	73.6	8.01e-08
73.7	9.5055e-06	73.7	9.1417e-06	73.7	3.8351e-06	73.7	7.99e-08
73.8	9.504e-06	73.8	9.1398e-06	73.8	3.828e-06	73.8	8e-08
73.9	9.5029e-06	73.9	9.1376e-06	73.9	3.8208e-06	73.9	8e-08
74	9.5013e-06	74	9.1355e-06	74	3.8134e-06	74	8e-08
74.1	9.5002e-06	74.1	9.1337e-06	74.1	3.8061e-06	74.1	8e-08
74.2	9.4989e-06	74.2	9.1316e-06	74.2	3.799e-06	74.2	7.99e-08
74.3	9.4974e-06	74.3	9.1295e-06	74.3	3.792e-06	74.3	7.98e-08
74.4	9.496e-06	74.4	9.1273e-06	74.4	3.7848e-06	74.4	7.96e-08
74.5	9.4948e-06	74.5	9.1254e-06	74.5	3.7775e-06	74.5	7.95e-08
74.6	9.4934e-06	74.6	9.1236e-06	74.6	3.7704e-06	74.6	7.95e-08
74.7	9.4923e-06	74.7	9.1214e-06	74.7	3.7632e-06	74.7	7.95e-08
74.8	9.4912e-06	74.8	9.1194e-06	74.8	3.7563e-06	74.8	7.97e-08
74.9	9.4897e-06	74.9	9.1175e-06	74.9	3.7492e-06	74.9	7.97e-08
75	9.4884e-06	75	9.1155e-06	75	3.7421e-06	75	7.96e-08
75.1	9.4874e-06	75.1	9.1134e-06	75.1	3.7352e-06	75.1	7.97e-08
75.2	9.4861e-06	75.2	9.1112e-06	75.2	3.728e-06	75.2	7.95e-08
75.3	9.4848e-06	75.3	9.1092e-06	75.3	3.721e-06	75.3	7.96e-08
75.4	9.4834e-06	75.4	9.1074e-06	75.4	3.714e-06	75.4	7.96e-08
75.5	9.4821e-06	75.5	9.1051e-06	75.5	3.707e-06	75.5	7.94e-08
75.6	9.481e-06	75.6	9.1032e-06	75.6	3.7002e-06	75.6	7.93e-08
75.7	9.4796e-06	75.7	9.1011e-06	75.7	3.693e-06	75.7	7.92e-08
75.8	9.4785e-06	75.8	9.0991e-06	75.8	3.6862e-06	75.8	7.93e-08
75.9	9.4772e-06	75.9	9.097e-06	75.9	3.6793e-06	75.9	7.94e-08
76	9.476e-06	76	9.0949e-06	76	3.6725e-06	76	7.94e-08
76.1	9.4748e-06	76.1	9.0928e-06	76.1	3.6657e-06	76.1	7.94e-08
76.2	9.4736e-06	76.2	9.0908e-06	76.2	3.659e-06	76.2	7.94e-08
76.3	9.4722e-06	76.3	9.0888e-06	76.3	3.6521e-06	76.3	7.93e-08
76.4	9.471e-06	76.4	9.0866e-06	76.4	3.6453e-06	76.4	7.92e-08
76.5	9.4698e-06	76.5	9.0845e-06	76.5	3.6385e-06	76.5	7.91e-08
76.6	9.4685e-06	76.6	9.0823e-06	76.6	3.6317e-06	76.6	7.91e-08
76.7	9.4669e-06	76.7	9.0801e-06	76.7	3.6249e-06	76.7	7.89e-08
76.8	9.4657e-06	76.8	9.0782e-06	76.8	3.6182e-06	76.8	7.9e-08
76.9	9.4645e-06	76.9	9.076e-06	76.9	3.6115e-06	76.9	7.89e-08
77	9.4633e-06	77	9.074e-06	77	3.6047e-06	77	7.91e-08
77.1	9.4621e-06	77.1	9.072e-06	77.1	3.598e-06	77.1	7.89e-08
77.2	9.4608e-06	77.2	9.07e-06	77.2	3.5913e-06	77.2	7.9e-08
77.3	9.4595e-06	77.3	9.0681e-06	77.3	3.5846e-06	77.3	7.89e-08
77.4	9.4581e-06	77.4	9.0661e-06	77.4	3.5779e-06	77.4	7.9e-08
77.5	9.4569e-06	77.5	9.0642e-06	77.5	3.5713e-06	77.5	7.89e-08
77.6	9.4556e-06	77.6	9.0622e-06	77.6	3.5647e-06	77.6	7.89e-08
77.7	9.4543e-06	77.7	9.0602e-06	77.7	3.5582e-06	77.7	7.89e-08
77.8	9.453e-06	77.8	9.0579e-06	77.8	3.5516e-06	77.8	7.88e-08
77.9	9.4519e-06	77.9	9.0559e-06	77.9	3.5451e-06	77.9	7.89e-08
78	9.4504e-06	78	9.0538e-06	78	3.5385e-06	78	7.88e-08
78.1	9.4489e-06	78.1	9.0518e-06	78.1	3.5318e-06	78.1	7.87e-08
78.2	9.4477e-06	78.2	9.05e-06	78.2	3.5254e-06	78.2	7.88e-08
78.3	9.4463e-06	78.3	9.048e-06	78.3	3.519e-06	78.3	7.89e-08
78.4	9.445e-06	78.4	9.0459e-06	78.4	3.5126e-06	78.4	7.89e-08
78.5	9.4438e-06	78.5	9.0437e-06	78.5	3.5061e-06	78.5	7.87e-08
78.6	9.4426e-06	78.6	9.0417e-06	78.6	3.4995e-06	78.6	7.87e-08
78.7	9.4413e-06	78.7	9.0397e-06	78.7	3.493e-06	78.7	7.87e-08
78.8	9.4398e-06	78.8	9.0377e-06	78.8	3.4866e-06	78.8	7.87e-08
78.9	9.4384e-06	78.9	9.0358e-06	78.9	3.4802e-06	78.9	7.85e-08
79	9.4372e-06	79	9.0339e-06	79	3.4737e-06	79	7.85e-08
79.1	9.4359e-06	79.1	9.0317e-06	79.1	3.4675e-06	79.1	7.85e-08
79.2	9.4345e-06	79.2	9.0297e-06	79.2	3.461e-06	79.2	7.84e-08
79.3	9.4329e-06	79.3	9.0277e-06	79.3	3.4546e-06	79.3	7.85e-08
79.4	9.4316e-06	79.4	9.0258e-06	79.4	3.4484e-06	79.4	7.84e-08
79.5	9.4303e-06	79.5	9.0236e-06	79.5	3.442e-06	79.5	7.83e-08
79.6	9.4291e-06	79.6	9.0216e-06	79.6	3.4357e-06	79.6	7.83e-08
79.7	9.4278e-06	79.7	9.0196e-06	79.7	3.4294e-06	79.7	7.83e-08
79.8	9.4265e-06	79.8	9.0173e-06	79.8	3.4233e-06	79.8	7.83e-08
79.9	9.4253e-06	79.9	9.0154e-06	79.9	3.417e-06	79.9	7.83e-08
80	9.424e-06	80	9.0135e-06	80	3.411e-06	80	7.83e-08
80.1	9.4228e-06	80.1	9.0114e-06	80.1	3.4047e-06	80.1	7.83e-08
80.2	9.4215e-06	80.2	9.0095e-06	80.2	3.3985e-06	80.2	7.83e-08
80.3	9.4202e-06	80.3	9.0076e-06	80.3	3.3922e-06	80.3	7.83e-08
80.4	9.4187e-06	80.4	9.0055e-06	80.4	3.386e-06	80.4	7.82e-08
80.5	9.4175e-06	80.5	9.0035e-06	80.5	3.3799e-06	80.5	7.81e-08
80.6	9.4162e-06	80.6	9.0015e-06	80.6	3.3738e-06	80.6	7.8e-08
80.7	9.4149e-06	80.7	8.9992e-06	80.7	3.3675e-06	80.7	7.81e-08
80.8	9.4137e-06	80.8	8.9973e-06	80.8	3.3614e-06	80.8	7.81e-08
80.9	9.4123e-06	80.9	8.9952e-06	80.9	3.3552e-06	80.9	7.8e-08
81	9.4111e-06	81	8.9931e-06	81	3.3492e-06	81	7.8e-08
81.1	9.4098e-06	81.1	8.991e-06	81.1	3.3431e-06	81.1	7.78e-08
81.2	9.4085e-06	81.2	8.9891e-06	81.2	3.3372e-06	81.2	7.78e-08
81.3	9.4072e-06	81.3	8.9872e-06	81.3	3.3312e-06	81.3	7.78e-08
81.4	9.4057e-06	81.4	8.9852e-06	81.4	3.3251e-06	81.4	7.77e-08
81.5	9.4045e-06	81.5	8.9832e-06	81.5	3.3191e-06	81.5	7.77e-08
81.6	9.4032e-06	81.6	8.9812e-06	81.6	3.3131e-06	81.6	7.76e-08
81.7	9.402e-06	81.7	8.9792e-06	81.7	3.307e-06	81.7	7.75e-08
81.8	9.4008e-06	81.8	8.9773e-06	81.8	3.3013e-06	81.8	7.75e-08
81.9	9.3996e-06	81.9	8.9753e-06	81.9	3.2953e-06	81.9	7.75e-08
82	9.3985e-06	82	8.9734e-06	82	3.2893e-06	82	7.74e-08
82.1	9.3972e-06	82.1	8.9714e-06	82.1	3.2835e-06	82.1	7.75e-08
82.2	9.3958e-06	82.2	8.9693e-06	82.2	3.2777e-06	82.2	7.76e-08
82.3	9.3944e-06	82.3	8.9674e-06	82.3	3.2717e-06	82.3	7.74e-08
82.4	9.3933e-06	82.4	8.9654e-06	82.4	3.2658e-06	82.4	7.72e-08
82.5	9.3922e-06	82.5	8.9633e-06	82.5	3.2601e-06	82.5	7.72e-08
82.6	9.391e-06	82.6	8.9613e-06	82.6	3.2543e-06	82.6	7.73e-08
82.7	9.3898e-06	82.7	8.959e-06	82.7	3.2483e-06	82.7	7.73e-08
82.8	9.3885e-06	82.8	8.9572e-06	82.8	3.2426e-06	82.8	7.72e-08
82.9	9.3874e-06	82.9	8.9555e-06	82.9	3.2366e-06	82.9	7.72e-08
83	9.3865e-06	83	8.9533e-06	83	3.2308e-06	83	7.72e-08
83.1	9.3855e-06	83.1	8.9514e-06	83.1	3.225e-06	83.1	7.73e-08
83.2	9.384e-06	83.2	8.9494e-06	83.2	3.2192e-06	83.2	7.72e-08
83.3	9.3828e-06	83.3	8.9473e-06	83.3	3.2136e-06	83.3	7.71e-08
83.4	9.3817e-06	83.4	8.9455e-06	83.4	3.208e-06	83.4	7.71e-08
83.5	9.3804e-06	83.5	8.9434e-06	83.5	3.2021e-06	83.5	7.71e-08
83.6	9.3791e-06	83.6	8.9414e-06	83.6	3.1963e-06	83.6	7.71e-08
83.7	9.3778e-06	83.7	8.9394e-06	83.7	3.1906e-06	83.7	7.7e-08
83.8	9.3767e-06	83.8	8.9374e-06	83.8	3.185e-06	83.8	7.7e-08
83.9	9.3755e-06	83.9	8.9354e-06	83.9	3.1792e-06	83.9	7.69e-08
84	9.3742e-06	84	8.9335e-06	84	3.1736e-06	84	7.69e-08
84.1	9.3729e-06	84.1	8.9316e-06	84.1	3.168e-06	84.1	7.69e-08
84.2	9.3716e-06	84.2	8.9297e-06	84.2	3.1624e-06	84.2	7.7e-08
84.3	9.3704e-06	84.3	8.9277e-06	84.3	3.1568e-06	84.3	7.69e-08
84.4	9.3692e-06	84.4	8.9256e-06	84.4	3.1513e-06	84.4	7.69e-08
84.5	9.3678e-06	84.5	8.9237e-06	84.5	3.1457e-06	84.5	7.68e-08
84.6	9.3682e-06	84.6	8.9219e-06	84.6	3.1402e-06	84.6	7.67e-08
84.7	9.3653e-06	84.7	8.92e-06	84.7	3.1345e-06	84.7	7.68e-08
84.8	9.3639e-06	84.8	8.9181e-06	84.8	3.1289e-06	84.8	7.68e-08
84.9	9.3627e-06	84.9	8.916e-06	84.9	3.1233e-06	84.9	7.68e-08
85	9.3616e-06	85	8.9141e-06	85	3.1178e-06	85	7.67e-08
85.1	9.3603e-06	85.1	8.912e-06	85.1	3.1123e-06	85.1	7.67e-08
85.2	9.359e-06	85.2	8.91e-06	85.2	3.1068e-06	85.2	7.67e-08
85.3	9.3579e-06	85.3	8.908e-06	85.3	3.1015e-06	85.3	7.66e-08
85.4	9.3565e-06	85.4	8.906e-06	85.4	3.096e-06	85.4	7.66e-08
85.5	9.3551e-06	85.5	8.904e-06	85.5	3.0903e-06	85.5	7.66e-08
85.6	9.354e-06	85.6	8.9021e-06	85.6	3.085e-06	85.6	7.66e-08
85.7	9.3528e-06	85.7	8.9001e-06	85.7	3.0795e-06	85.7	7.66e-08
85.8	9.3515e-06	85.8	8.898e-06	85.8	3.0741e-06	85.8	7.65e-08
85.9	9.3503e-06	85.9	8.8961e-06	85.9	3.0687e-06	85.9	7.65e-08
86	9.3489e-06	86	8.8941e-06	86	3.0633e-06	86	7.64e-08
86.1	9.3478e-06	86.1	8.8922e-06	86.1	3.0578e-06	86.1	7.65e-08
86.2	9.3468e-06	86.2	8.8901e-06	86.2	3.0523e-06	86.2	7.64e-08
86.3	9.3455e-06	86.3	8.888e-06	86.3	3.047e-06	86.3	7.64e-08
86.4	9.3441e-06	86.4	8.8861e-06	86.4	3.0416e-06	86.4	7.62e-08
86.5	9.3431e-06	86.5	8.8841e-06	86.5	3.0363e-06	86.5	7.63e-08
86.6	9.3419e-06	86.6	8.8822e-06	86.6	3.0311e-06	86.6	7.63e-08
86.7	9.3406e-06	86.7	8.8803e-06	86.7	3.0257e-06	86.7	7.62e-08
86.8	9.3393e-06	86.8	8.8782e-06	86.8	3.0204e-06	86.8	7.63e-08
86.9	9.3378e-06	86.9	8.8765e-06	86.9	3.0152e-06	86.9	7.63e-08
87	9.3365e-06	87	8.8743e-06	87	3.0099e-06	87	7.63e-08
87.1	9.3355e-06	87.1	8.8721e-06	87.1	3.0045e-06	87.1	7.63e-08
87.2	9.3344e-06	87.2	8.8703e-06	87.2	2.9993e-06	87.2	7.62e-08
87.3	9.3332e-06	87.3	8.8684e-06	87.3	2.9941e-06	87.3	7.62e-08
87.4	9.3321e-06	87.4	8.8663e-06	87.4	2.9888e-06	87.4	7.62e-08
87.5	9.3309e-06	87.5	8.8642e-06	87.5	2.9835e-06	87.5	7.62e-08
87.6	9.3298e-06	87.6	8.8623e-06	87.6	2.9783e-06	87.6	7.62e-08
87.7	9.3285e-06	87.7	8.8603e-06	87.7	2.9731e-06	87.7	7.6e-08
87.8	9.3272e-06	87.8	8.8583e-06	87.8	2.9679e-06	87.8	7.61e-08
87.9	9.3259e-06	87.9	8.8565e-06	87.9	2.9628e-06	87.9	7.61e-08
88	9.3247e-06	88	8.8547e-06	88	2.9576e-06	88	7.6e-08
88.1	9.3233e-06	88.1	8.8529e-06	88.1	2.9523e-06	88.1	7.6e-08
88.2	9.3222e-06	88.2	8.8508e-06	88.2	2.9472e-06	88.2	7.6e-08
88.3	9.3208e-06	88.3	8.8488e-06	88.3	2.9422e-06	88.3	7.59e-08
88.4	9.3195e-06	88.4	8.8467e-06	88.4	2.9371e-06	88.4	7.57e-08
88.5	9.3181e-06	88.5	8.8448e-06	88.5	2.9321e-06	88.5	7.57e-08
88.6	9.3169e-06	88.6	8.8426e-06	88.6	2.9268e-06	88.6	7.56e-08
88.7	9.3156e-06	88.7	8.8407e-06	88.7	2.9218e-06	88.7	7.55e-08
88.8	9.3141e-06	88.8	8.8388e-06	88.8	2.9168e-06	88.8	7.56e-08
88.9	9.3128e-06	88.9	8.8369e-06	88.9	2.9116e-06	88.9	7.56e-08
89	9.3115e-06	89	8.8347e-06	89	2.9068e-06	89	7.58e-08
89.1	9.3102e-06	89.1	8.8328e-06	89.1	2.9018e-06	89.1	7.57e-08
89.2	9.3088e-06	89.2	8.8311e-06	89.2	2.8967e-06	89.2	7.56e-08
89.3	9.3077e-06	89.3	8.8292e-06	89.3	2.8916e-06	89.3	7.57e-08
89.4	9.3065e-06	89.4	8.8272e-06	89.4	2.8866e-06	89.4	7.56e-08
89.5	9.3052e-06	89.5	8.8252e-06	89.5	2.8816e-06	89.5	7.56e-08
89.6	9.304e-06	89.6	8.8232e-06	89.6	2.8767e-06	89.6	7.55e-08
89.7	9.3026e-06	89.7	8.8213e-06	89.7	2.8717e-06	89.7	7.55e-08
89.8	9.3014e-06	89.8	8.8193e-06	89.8	2.8668e-06	89.8	7.54e-08
89.9	9.3002e-06	89.9	8.8173e-06	89.9	2.8618e-06	89.9	7.54e-08
90	9.2991e-06	90	8.8152e-06	90	2.857e-06	90	7.54e-08
90.1	9.298e-06	90.1	8.8134e-06	90.1	2.8519e-06	90.1	7.53e-08
90.2	9.2966e-06	90.2	8.8117e-06	90.2	2.8471e-06	90.2	7.53e-08
90.3	9.2952e-06	90.3	8.8097e-06	90.3	2.8421e-06	90.3	7.52e-08
90.4	9.2941e-06	90.4	8.8078e-06	90.4	2.8372e-06	90.4	7.52e-08
90.5	9.2927e-06	90.5	8.8058e-06	90.5	2.8323e-06	90.5	7.52e-08
90.6	9.2915e-06	90.6	8.8038e-06	90.6	2.8274e-06	90.6	7.53e-08
90.7	9.2902e-06	90.7	8.802e-06	90.7	2.8226e-06	90.7	7.53e-08
90.8	9.2892e-06	90.8	8.8002e-06	90.8	2.8177e-06	90.8	7.52e-08
90.9	9.288e-06	90.9	8.7981e-06	90.9	2.8129e-06	90.9	7.52e-08
91	9.2864e-06	91	8.7963e-06	91	2.8082e-06	91	7.52e-08
91.1	9.2852e-06	91.1	8.7943e-06	91.1	2.8033e-06	91.1	7.52e-08
91.2	9.2841e-06	91.2	8.7922e-06	91.2	2.7985e-06	91.2	7.52e-08
91.3	9.283e-06	91.3	8.7903e-06	91.3	2.7935e-06	91.3	7.51e-08
91.4	9.2816e-06	91.4	8.7883e-06	91.4	2.7888e-06	91.4	7.49e-08
91.5	9.2803e-06	91.5	8.7864e-06	91.5	2.7841e-06	91.5	7.48e-08
91.6	9.2792e-06	91.6	8.7845e-06	91.6	2.7794e-06	91.6	7.48e-08
91.7	9.2782e-06	91.7	8.7824e-06	91.7	2.7746e-06	91.7	7.48e-08
91.8	9.277e-06	91.8	8.7806e-06	91.8	2.77e-06	91.8	7.49e-08
91.9	9.2758e-06	91.9	8.7787e-06	91.9	2.7652e-06	91.9	7.48e-08
92	9.2747e-06	92	8.7769e-06	92	2.7607e-06	92	7.49e-08
92.1	9.2735e-06	92.1	8.775e-06	92.1	2.7559e-06	92.1	7.49e-08
92.2	9.272e-06	92.2	8.7731e-06	92.2	2.7512e-06	92.2	7.48e-08
92.3	9.2707e-06	92.3	8.7711e-06	92.3	2.7465e-06	92.3	7.49e-08
92.4	9.2696e-06	92.4	8.769e-06	92.4	2.7418e-06	92.4	7.5e-08
92.5	9.2684e-06	92.5	8.7671e-06	92.5	2.7372e-06	92.5	7.49e-08
92.6	9.2669e-06	92.6	8.7651e-06	92.6	2.7326e-06	92.6	7.48e-08
92.7	9.2659e-06	92.7	8.7631e-06	92.7	2.728e-06	92.7	7.48e-08
92.8	9.2647e-06	92.8	8.7611e-06	92.8	2.7233e-06	92.8	7.48e-08
92.9	9.2635e-06	92.9	8.759e-06	92.9	2.7186e-06	92.9	7.48e-08
93	9.2622e-06	93	8.7572e-06	93	2.714e-06	93	7.47e-08
93.1	9.261e-06	93.1	8.7551e-06	93.1	2.7095e-06	93.1	7.48e-08
93.2	9.2598e-06	93.2	8.7533e-06	93.2	2.705e-06	93.2	7.47e-08
93.3	9.259e-06	93.3	8.7515e-06	93.3	2.7003e-06	93.3	7.45e-08
93.4	9.2576e-06	93.4	8.7495e-06	93.4	2.6959e-06	93.4	7.44e-08
93.5	9.2562e-06	93.5	8.7476e-06	93.5	2.6915e-06	93.5	7.45e-08
93.6	9.2549e-06	93.6	8.7456e-06	93.6	2.6869e-06	93.6	7.46e-08
93.7	9.2537e-06	93.7	8.7438e-06	93.7	2.6825e-06	93.7	7.45e-08
93.8	9.2526e-06	93.8	8.7417e-06	93.8	2.678e-06	93.8	7.44e-08
93.9	9.2512e-06	93.9	8.7399e-06	93.9	2.6733e-06	93.9	7.44e-08
94	9.2501e-06	94	8.7381e-06	94	2.6686e-06	94	7.44e-08
94.1	9.249e-06	94.1	8.7361e-06	94.1	2.6642e-06	94.1	7.43e-08
94.2	9.2477e-06	94.2	8.7342e-06	94.2	2.6599e-06	94.2	7.43e-08
94.3	9.2465e-06	94.3	8.7324e-06	94.3	2.6555e-06	94.3	7.43e-08
94.4	9.2453e-06	94.4	8.7304e-06	94.4	2.6509e-06	94.4	7.45e-08
94.5	9.244e-06	94.5	8.7286e-06	94.5	2.6464e-06	94.5	7.43e-08
94.6	9.2426e-06	94.6	8.7265e-06	94.6	2.642e-06	94.6	7.43e-08
94.7	9.2415e-06	94.7	8.7248e-06	94.7	2.6374e-06	94.7	7.42e-08
94.8	9.2402e-06	94.8	8.7228e-06	94.8	2.6329e-06	94.8	7.42e-08
94.9	9.2389e-06	94.9	8.721e-06	94.9	2.6285e-06	94.9	7.42e-08
95	9.2377e-06	95	8.719e-06	95	2.6242e-06	95	7.41e-08
95.1	9.2366e-06	95.1	8.7172e-06	95.1	2.6197e-06	95.1	7.42e-08
95.2	9.2353e-06	95.2	8.7153e-06	95.2	2.6154e-06	95.2	7.41e-08
95.3	9.2342e-06	95.3	8.7135e-06	95.3	2.611e-06	95.3	7.41e-08
95.4	9.2331e-06	95.4	8.7118e-06	95.4	2.6065e-06	95.4	7.42e-08
95.5	9.2317e-06	95.5	8.7101e-06	95.5	2.6022e-06	95.5	7.42e-08
95.6	9.2306e-06	95.6	8.708e-06	95.6	2.5978e-06	95.6	7.42e-08
95.7	9.2294e-06	95.7	8.7062e-06	95.7	2.5935e-06	95.7	7.4e-08
95.8	9.228e-06	95.8	8.7044e-06	95.8	2.5891e-06	95.8	7.41e-08
95.9	9.227e-06	95.9	8.7026e-06	95.9	2.5848e-06	95.9	7.42e-08
96	9.2258e-06	96	8.7008e-06	96	2.5806e-06	96	7.41e-08
96.1	9.2247e-06	96.1	8.6989e-06	96.1	2.5763e-06	96.1	7.4e-08
96.2	9.2236e-06	96.2	8.6969e-06	96.2	2.572e-06	96.2	7.4e-08
96.3	9.2224e-06	96.3	8.6954e-06	96.3	2.5678e-06	96.3	7.4e-08
96.4	9.221e-06	96.4	8.6934e-06	96.4	2.5634e-06	96.4	7.39e-08
96.5	9.2201e-06	96.5	8.6917e-06	96.5	2.559e-06	96.5	7.38e-08
96.6	9.2188e-06	96.6	8.6898e-06	96.6	2.5548e-06	96.6	7.39e-08
96.7	9.2177e-06	96.7	8.6876e-06	96.7	2.5504e-06	96.7	7.39e-08
96.8	9.2165e-06	96.8	8.6858e-06	96.8	2.5463e-06	96.8	7.39e-08
96.9	9.2152e-06	96.9	8.6837e-06	96.9	2.542e-06	96.9	7.39e-08
97	9.214e-06	97	8.6818e-06	97	2.5378e-06	97	7.39e-08
97.1	9.2129e-06	97.1	8.6798e-06	97.1	2.5337e-06	97.1	7.38e-08
97.2	9.2115e-06	97.2	8.6782e-06	97.2	2.5294e-06	97.2	7.36e-08
97.3	9.2105e-06	97.3	8.6762e-06	97.3	2.5252e-06	97.3	7.35e-08
97.4	9.2094e-06	97.4	8.6744e-06	97.4	2.5209e-06	97.4	7.36e-08
97.5	9.2083e-06	97.5	8.6726e-06	97.5	2.5169e-06	97.5	7.35e-08
97.6	9.2072e-06	97.6	8.6708e-06	97.6	2.5126e-06	97.6	7.35e-08
97.7	9.206e-06	97.7	8.669e-06	97.7	2.5085e-06	97.7	7.36e-08
97.8	9.2048e-06	97.8	8.6669e-06	97.8	2.5044e-06	97.8	7.35e-08
97.9	9.2037e-06	97.9	8.6652e-06	97.9	2.5002e-06	97.9	7.35e-08
98	9.2024e-06	98	8.6632e-06	98	2.4961e-06	98	7.34e-08
98.1	9.2012e-06	98.1	8.6614e-06	98.1	2.492e-06	98.1	7.33e-08
98.2	9.2e-06	98.2	8.6595e-06	98.2	2.4877e-06	98.2	7.33e-08
98.3	9.1987e-06	98.3	8.6576e-06	98.3	2.4836e-06	98.3	7.33e-08
98.4	9.1975e-06	98.4	8.6556e-06	98.4	2.4795e-06	98.4	7.32e-08
98.5	9.1963e-06	98.5	8.6537e-06	98.5	2.4755e-06	98.5	7.32e-08
98.6	9.1951e-06	98.6	8.6517e-06	98.6	2.4715e-06	98.6	7.33e-08
98.7	9.1937e-06	98.7	8.6497e-06	98.7	2.4674e-06	98.7	7.32e-08
98.8	9.1927e-06	98.8	8.6478e-06	98.8	2.4633e-06	98.8	7.31e-08
98.9	9.1915e-06	98.9	8.6459e-06	98.9	2.4592e-06	98.9	7.31e-08
99	9.1903e-06	99	8.6441e-06	99	2.4553e-06	99	7.3e-08
99.1	9.1891e-06	99.1	8.6422e-06	99.1	2.4512e-06	99.1	7.3e-08
99.2	9.188e-06	99.2	8.6403e-06	99.2	2.4472e-06	99.2	7.29e-08
99.3	9.1867e-06	99.3	8.6383e-06	99.3	2.4431e-06	99.3	7.28e-08
99.4	9.1856e-06	99.4	8.6366e-06	99.4	2.4391e-06	99.4	7.29e-08
99.5	9.1845e-06	99.5	8.6345e-06	99.5	2.4352e-06	99.5	7.28e-08
99.6	9.1831e-06	99.6	8.6327e-06	99.6	2.4312e-06	99.6	7.27e-08
99.7	9.1819e-06	99.7	8.6309e-06	99.7	2.4272e-06	99.7	7.27e-08
99.8	9.1809e-06	99.8	8.6291e-06	99.8	2.4232e-06	99.8	7.27e-08
99.9	9.1798e-06	99.9	8.6273e-06	99.9	2.4193e-06	99.9	7.27e-08
100	9.1786e-06	100	8.6254e-06	100	2.4154e-06	100	7.27e-08
100.1	9.1775e-06	100.1	8.6235e-06	100.1	2.4114e-06	100.1	7.27e-08
100.2	9.1764e-06	100.2	8.6218e-06	100.2	2.4076e-06	100.2	7.25e-08
100.3	9.1752e-06	100.3	8.6199e-06	100.3	2.4038e-06	100.3	7.27e-08
100.4	9.1741e-06	100.4	8.6182e-06	100.4	2.3996e-06	100.4	7.26e-08
100.5	9.1729e-06	100.5	8.6166e-06	100.5	2.3958e-06	100.5	7.27e-08
100.6	9.1717e-06	100.6	8.6145e-06	100.6	2.3919e-06	100.6	7.28e-08
100.7	9.1707e-06	100.7	8.6126e-06	100.7	2.3881e-06	100.7	7.26e-08
100.8	9.1694e-06	100.8	8.6108e-06	100.8	2.3841e-06	100.8	7.26e-08
100.9	9.1683e-06	100.9	8.6088e-06	100.9	2.3803e-06	100.9	7.28e-08
101	9.1671e-06	101	8.607e-06	101	2.3763e-06	101	7.28e-08
101.1	9.1659e-06	101.1	8.6051e-06	101.1	2.3724e-06	101.1	7.27e-08
101.2	9.1647e-06	101.2	8.603e-06	101.2	2.3686e-06	101.2	7.26e-08
101.3	9.1637e-06	101.3	8.6012e-06	101.3	2.3647e-06	101.3	7.25e-08
101.4	9.1624e-06	101.4	8.5992e-06	101.4	2.3609e-06	101.4	7.24e-08
101.5	9.1614e-06	101.5	8.5975e-06	101.5	2.357e-06	101.5	7.23e-08
101.6	9.1602e-06	101.6	8.5957e-06	101.6	2.3531e-06	101.6	7.24e-08
101.7	9.1588e-06	101.7	8.5938e-06	101.7	2.3493e-06	101.7	7.25e-08
101.8	9.1575e-06	101.8	8.592e-06	101.8	2.3455e-06	101.8	7.24e-08
101.9	9.1562e-06	101.9	8.5902e-06	101.9	2.3416e-06	101.9	7.23e-08
102	9.1552e-06	102	8.5884e-06	102	2.338e-06	102	7.23e-08
102.1	9.1538e-06	102.1	8.5866e-06	102.1	2.3343e-06	102.1	7.22e-08
102.2	9.1527e-06	102.2	8.5847e-06	102.2	2.3305e-06	102.2	7.23e-08
102.3	9.1518e-06	102.3	8.5829e-06	102.3	2.3268e-06	102.3	7.23e-08
102.4	9.1506e-06	102.4	8.581e-06	102.4	2.3231e-06	102.4	7.23e-08
102.5	9.1495e-06	102.5	8.5792e-06	102.5	2.3194e-06	102.5	7.22e-08
102.6	9.1486e-06	102.6	8.5772e-06	102.6	2.3156e-06	102.6	7.21e-08
102.7	9.1474e-06	102.7	8.5754e-06	102.7	2.312e-06	102.7	7.2e-08
102.8	9.1461e-06	102.8	8.5736e-06	102.8	2.308e-06	102.8	7.21e-08
102.9	9.145e-06	102.9	8.5717e-06	102.9	2.3043e-06	102.9	7.22e-08
103	9.144e-06	103	8.5699e-06	103	2.3006e-06	103	7.21e-08
103.1	9.1426e-06	103.1	8.5681e-06	103.1	2.2969e-06	103.1	7.21e-08
103.2	9.1415e-06	103.2	8.5663e-06	103.2	2.2932e-06	103.2	7.21e-08
103.3	9.1402e-06	103.3	8.5646e-06	103.3	2.2896e-06	103.3	7.19e-08
103.4	9.1389e-06	103.4	8.5627e-06	103.4	2.2861e-06	103.4	7.19e-08
103.5	9.1378e-06	103.5	8.5608e-06	103.5	2.2822e-06	103.5	7.19e-08
103.6	9.1367e-06	103.6	8.5589e-06	103.6	2.2785e-06	103.6	7.19e-08
103.7	9.1354e-06	103.7	8.5569e-06	103.7	2.2748e-06	103.7	7.18e-08
103.8	9.1345e-06	103.8	8.5552e-06	103.8	2.2712e-06	103.8	7.18e-08
103.9	9.1335e-06	103.9	8.5534e-06	103.9	2.2675e-06	103.9	7.18e-08
104	9.1326e-06	104	8.5515e-06	104	2.2637e-06	104	7.17e-08
104.1	9.1313e-06	104.1	8.5496e-06	104.1	2.2601e-06	104.1	7.18e-08
104.2	9.1301e-06	104.2	8.548e-06	104.2	2.2566e-06	104.2	7.17e-08
104.3	9.1289e-06	104.3	8.546e-06	104.3	2.2528e-06	104.3	7.17e-08
104.4	9.1277e-06	104.4	8.5441e-06	104.4	2.2492e-06	104.4	7.17e-08
104.5	9.1266e-06	104.5	8.5423e-06	104.5	2.2454e-06	104.5	7.16e-08
104.6	9.1255e-06	104.6	8.5408e-06	104.6	2.2418e-06	104.6	7.16e-08
104.7	9.1243e-06	104.7	8.5387e-06	104.7	2.2383e-06	104.7	7.15e-08
104.8	9.123e-06	104.8	8.5369e-06	104.8	2.2347e-06	104.8	7.14e-08
104.9	9.1219e-06	104.9	8.5351e-06	104.9	2.2312e-06	104.9	7.15e-08
105	9.1207e-06	105	8.5333e-06	105	2.2277e-06	105	7.15e-08
105.1	9.1196e-06	105.1	8.5313e-06	105.1	2.2242e-06	105.1	7.16e-08
105.2	9.1185e-06	105.2	8.5293e-06	105.2	2.2205e-06	105.2	7.15e-08
105.3	9.1173e-06	105.3	8.5277e-06	105.3	2.2171e-06	105.3	7.14e-08
105.4	9.1164e-06	105.4	8.5258e-06	105.4	2.2136e-06	105.4	7.14e-08
105.5	9.1153e-06	105.5	8.5239e-06	105.5	2.21e-06	105.5	7.15e-08
105.6	9.114e-06	105.6	8.5222e-06	105.6	2.2064e-06	105.6	7.14e-08
105.7	9.1127e-06	105.7	8.5203e-06	105.7	2.2029e-06	105.7	7.14e-08
105.8	9.1115e-06	105.8	8.5184e-06	105.8	2.1995e-06	105.8	7.14e-08
105.9	9.1104e-06	105.9	8.5167e-06	105.9	2.1961e-06	105.9	7.14e-08
106	9.1091e-06	106	8.5149e-06	106	2.1925e-06	106	7.13e-08
106.1	9.108e-06	106.1	8.5131e-06	106.1	2.189e-06	106.1	7.12e-08
106.2	9.1069e-06	106.2	8.5112e-06	106.2	2.1855e-06	106.2	7.11e-08
106.3	9.1058e-06	106.3	8.5094e-06	106.3	2.1821e-06	106.3	7.11e-08
106.4	9.1047e-06	106.4	8.5077e-06	106.4	2.1786e-06	106.4	7.12e-08
106.5	9.1036e-06	106.5	8.506e-06	106.5	2.1752e-06	106.5	7.12e-08
106.6	9.1023e-06	106.6	8.5041e-06	106.6	2.1718e-06	106.6	7.12e-08
106.7	9.1012e-06	106.7	8.5021e-06	106.7	2.1684e-06	106.7	7.11e-08
106.8	9.1001e-06	106.8	8.5004e-06	106.8	2.1649e-06	106.8	7.12e-08
106.9	9.0991e-06	106.9	8.4987e-06	106.9	2.1615e-06	106.9	7.1e-08
107	9.0978e-06	107	8.4969e-06	107	2.1582e-06	107	7.1e-08
107.1	9.0968e-06	107.1	8.495e-06	107.1	2.1547e-06	107.1	7.08e-08
107.2	9.0958e-06	107.2	8.4933e-06	107.2	2.1515e-06	107.2	7.09e-08
107.3	9.0946e-06	107.3	8.4915e-06	107.3	2.148e-06	107.3	7.09e-08
107.4	9.0934e-06	107.4	8.4897e-06	107.4	2.1447e-06	107.4	7.09e-08
107.5	9.0923e-06	107.5	8.488e-06	107.5	2.1414e-06	107.5	7.07e-08
107.6	9.0912e-06	107.6	8.4864e-06	107.6	2.138e-06	107.6	7.06e-08
107.7	9.0902e-06	107.7	8.4844e-06	107.7	2.1346e-06	107.7	7.06e-08
107.8	9.0891e-06	107.8	8.4826e-06	107.8	2.1311e-06	107.8	7.06e-08
107.9	9.0879e-06	107.9	8.4808e-06	107.9	2.128e-06	107.9	7.06e-08
108	9.087e-06	108	8.479e-06	108	2.1246e-06	108	7.06e-08
108.1	9.0858e-06	108.1	8.4772e-06	108.1	2.1213e-06	108.1	7.06e-08
108.2	9.0847e-06	108.2	8.4756e-06	108.2	2.1179e-06	108.2	7.05e-08
108.3	9.0834e-06	108.3	8.4737e-06	108.3	2.1146e-06	108.3	7.04e-08
108.4	9.0821e-06	108.4	8.4717e-06	108.4	2.1113e-06	108.4	7.05e-08
108.5	9.0811e-06	108.5	8.4699e-06	108.5	2.108e-06	108.5	7.04e-08
108.6	9.08e-06	108.6	8.4681e-06	108.6	2.1047e-06	108.6	7.04e-08
108.7	9.0787e-06	108.7	8.4663e-06	108.7	2.1014e-06	108.7	7.03e-08
108.8	9.0778e-06	108.8	8.4646e-06	108.8	2.0981e-06	108.8	7.03e-08
108.9	9.0765e-06	108.9	8.4628e-06	108.9	2.0949e-06	108.9	7.04e-08
109	9.0754e-06	109	8.4612e-06	109	2.0916e-06	109	7.02e-08
109.1	9.0741e-06	109.1	8.4593e-06	109.1	2.0883e-06	109.1	7.02e-08
109.2	9.073e-06	109.2	8.4575e-06	109.2	2.0851e-06	109.2	7e-08
109.3	9.0719e-06	109.3	8.4558e-06	109.3	2.082e-06	109.3	7e-08
109.4	9.0705e-06	109.4	8.4542e-06	109.4	2.0788e-06	109.4	6.99e-08
109.5	9.0692e-06	109.5	8.4522e-06	109.5	2.0755e-06	109.5	7e-08
109.6	9.0684e-06	109.6	8.4505e-06	109.6	2.0721e-06	109.6	7e-08
109.7	9.0674e-06	109.7	8.4488e-06	109.7	2.0689e-06	109.7	7e-08
109.8	9.0663e-06	109.8	8.4471e-06	109.8	2.0659e-06	109.8	7e-08
109.9	9.0652e-06	109.9	8.4453e-06	109.9	2.0628e-06	109.9	7e-08
110	9.064e-06	110	8.4438e-06	110	2.0594e-06	110	7e-08
110.1	9.0627e-06	110.1	8.4421e-06	110.1	2.0562e-06	110.1	7.01e-08
110.2	9.0615e-06	110.2	8.4403e-06	110.2	2.0532e-06	110.2	7e-08
110.3	9.0603e-06	110.3	8.4386e-06	110.3	2.0501e-06	110.3	6.99e-08
110.4	9.0594e-06	110.4	8.4366e-06	110.4	2.047e-06	110.4	6.99e-08
110.5	9.0583e-06	110.5	8.4349e-06	110.5	2.0437e-06	110.5	6.98e-08
110.6	9.0572e-06	110.6	8.4329e-06	110.6	2.0405e-06	110.6	6.97e-08
110.7	9.0561e-06	110.7	8.4313e-06	110.7	2.0373e-06	110.7	6.96e-08
110.8	9.0548e-06	110.8	8.4296e-06	110.8	2.0341e-06	110.8	6.98e-08
110.9	9.0537e-06	110.9	8.4278e-06	110.9	2.031e-06	110.9	6.98e-08
111	9.0526e-06	111	8.426e-06	111	2.0279e-06	111	6.98e-08
111.1	9.0515e-06	111.1	8.4241e-06	111.1	2.0248e-06	111.1	6.97e-08
111.2	9.0502e-06	111.2	8.4225e-06	111.2	2.0217e-06	111.2	6.97e-08
111.3	9.0489e-06	111.3	8.4209e-06	111.3	2.0186e-06	111.3	6.99e-08
111.4	9.0478e-06	111.4	8.4192e-06	111.4	2.0154e-06	111.4	6.98e-08
111.5	9.0467e-06	111.5	8.4174e-06	111.5	2.0122e-06	111.5	6.97e-08
111.6	9.0457e-06	111.6	8.4155e-06	111.6	2.0091e-06	111.6	6.96e-08
111.7	9.0447e-06	111.7	8.4137e-06	111.7	2.0061e-06	111.7	6.97e-08
111.8	9.0435e-06	111.8	8.4119e-06	111.8	2.003e-06	111.8	6.97e-08
111.9	9.0425e-06	111.9	8.4101e-06	111.9	1.9999e-06	111.9	6.97e-08
112	9.0414e-06	112	8.4084e-06	112	1.9968e-06	112	6.97e-08
112.1	9.0403e-06	112.1	8.4066e-06	112.1	1.9937e-06	112.1	6.97e-08
112.2	9.0392e-06	112.2	8.4049e-06	112.2	1.9907e-06	112.2	6.97e-08
112.3	9.0381e-06	112.3	8.4031e-06	112.3	1.9875e-06	112.3	6.97e-08
112.4	9.0371e-06	112.4	8.4014e-06	112.4	1.9845e-06	112.4	6.96e-08
112.5	9.0361e-06	112.5	8.3994e-06	112.5	1.9815e-06	112.5	6.97e-08
112.6	9.0349e-06	112.6	8.3977e-06	112.6	1.9784e-06	112.6	6.96e-08
112.7	9.0336e-06	112.7	8.3959e-06	112.7	1.9753e-06	112.7	6.95e-08
112.8	9.0326e-06	112.8	8.394e-06	112.8	1.9724e-06	112.8	6.95e-08
112.9	9.0314e-06	112.9	8.3922e-06	112.9	1.9692e-06	112.9	6.95e-08
113	9.0304e-06	113	8.3903e-06	113	1.9661e-06	113	6.94e-08
113.1	9.029e-06	113.1	8.3886e-06	113.1	1.9632e-06	113.1	6.94e-08
113.2	9.0279e-06	113.2	8.387e-06	113.2	1.9602e-06	113.2	6.93e-08
113.3	9.027e-06	113.3	8.3852e-06	113.3	1.9572e-06	113.3	6.94e-08
113.4	9.026e-06	113.4	8.3834e-06	113.4	1.9543e-06	113.4	6.94e-08
113.5	9.0248e-06	113.5	8.3816e-06	113.5	1.9514e-06	113.5	6.93e-08
113.6	9.0237e-06	113.6	8.3797e-06	113.6	1.9485e-06	113.6	6.92e-08
113.7	9.0226e-06	113.7	8.3781e-06	113.7	1.9454e-06	113.7	6.92e-08
113.8	9.0215e-06	113.8	8.3762e-06	113.8	1.9423e-06	113.8	6.93e-08
113.9	9.0204e-06	113.9	8.3745e-06	113.9	1.9394e-06	113.9	6.92e-08
114	9.0194e-06	114	8.3728e-06	114	1.9366e-06	114	6.92e-08
114.1	9.0181e-06	114.1	8.3708e-06	114.1	1.9335e-06	114.1	6.92e-08
114.2	9.0171e-06	114.2	8.3693e-06	114.2	1.9306e-06	114.2	6.9e-08
114.3	9.0159e-06	114.3	8.3675e-06	114.3	1.9278e-06	114.3	6.91e-08
114.4	9.0149e-06	114.4	8.3658e-06	114.4	1.9249e-06	114.4	6.9e-08
114.5	9.0136e-06	114.5	8.364e-06	114.5	1.9218e-06	114.5	6.89e-08
114.6	9.0126e-06	114.6	8.3622e-06	114.6	1.9187e-06	114.6	6.88e-08
114.7	9.0116e-06	114.7	8.3603e-06	114.7	1.9159e-06	114.7	6.88e-08
114.8	9.0103e-06	114.8	8.3587e-06	114.8	1.9129e-06	114.8	6.88e-08
114.9	9.0092e-06	114.9	8.357e-06	114.9	1.9101e-06	114.9	6.88e-08
115	9.0083e-06	115	8.3552e-06	115	1.9073e-06	115	6.87e-08
115.1	9.0071e-06	115.1	8.3535e-06	115.1	1.9044e-06	115.1	6.87e-08
115.2	9.0062e-06	115.2	8.3516e-06	115.2	1.9014e-06	115.2	6.87e-08
115.3	9.005e-06	115.3	8.3497e-06	115.3	1.8985e-06	115.3	6.88e-08
115.4	9.0039e-06	115.4	8.348e-06	115.4	1.8957e-06	115.4	6.88e-08
115.5	9.0028e-06	115.5	8.346e-06	115.5	1.8928e-06	115.5	6.89e-08
115.6	9.0018e-06	115.6	8.3443e-06	115.6	1.8899e-06	115.6	6.89e-08
115.7	9.0005e-06	115.7	8.3426e-06	115.7	1.8871e-06	115.7	6.88e-08
115.8	8.9993e-06	115.8	8.3408e-06	115.8	1.8844e-06	115.8	6.88e-08
115.9	8.998e-06	115.9	8.3389e-06	115.9	1.8815e-06	115.9	6.87e-08
116	8.9969e-06	116	8.3371e-06	116	1.8788e-06	116	6.87e-08
116.1	8.9958e-06	116.1	8.3352e-06	116.1	1.876e-06	116.1	6.86e-08
116.2	8.9946e-06	116.2	8.3335e-06	116.2	1.8733e-06	116.2	6.86e-08
116.3	8.9935e-06	116.3	8.3318e-06	116.3	1.8706e-06	116.3	6.86e-08
116.4	8.9924e-06	116.4	8.33e-06	116.4	1.8675e-06	116.4	6.84e-08
116.5	8.9912e-06	116.5	8.3283e-06	116.5	1.8647e-06	116.5	6.85e-08
116.6	8.9902e-06	116.6	8.3264e-06	116.6	1.8618e-06	116.6	6.85e-08
116.7	8.9891e-06	116.7	8.3246e-06	116.7	1.8589e-06	116.7	6.86e-08
116.8	8.988e-06	116.8	8.3228e-06	116.8	1.856e-06	116.8	6.86e-08
116.9	8.9869e-06	116.9	8.3213e-06	116.9	1.8532e-06	116.9	6.85e-08
117	8.9858e-06	117	8.3194e-06	117	1.8506e-06	117	6.83e-08
117.1	8.9847e-06	117.1	8.3176e-06	117.1	1.848e-06	117.1	6.84e-08
117.2	8.9837e-06	117.2	8.3157e-06	117.2	1.8452e-06	117.2	6.83e-08
117.3	8.9827e-06	117.3	8.3142e-06	117.3	1.8424e-06	117.3	6.82e-08
117.4	8.9814e-06	117.4	8.3123e-06	117.4	1.8396e-06	117.4	6.82e-08
117.5	8.9805e-06	117.5	8.3106e-06	117.5	1.837e-06	117.5	6.83e-08
117.6	8.9793e-06	117.6	8.309e-06	117.6	1.8341e-06	117.6	6.83e-08
117.7	8.9784e-06	117.7	8.3072e-06	117.7	1.8314e-06	117.7	6.82e-08
117.8	8.9772e-06	117.8	8.3053e-06	117.8	1.8287e-06	117.8	6.82e-08
117.9	8.9761e-06	117.9	8.3035e-06	117.9	1.826e-06	117.9	6.82e-08
118	8.9751e-06	118	8.3017e-06	118	1.8234e-06	118	6.82e-08
118.1	8.9741e-06	118.1	8.3001e-06	118.1	1.8206e-06	118.1	6.81e-08
118.2	8.9729e-06	118.2	8.2982e-06	118.2	1.8178e-06	118.2	6.8e-08
118.3	8.9718e-06	118.3	8.2964e-06	118.3	1.8151e-06	118.3	6.8e-08
118.4	8.9708e-06	118.4	8.2947e-06	118.4	1.8124e-06	118.4	6.81e-08
118.5	8.9698e-06	118.5	8.2932e-06	118.5	1.8097e-06	118.5	6.79e-08
118.6	8.9685e-06	118.6	8.2912e-06	118.6	1.8069e-06	118.6	6.79e-08
118.7	8.9676e-06	118.7	8.2895e-06	118.7	1.8045e-06	118.7	6.78e-08
118.8	8.9665e-06	118.8	8.2879e-06	118.8	1.8017e-06	118.8	6.79e-08
118.9	8.9652e-06	118.9	8.2861e-06	118.9	1.7991e-06	118.9	6.79e-08
119	8.964e-06	119	8.2843e-06	119	1.7964e-06	119	6.79e-08
119.1	8.9629e-06	119.1	8.2828e-06	119.1	1.7938e-06	119.1	6.79e-08
119.2	8.962e-06	119.2	8.281e-06	119.2	1.7911e-06	119.2	6.79e-08
119.3	8.9609e-06	119.3	8.2794e-06	119.3	1.7885e-06	119.3	6.77e-08
119.4	8.9597e-06	119.4	8.2775e-06	119.4	1.7858e-06	119.4	6.77e-08
119.5	8.9586e-06	119.5	8.2757e-06	119.5	1.7832e-06	119.5	6.77e-08
119.6	8.9575e-06	119.6	8.2742e-06	119.6	1.7804e-06	119.6	6.77e-08
119.7	8.9565e-06	119.7	8.2724e-06	119.7	1.7779e-06	119.7	6.77e-08
119.8	8.9556e-06	119.8	8.2706e-06	119.8	1.7753e-06	119.8	6.77e-08
119.9	8.9544e-06	119.9	8.2689e-06	119.9	1.7725e-06	119.9	6.77e-08
120	8.9533e-06	120	8.2673e-06	120	1.77e-06	120	6.76e-08
120.1	8.9521e-06	120.1	8.2655e-06	120.1	1.7673e-06	120.1	6.76e-08
120.2	8.9511e-06	120.2	8.2639e-06	120.2	1.7648e-06	120.2	6.76e-08
120.3	8.9502e-06	120.3	8.2623e-06	120.3	1.7622e-06	120.3	6.75e-08
120.4	8.9492e-06	120.4	8.2607e-06	120.4	1.7597e-06	120.4	6.76e-08
120.5	8.9481e-06	120.5	8.259e-06	120.5	1.7569e-06	120.5	6.76e-08
120.6	8.9469e-06	120.6	8.2574e-06	120.6	1.7544e-06	120.6	6.76e-08
120.7	8.9461e-06	120.7	8.2556e-06	120.7	1.752e-06	120.7	6.74e-08
120.8	8.945e-06	120.8	8.254e-06	120.8	1.7493e-06	120.8	6.74e-08
120.9	8.944e-06	120.9	8.2522e-06	120.9	1.7467e-06	120.9	6.74e-08
121	8.9427e-06	121	8.2505e-06	121	1.7443e-06	121	6.74e-08
121.1	8.9416e-06	121.1	8.2488e-06	121.1	1.7417e-06	121.1	6.76e-08
121.2	8.9406e-06	121.2	8.2472e-06	121.2	1.7392e-06	121.2	6.75e-08
121.3	8.9397e-06	121.3	8.2456e-06	121.3	1.7366e-06	121.3	6.74e-08
121.4	8.9386e-06	121.4	8.2441e-06	121.4	1.7342e-06	121.4	6.73e-08
121.5	8.9375e-06	121.5	8.2423e-06	121.5	1.7316e-06	121.5	6.73e-08
121.6	8.9366e-06	121.6	8.2405e-06	121.6	1.729e-06	121.6	6.72e-08
121.7	8.9356e-06	121.7	8.2388e-06	121.7	1.7265e-06	121.7	6.73e-08
121.8	8.9346e-06	121.8	8.2371e-06	121.8	1.724e-06	121.8	6.71e-08
121.9	8.9336e-06	121.9	8.2352e-06	121.9	1.7214e-06	121.9	6.7e-08
122	8.9324e-06	122	8.2335e-06	122	1.719e-06	122	6.71e-08
122.1	8.9311e-06	122.1	8.2318e-06	122.1	1.7165e-06	122.1	6.72e-08
122.2	8.93e-06	122.2	8.2301e-06	122.2	1.714e-06	122.2	6.72e-08
122.3	8.9291e-06	122.3	8.2285e-06	122.3	1.7115e-06	122.3	6.72e-08
122.4	8.928e-06	122.4	8.227e-06	122.4	1.7088e-06	122.4	6.71e-08
122.5	8.9269e-06	122.5	8.2253e-06	122.5	1.7065e-06	122.5	6.71e-08
122.6	8.9257e-06	122.6	8.2236e-06	122.6	1.7039e-06	122.6	6.71e-08
122.7	8.9247e-06	122.7	8.2221e-06	122.7	1.7015e-06	122.7	6.71e-08
122.8	8.9236e-06	122.8	8.2204e-06	122.8	1.699e-06	122.8	6.69e-08
122.9	8.9223e-06	122.9	8.2186e-06	122.9	1.6965e-06	122.9	6.7e-08
123	8.9212e-06	123	8.2171e-06	123	1.6941e-06	123	6.69e-08
123.1	8.9201e-06	123.1	8.2154e-06	123.1	1.6917e-06	123.1	6.69e-08
123.2	8.9189e-06	123.2	8.2135e-06	123.2	1.6891e-06	123.2	6.68e-08
123.3	8.9178e-06	123.3	8.2116e-06	123.3	1.6869e-06	123.3	6.67e-08
123.4	8.9167e-06	123.4	8.21e-06	123.4	1.6845e-06	123.4	6.66e-08
123.5	8.9157e-06	123.5	8.2084e-06	123.5	1.6819e-06	123.5	6.65e-08
123.6	8.9146e-06	123.6	8.2068e-06	123.6	1.6794e-06	123.6	6.66e-08
123.7	8.9133e-06	123.7	8.2051e-06	123.7	1.6769e-06	123.7	6.66e-08
123.8	8.9123e-06	123.8	8.2033e-06	123.8	1.6745e-06	123.8	6.67e-08
123.9	8.9114e-06	123.9	8.2016e-06	123.9	1.6722e-06	123.9	6.66e-08
124	8.9101e-06	124	8.2e-06	124	1.6697e-06	124	6.66e-08
124.1	8.9092e-06	124.1	8.1982e-06	124.1	1.6672e-06	124.1	6.66e-08
124.2	8.9083e-06	124.2	8.1966e-06	124.2	1.6649e-06	124.2	6.64e-08
124.3	8.907e-06	124.3	8.195e-06	124.3	1.6625e-06	124.3	6.65e-08
124.4	8.906e-06	124.4	8.1934e-06	124.4	1.6602e-06	124.4	6.65e-08
124.5	8.9051e-06	124.5	8.1916e-06	124.5	1.6578e-06	124.5	6.65e-08
124.6	8.9041e-06	124.6	8.1902e-06	124.6	1.6554e-06	124.6	6.65e-08
124.7	8.9032e-06	124.7	8.1885e-06	124.7	1.653e-06	124.7	6.66e-08
124.8	8.902e-06	124.8	8.1868e-06	124.8	1.6506e-06	124.8	6.65e-08
124.9	8.901e-06	124.9	8.1851e-06	124.9	1.6482e-06	124.9	6.64e-08
125	8.9e-06	125	8.1833e-06	125	1.6459e-06	125	6.64e-08
125.1	8.8991e-06	125.1	8.1815e-06	125.1	1.6435e-06	125.1	6.63e-08
125.2	8.8981e-06	125.2	8.1799e-06	125.2	1.6412e-06	125.2	6.62e-08
125.3	8.8969e-06	125.3	8.1783e-06	125.3	1.6388e-06	125.3	6.62e-08
125.4	8.8959e-06	125.4	8.1765e-06	125.4	1.6364e-06	125.4	6.63e-08
125.5	8.8948e-06	125.5	8.1749e-06	125.5	1.634e-06	125.5	6.63e-08
125.6	8.8937e-06	125.6	8.1731e-06	125.6	1.6319e-06	125.6	6.62e-08
125.7	8.8928e-06	125.7	8.1715e-06	125.7	1.6294e-06	125.7	6.62e-08
125.8	8.8918e-06	125.8	8.1698e-06	125.8	1.627e-06	125.8	6.63e-08
125.9	8.8909e-06	125.9	8.1681e-06	125.9	1.6248e-06	125.9	6.64e-08
126	8.8897e-06	126	8.1664e-06	126	1.6224e-06	126	6.64e-08
126.1	8.8887e-06	126.1	8.1648e-06	126.1	1.6201e-06	126.1	6.63e-08
126.2	8.8878e-06	126.2	8.1631e-06	126.2	1.6178e-06	126.2	6.63e-08
126.3	8.8868e-06	126.3	8.1613e-06	126.3	1.6155e-06	126.3	6.63e-08
126.4	8.8857e-06	126.4	8.1597e-06	126.4	1.6132e-06	126.4	6.63e-08
126.5	8.8845e-06	126.5	8.158e-06	126.5	1.6109e-06	126.5	6.62e-08
126.6	8.8836e-06	126.6	8.1565e-06	126.6	1.6084e-06	126.6	6.61e-08
126.7	8.8825e-06	126.7	8.1548e-06	126.7	1.6061e-06	126.7	6.59e-08
126.8	8.8815e-06	126.8	8.153e-06	126.8	1.6038e-06	126.8	6.6e-08
126.9	8.8804e-06	126.9	8.1514e-06	126.9	1.6015e-06	126.9	6.61e-08
127	8.8795e-06	127	8.1496e-06	127	1.5992e-06	127	6.6e-08
127.1	8.8784e-06	127.1	8.1479e-06	127.1	1.5969e-06	127.1	6.59e-08
127.2	8.8772e-06	127.2	8.1463e-06	127.2	1.5945e-06	127.2	6.59e-08
127.3	8.8761e-06	127.3	8.1446e-06	127.3	1.5923e-06	127.3	6.59e-08
127.4	8.8751e-06	127.4	8.1428e-06	127.4	1.5899e-06	127.4	6.59e-08
127.5	8.8741e-06	127.5	8.141e-06	127.5	1.5877e-06	127.5	6.6e-08
127.6	8.873e-06	127.6	8.1393e-06	127.6	1.5855e-06	127.6	6.59e-08
127.7	8.8719e-06	127.7	8.1377e-06	127.7	1.5833e-06	127.7	6.6e-08
127.8	8.8707e-06	127.8	8.1358e-06	127.8	1.5811e-06	127.8	6.58e-08
127.9	8.8697e-06	127.9	8.1342e-06	127.9	1.5789e-06	127.9	6.57e-08
128	8.8687e-06	128	8.1324e-06	128	1.5767e-06	128	6.57e-08
128.1	8.8675e-06	128.1	8.1307e-06	128.1	1.5744e-06	128.1	6.57e-08
128.2	8.8664e-06	128.2	8.1291e-06	128.2	1.5723e-06	128.2	6.57e-08
128.3	8.8656e-06	128.3	8.1275e-06	128.3	1.57e-06	128.3	6.57e-08
128.4	8.8644e-06	128.4	8.1258e-06	128.4	1.5678e-06	128.4	6.57e-08
128.5	8.8633e-06	128.5	8.1243e-06	128.5	1.5656e-06	128.5	6.56e-08
128.6	8.8623e-06	128.6	8.1227e-06	128.6	1.5633e-06	128.6	6.57e-08
128.7	8.8613e-06	128.7	8.1208e-06	128.7	1.561e-06	128.7	6.56e-08
128.8	8.8604e-06	128.8	8.1191e-06	128.8	1.5588e-06	128.8	6.55e-08
128.9	8.8592e-06	128.9	8.1173e-06	128.9	1.5566e-06	128.9	6.56e-08
129	8.8582e-06	129	8.1157e-06	129	1.5544e-06	129	6.54e-08
129.1	8.8572e-06	129.1	8.114e-06	129.1	1.5521e-06	129.1	6.54e-08
129.2	8.8559e-06	129.2	8.1122e-06	129.2	1.5498e-06	129.2	6.53e-08
129.3	8.8549e-06	129.3	8.1105e-06	129.3	1.5479e-06	129.3	6.54e-08
129.4	8.8538e-06	129.4	8.1089e-06	129.4	1.5455e-06	129.4	6.54e-08
129.5	8.8527e-06	129.5	8.1072e-06	129.5	1.5433e-06	129.5	6.53e-08
129.6	8.8517e-06	129.6	8.1057e-06	129.6	1.5411e-06	129.6	6.53e-08
129.7	8.8507e-06	129.7	8.104e-06	129.7	1.5389e-06	129.7	6.53e-08
129.8	8.8497e-06	129.8	8.1024e-06	129.8	1.5367e-06	129.8	6.52e-08
129.9	8.8487e-06	129.9	8.1008e-06	129.9	1.5347e-06	129.9	6.53e-08
130	8.8476e-06	130	8.0991e-06	130	1.5326e-06	130	6.53e-08
130.1	8.8465e-06	130.1	8.0969e-06	130.1	1.5301e-06	130.1	6.54e-08
130.2	8.8448e-06	130.2	8.0957e-06	130.2	1.5279e-06	130.2	6.53e-08
130.3	8.8446e-06	130.3	8.0942e-06	130.3	1.5259e-06	130.3	6.54e-08
130.4	8.8435e-06	130.4	8.0928e-06	130.4	1.5238e-06	130.4	6.53e-08
130.5	8.8425e-06	130.5	8.0909e-06	130.5	1.5216e-06	130.5	6.52e-08
130.6	8.8413e-06	130.6	8.0892e-06	130.6	1.5196e-06	130.6	6.52e-08
130.7	8.8403e-06	130.7	8.0876e-06	130.7	1.5174e-06	130.7	6.53e-08
130.8	8.8393e-06	130.8	8.0859e-06	130.8	1.5154e-06	130.8	6.54e-08
130.9	8.8384e-06	130.9	8.0842e-06	130.9	1.5133e-06	130.9	6.52e-08
131	8.8372e-06	131	8.0826e-06	131	1.5111e-06	131	6.52e-08
131.1	8.8363e-06	131.1	8.0809e-06	131.1	1.509e-06	131.1	6.53e-08
131.2	8.8352e-06	131.2	8.0794e-06	131.2	1.5068e-06	131.2	6.52e-08
131.3	8.8341e-06	131.3	8.0776e-06	131.3	1.5046e-06	131.3	6.52e-08
131.4	8.8331e-06	131.4	8.0757e-06	131.4	1.5025e-06	131.4	6.52e-08
131.5	8.832e-06	131.5	8.0742e-06	131.5	1.5005e-06	131.5	6.51e-08
131.6	8.831e-06	131.6	8.0726e-06	131.6	1.4983e-06	131.6	6.51e-08
131.7	8.83e-06	131.7	8.0709e-06	131.7	1.4963e-06	131.7	6.5e-08
131.8	8.829e-06	131.8	8.0694e-06	131.8	1.4942e-06	131.8	6.5e-08
131.9	8.828e-06	131.9	8.0679e-06	131.9	1.4919e-06	131.9	6.5e-08
132	8.827e-06	132	8.0662e-06	132	1.4899e-06	132	6.49e-08
132.1	8.8259e-06	132.1	8.0646e-06	132.1	1.4879e-06	132.1	6.49e-08
132.2	8.8248e-06	132.2	8.0627e-06	132.2	1.4858e-06	132.2	6.49e-08
132.3	8.8237e-06	132.3	8.0612e-06	132.3	1.4837e-06	132.3	6.49e-08
132.4	8.8228e-06	132.4	8.0595e-06	132.4	1.4816e-06	132.4	6.49e-08
132.5	8.8218e-06	132.5	8.0577e-06	132.5	1.4795e-06	132.5	6.5e-08
132.6	8.8206e-06	132.6	8.0563e-06	132.6	1.4775e-06	132.6	6.49e-08
132.7	8.8196e-06	132.7	8.0546e-06	132.7	1.4754e-06	132.7	6.49e-08
132.8	8.8186e-06	132.8	8.053e-06	132.8	1.4733e-06	132.8	6.49e-08
132.9	8.8175e-06	132.9	8.0513e-06	132.9	1.471e-06	132.9	6.49e-08
133	8.8164e-06	133	8.0498e-06	133	1.469e-06	133	6.5e-08
133.1	8.8153e-06	133.1	8.0482e-06	133.1	1.467e-06	133.1	6.49e-08
133.2	8.8142e-06	133.2	8.0468e-06	133.2	1.465e-06	133.2	6.49e-08
133.3	8.8131e-06	133.3	8.045e-06	133.3	1.4629e-06	133.3	6.49e-08
133.4	8.8123e-06	133.4	8.0434e-06	133.4	1.4609e-06	133.4	6.48e-08
133.5	8.8113e-06	133.5	8.0417e-06	133.5	1.4589e-06	133.5	6.49e-08
133.6	8.8101e-06	133.6	8.04e-06	133.6	1.4569e-06	133.6	6.48e-08
133.7	8.809e-06	133.7	8.0385e-06	133.7	1.4547e-06	133.7	6.48e-08
133.8	8.8081e-06	133.8	8.0369e-06	133.8	1.4527e-06	133.8	6.48e-08
133.9	8.807e-06	133.9	8.0353e-06	133.9	1.4507e-06	133.9	6.48e-08
134	8.8061e-06	134	8.0336e-06	134	1.4487e-06	134	6.48e-08
134.1	8.805e-06	134.1	8.032e-06	134.1	1.4467e-06	134.1	6.48e-08
134.2	8.8041e-06	134.2	8.0303e-06	134.2	1.4447e-06	134.2	6.47e-08
134.3	8.8029e-06	134.3	8.0287e-06	134.3	1.4427e-06	134.3	6.47e-08
134.4	8.802e-06	134.4	8.0271e-06	134.4	1.4408e-06	134.4	6.46e-08
134.5	8.801e-06	134.5	8.0255e-06	134.5	1.4387e-06	134.5	6.45e-08
134.6	8.8001e-06	134.6	8.0239e-06	134.6	1.4367e-06	134.6	6.45e-08
134.7	8.799e-06	134.7	8.0224e-06	134.7	1.4348e-06	134.7	6.45e-08
134.8	8.7979e-06	134.8	8.021e-06	134.8	1.4327e-06	134.8	6.45e-08
134.9	8.7969e-06	134.9	8.0193e-06	134.9	1.4306e-06	134.9	6.44e-08
135	8.7957e-06	135	8.0175e-06	135	1.4287e-06	135	6.44e-08
135.1	8.7948e-06	135.1	8.0159e-06	135.1	1.4268e-06	135.1	6.44e-08
135.2	8.7939e-06	135.2	8.0139e-06	135.2	1.4247e-06	135.2	6.43e-08
135.3	8.793e-06	135.3	8.0125e-06	135.3	1.4228e-06	135.3	6.43e-08
135.4	8.7921e-06	135.4	8.0109e-06	135.4	1.4208e-06	135.4	6.42e-08
135.5	8.791e-06	135.5	8.0092e-06	135.5	1.4189e-06	135.5	6.42e-08
135.6	8.79e-06	135.6	8.0075e-06	135.6	1.417e-06	135.6	6.42e-08
135.7	8.789e-06	135.7	8.0059e-06	135.7	1.4151e-06	135.7	6.42e-08
135.8	8.788e-06	135.8	8.0042e-06	135.8	1.4132e-06	135.8	6.41e-08
135.9	8.787e-06	135.9	8.0027e-06	135.9	1.4111e-06	135.9	6.41e-08
136	8.786e-06	136	8.0012e-06	136	1.4092e-06	136	6.4e-08
136.1	8.7849e-06	136.1	7.9996e-06	136.1	1.4073e-06	136.1	6.39e-08
136.2	8.7839e-06	136.2	7.9978e-06	136.2	1.4054e-06	136.2	6.39e-08
136.3	8.7828e-06	136.3	7.9962e-06	136.3	1.4035e-06	136.3	6.39e-08
136.4	8.7817e-06	136.4	7.9945e-06	136.4	1.4016e-06	136.4	6.38e-08
136.5	8.7808e-06	136.5	7.993e-06	136.5	1.3997e-06	136.5	6.39e-08
136.6	8.7798e-06	136.6	7.9915e-06	136.6	1.3977e-06	136.6	6.39e-08
136.7	8.7789e-06	136.7	7.9898e-06	136.7	1.396e-06	136.7	6.39e-08
136.8	8.778e-06	136.8	7.9882e-06	136.8	1.394e-06	136.8	6.37e-08
136.9	8.7771e-06	136.9	7.9864e-06	136.9	1.392e-06	136.9	6.37e-08
137	8.776e-06	137	7.9848e-06	137	1.39e-06	137	6.38e-08
137.1	8.775e-06	137.1	7.9833e-06	137.1	1.3883e-06	137.1	6.37e-08
137.2	8.7742e-06	137.2	7.9818e-06	137.2	1.3863e-06	137.2	6.37e-08
137.3	8.7731e-06	137.3	7.9802e-06	137.3	1.3845e-06	137.3	6.38e-08
137.4	8.7722e-06	137.4	7.9787e-06	137.4	1.3827e-06	137.4	6.37e-08
137.5	8.771e-06	137.5	7.9771e-06	137.5	1.3808e-06	137.5	6.37e-08
137.6	8.77e-06	137.6	7.9754e-06	137.6	1.379e-06	137.6	6.37e-08
137.7	8.7691e-06	137.7	7.9738e-06	137.7	1.3771e-06	137.7	6.36e-08
137.8	8.7683e-06	137.8	7.9724e-06	137.8	1.3751e-06	137.8	6.37e-08
137.9	8.7672e-06	137.9	7.9709e-06	137.9	1.3732e-06	137.9	6.36e-08
138	8.7662e-06	138	7.9693e-06	138	1.3713e-06	138	6.37e-08
138.1	8.7651e-06	138.1	7.9676e-06	138.1	1.3694e-06	138.1	6.38e-08
138.2	8.7639e-06	138.2	7.9661e-06	138.2	1.3677e-06	138.2	6.36e-08
138.3	8.7629e-06	138.3	7.9645e-06	138.3	1.3659e-06	138.3	6.36e-08
138.4	8.7618e-06	138.4	7.963e-06	138.4	1.3639e-06	138.4	6.35e-08
138.5	8.7608e-06	138.5	7.9613e-06	138.5	1.362e-06	138.5	6.34e-08
138.6	8.7599e-06	138.6	7.9597e-06	138.6	1.36e-06	138.6	6.33e-08
138.7	8.7589e-06	138.7	7.9582e-06	138.7	1.3581e-06	138.7	6.33e-08
138.8	8.7578e-06	138.8	7.9567e-06	138.8	1.3562e-06	138.8	6.33e-08
138.9	8.7568e-06	138.9	7.9551e-06	138.9	1.3543e-06	138.9	6.35e-08
139	8.7559e-06	139	7.9536e-06	139	1.3526e-06	139	6.33e-08
139.1	8.7549e-06	139.1	7.9521e-06	139.1	1.3509e-06	139.1	6.34e-08
139.2	8.7538e-06	139.2	7.9504e-06	139.2	1.3489e-06	139.2	6.33e-08
139.3	8.753e-06	139.3	7.9487e-06	139.3	1.347e-06	139.3	6.32e-08
139.4	8.752e-06	139.4	7.9473e-06	139.4	1.3453e-06	139.4	6.32e-08
139.5	8.751e-06	139.5	7.9456e-06	139.5	1.3434e-06	139.5	6.32e-08
139.6	8.7499e-06	139.6	7.944e-06	139.6	1.3415e-06	139.6	6.32e-08
139.7	8.7489e-06	139.7	7.9425e-06	139.7	1.3396e-06	139.7	6.33e-08
139.8	8.748e-06	139.8	7.9409e-06	139.8	1.3377e-06	139.8	6.32e-08
139.9	8.7469e-06	139.9	7.9396e-06	139.9	1.3361e-06	139.9	6.32e-08
140	8.746e-06	140	7.9381e-06	140	1.3343e-06	140	6.31e-08
140.1	8.7447e-06	140.1	7.9365e-06	140.1	1.3325e-06	140.1	6.32e-08
140.2	8.7437e-06	140.2	7.9348e-06	140.2	1.3306e-06	140.2	6.32e-08
140.3	8.7427e-06	140.3	7.9332e-06	140.3	1.3288e-06	140.3	6.32e-08
140.4	8.7417e-06	140.4	7.9315e-06	140.4	1.327e-06	140.4	6.32e-08
140.5	8.7408e-06	140.5	7.93e-06	140.5	1.3253e-06	140.5	6.33e-08
140.6	8.7399e-06	140.6	7.9285e-06	140.6	1.3236e-06	140.6	6.32e-08
140.7	8.7389e-06	140.7	7.9269e-06	140.7	1.3218e-06	140.7	6.32e-08
140.8	8.738e-06	140.8	7.9255e-06	140.8	1.3201e-06	140.8	6.31e-08
140.9	8.7368e-06	140.9	7.9237e-06	140.9	1.3182e-06	140.9	6.3e-08
141	8.736e-06	141	7.9222e-06	141	1.3164e-06	141	6.29e-08
141.1	8.735e-06	141.1	7.9205e-06	141.1	1.3146e-06	141.1	6.3e-08
141.2	8.7341e-06	141.2	7.919e-06	141.2	1.3128e-06	141.2	6.28e-08
141.3	8.733e-06	141.3	7.9174e-06	141.3	1.311e-06	141.3	6.3e-08
141.4	8.732e-06	141.4	7.9159e-06	141.4	1.3092e-06	141.4	6.29e-08
141.5	8.7312e-06	141.5	7.9142e-06	141.5	1.3075e-06	141.5	6.29e-08
141.6	8.7303e-06	141.6	7.9126e-06	141.6	1.3056e-06	141.6	6.3e-08
141.7	8.7293e-06	141.7	7.911e-06	141.7	1.3039e-06	141.7	6.3e-08
141.8	8.7283e-06	141.8	7.9092e-06	141.8	1.3024e-06	141.8	6.3e-08
141.9	8.7272e-06	141.9	7.9078e-06	141.9	1.3006e-06	141.9	6.29e-08
142	8.7262e-06	142	7.9063e-06	142	1.2987e-06	142	6.3e-08
142.1	8.7252e-06	142.1	7.9048e-06	142.1	1.297e-06	142.1	6.29e-08
142.2	8.7242e-06	142.2	7.9033e-06	142.2	1.2953e-06	142.2	6.28e-08
142.3	8.7235e-06	142.3	7.9018e-06	142.3	1.2936e-06	142.3	6.28e-08
142.4	8.7223e-06	142.4	7.9003e-06	142.4	1.2918e-06	142.4	6.28e-08
142.5	8.7212e-06	142.5	7.8986e-06	142.5	1.2901e-06	142.5	6.28e-08
142.6	8.7201e-06	142.6	7.8972e-06	142.6	1.2883e-06	142.6	6.27e-08
142.7	8.7191e-06	142.7	7.8953e-06	142.7	1.2867e-06	142.7	6.27e-08
142.8	8.7182e-06	142.8	7.8937e-06	142.8	1.2849e-06	142.8	6.28e-08
142.9	8.7171e-06	142.9	7.8922e-06	142.9	1.2831e-06	142.9	6.27e-08
143	8.7163e-06	143	7.8905e-06	143	1.2814e-06	143	6.27e-08
143.1	8.7153e-06	143.1	7.8888e-06	143.1	1.2797e-06	143.1	6.26e-08
143.2	8.7142e-06	143.2	7.8872e-06	143.2	1.278e-06	143.2	6.26e-08
143.3	8.7134e-06	143.3	7.886e-06	143.3	1.2763e-06	143.3	6.26e-08
143.4	8.7123e-06	143.4	7.8845e-06	143.4	1.2746e-06	143.4	6.25e-08
143.5	8.7112e-06	143.5	7.8828e-06	143.5	1.2728e-06	143.5	6.26e-08
143.6	8.7102e-06	143.6	7.8812e-06	143.6	1.2712e-06	143.6	6.25e-08
143.7	8.7093e-06	143.7	7.8797e-06	143.7	1.2695e-06	143.7	6.25e-08
143.8	8.7081e-06	143.8	7.8781e-06	143.8	1.2677e-06	143.8	6.25e-08
143.9	8.7071e-06	143.9	7.8764e-06	143.9	1.2661e-06	143.9	6.25e-08
144	8.706e-06	144	7.8748e-06	144	1.2644e-06	144	6.23e-08
144.1	8.7053e-06	144.1	7.8731e-06	144.1	1.2628e-06	144.1	6.23e-08
144.2	8.7043e-06	144.2	7.8714e-06	144.2	1.2612e-06	144.2	6.24e-08
144.3	8.7031e-06	144.3	7.8698e-06	144.3	1.2595e-06	144.3	6.25e-08
144.4	8.7022e-06	144.4	7.8683e-06	144.4	1.2577e-06	144.4	6.24e-08
144.5	8.7013e-06	144.5	7.8667e-06	144.5	1.256e-06	144.5	6.25e-08
144.6	8.7004e-06	144.6	7.8652e-06	144.6	1.2542e-06	144.6	6.23e-08
144.7	8.6993e-06	144.7	7.8636e-06	144.7	1.2526e-06	144.7	6.23e-08
144.8	8.6983e-06	144.8	7.8619e-06	144.8	1.2509e-06	144.8	6.2e-08
144.9	8.6972e-06	144.9	7.8602e-06	144.9	1.2493e-06	144.9	6.2e-08
145	8.6963e-06	145	7.8588e-06	145	1.2478e-06	145	6.22e-08
145.1	8.6952e-06	145.1	7.8572e-06	145.1	1.2461e-06	145.1	6.21e-08
145.2	8.6941e-06	145.2	7.8556e-06	145.2	1.2445e-06	145.2	6.22e-08
145.3	8.693e-06	145.3	7.8539e-06	145.3	1.243e-06	145.3	6.23e-08
145.4	8.692e-06	145.4	7.8523e-06	145.4	1.2412e-06	145.4	6.21e-08
145.5	8.6912e-06	145.5	7.8505e-06	145.5	1.2396e-06	145.5	6.21e-08
145.6	8.6901e-06	145.6	7.8491e-06	145.6	1.238e-06	145.6	6.21e-08
145.7	8.6893e-06	145.7	7.8476e-06	145.7	1.2363e-06	145.7	6.21e-08
145.8	8.6882e-06	145.8	7.8459e-06	145.8	1.2347e-06	145.8	6.22e-08
145.9	8.6872e-06	145.9	7.8443e-06	145.9	1.2332e-06	145.9	6.2e-08
146	8.6862e-06	146	7.8429e-06	146	1.2315e-06	146	6.2e-08
146.1	8.6853e-06	146.1	7.8413e-06	146.1	1.2299e-06	146.1	6.21e-08
146.2	8.6843e-06	146.2	7.8398e-06	146.2	1.2283e-06	146.2	6.21e-08
146.3	8.6832e-06	146.3	7.8381e-06	146.3	1.2267e-06	146.3	6.21e-08
146.4	8.6822e-06	146.4	7.8367e-06	146.4	1.225e-06	146.4	6.21e-08
146.5	8.6814e-06	146.5	7.8352e-06	146.5	1.2235e-06	146.5	6.2e-08
146.6	8.6804e-06	146.6	7.8336e-06	146.6	1.2219e-06	146.6	6.21e-08
146.7	8.6793e-06	146.7	7.8319e-06	146.7	1.2201e-06	146.7	6.21e-08
146.8	8.6783e-06	146.8	7.8305e-06	146.8	1.2185e-06	146.8	6.19e-08
146.9	8.6773e-06	146.9	7.8287e-06	146.9	1.2169e-06	146.9	6.2e-08
147	8.6764e-06	147	7.8271e-06	147	1.2153e-06	147	6.2e-08
147.1	8.6753e-06	147.1	7.8256e-06	147.1	1.2137e-06	147.1	6.2e-08
147.2	8.6743e-06	147.2	7.8241e-06	147.2	1.2121e-06	147.2	6.19e-08
147.3	8.6734e-06	147.3	7.8226e-06	147.3	1.2104e-06	147.3	6.18e-08
147.4	8.6726e-06	147.4	7.821e-06	147.4	1.2089e-06	147.4	6.17e-08
147.5	8.6716e-06	147.5	7.8195e-06	147.5	1.2073e-06	147.5	6.19e-08
147.6	8.6705e-06	147.6	7.8179e-06	147.6	1.2058e-06	147.6	6.18e-08
147.7	8.6694e-06	147.7	7.8166e-06	147.7	1.204e-06	147.7	6.18e-08
147.8	8.6685e-06	147.8	7.8149e-06	147.8	1.2024e-06	147.8	6.18e-08
147.9	8.6676e-06	147.9	7.8133e-06	147.9	1.2008e-06	147.9	6.18e-08
148	8.6665e-06	148	7.8118e-06	148	1.1992e-06	148	6.18e-08
148.1	8.6656e-06	148.1	7.8103e-06	148.1	1.1976e-06	148.1	6.18e-08
148.2	8.6646e-06	148.2	7.8088e-06	148.2	1.196e-06	148.2	6.17e-08
148.3	8.6636e-06	148.3	7.8073e-06	148.3	1.1945e-06	148.3	6.17e-08
148.4	8.6626e-06	148.4	7.8057e-06	148.4	1.1929e-06	148.4	6.18e-08
148.5	8.6617e-06	148.5	7.804e-06	148.5	1.1914e-06	148.5	6.18e-08
148.6	8.6608e-06	148.6	7.8026e-06	148.6	1.1898e-06	148.6	6.17e-08
148.7	8.66e-06	148.7	7.8011e-06	148.7	1.1882e-06	148.7	6.17e-08
148.8	8.6589e-06	148.8	7.7996e-06	148.8	1.1866e-06	148.8	6.17e-08
148.9	8.6579e-06	148.9	7.7982e-06	148.9	1.1851e-06	148.9	6.17e-08
149	8.6569e-06	149	7.7966e-06	149	1.1835e-06	149	6.18e-08
149.1	8.6559e-06	149.1	7.7952e-06	149.1	1.1821e-06	149.1	6.18e-08
149.2	8.6552e-06	149.2	7.7936e-06	149.2	1.1805e-06	149.2	6.17e-08
149.3	8.654e-06	149.3	7.7919e-06	149.3	1.1789e-06	149.3	6.17e-08
149.4	8.653e-06	149.4	7.7904e-06	149.4	1.1773e-06	149.4	6.18e-08
149.5	8.6523e-06	149.5	7.7889e-06	149.5	1.1759e-06	149.5	6.17e-08
149.6	8.6513e-06	149.6	7.7874e-06	149.6	1.1744e-06	149.6	6.16e-08
149.7	8.6505e-06	149.7	7.786e-06	149.7	1.1729e-06	149.7	6.16e-08
149.8	8.6497e-06	149.8	7.7844e-06	149.8	1.1714e-06	149.8	6.15e-08
149.9	8.6488e-06	149.9	7.7826e-06	149.9	1.1699e-06	149.9	6.15e-08
150	8.6478e-06	150	7.781e-06	150	1.1683e-06	150	6.15e-08
150.1	8.647e-06	150.1	7.7796e-06	150.1	1.1667e-06	150.1	6.15e-08
150.2	8.6462e-06	150.2	7.7781e-06	150.2	1.1652e-06	150.2	6.13e-08
150.3	8.6451e-06	150.3	7.7765e-06	150.3	1.1637e-06	150.3	6.13e-08
150.4	8.6443e-06	150.4	7.775e-06	150.4	1.1621e-06	150.4	6.13e-08
150.5	8.6433e-06	150.5	7.7732e-06	150.5	1.1607e-06	150.5	6.14e-08
150.6	8.6425e-06	150.6	7.7717e-06	150.6	1.1593e-06	150.6	6.12e-08
150.7	8.6416e-06	150.7	7.7704e-06	150.7	1.1577e-06	150.7	6.12e-08
150.8	8.6406e-06	150.8	7.769e-06	150.8	1.1563e-06	150.8	6.12e-08
150.9	8.6395e-06	150.9	7.7674e-06	150.9	1.1547e-06	150.9	6.12e-08
151	8.6386e-06	151	7.7658e-06	151	1.1531e-06	151	6.12e-08
151.1	8.6375e-06	151.1	7.7642e-06	151.1	1.1517e-06	151.1	6.12e-08
151.2	8.6365e-06	151.2	7.7628e-06	151.2	1.1501e-06	151.2	6.11e-08
151.3	8.6357e-06	151.3	7.7611e-06	151.3	1.1486e-06	151.3	6.12e-08
151.4	8.6347e-06	151.4	7.7595e-06	151.4	1.1471e-06	151.4	6.12e-08
151.5	8.6337e-06	151.5	7.758e-06	151.5	1.1457e-06	151.5	6.1e-08
151.6	8.6328e-06	151.6	7.7566e-06	151.6	1.1442e-06	151.6	6.12e-08
151.7	8.632e-06	151.7	7.7548e-06	151.7	1.1427e-06	151.7	6.11e-08
151.8	8.631e-06	151.8	7.7532e-06	151.8	1.1412e-06	151.8	6.11e-08
151.9	8.63e-06	151.9	7.7516e-06	151.9	1.1399e-06	151.9	6.11e-08
152	8.6291e-06	152	7.75e-06	152	1.1382e-06	152	6.1e-08
152.1	8.6282e-06	152.1	7.7485e-06	152.1	1.1367e-06	152.1	6.09e-08
152.2	8.6274e-06	152.2	7.747e-06	152.2	1.1352e-06	152.2	6.08e-08
152.3	8.6262e-06	152.3	7.7454e-06	152.3	1.1337e-06	152.3	6.1e-08
152.4	8.6254e-06	152.4	7.7439e-06	152.4	1.1322e-06	152.4	6.12e-08
152.5	8.6244e-06	152.5	7.7425e-06	152.5	1.1308e-06	152.5	6.11e-08
152.6	8.6233e-06	152.6	7.7408e-06	152.6	1.1293e-06	152.6	6.1e-08
152.7	8.6223e-06	152.7	7.7391e-06	152.7	1.1279e-06	152.7	6.08e-08
152.8	8.6214e-06	152.8	7.7378e-06	152.8	1.1266e-06	152.8	6.09e-08
152.9	8.6206e-06	152.9	7.7363e-06	152.9	1.1252e-06	152.9	6.08e-08
153	8.6198e-06	153	7.7349e-06	153	1.1238e-06	153	6.07e-08
153.1	8.6189e-06	153.1	7.7335e-06	153.1	1.1222e-06	153.1	6.08e-08
153.2	8.618e-06	153.2	7.7321e-06	153.2	1.1208e-06	153.2	6.07e-08
153.3	8.6169e-06	153.3	7.7304e-06	153.3	1.1193e-06	153.3	6.06e-08
153.4	8.6161e-06	153.4	7.7288e-06	153.4	1.1178e-06	153.4	6.07e-08
153.5	8.6151e-06	153.5	7.7271e-06	153.5	1.1163e-06	153.5	6.07e-08
153.6	8.6143e-06	153.6	7.7256e-06	153.6	1.115e-06	153.6	6.07e-08
153.7	8.6133e-06	153.7	7.7241e-06	153.7	1.1137e-06	153.7	6.06e-08
153.8	8.6123e-06	153.8	7.7225e-06	153.8	1.1123e-06	153.8	6.05e-08
153.9	8.6111e-06	153.9	7.7209e-06	153.9	1.1108e-06	153.9	6.05e-08
154	8.6102e-06	154	7.7192e-06	154	1.1094e-06	154	6.05e-08
154.1	8.6094e-06	154.1	7.7177e-06	154.1	1.1077e-06	154.1	6.05e-08
154.2	8.6084e-06	154.2	7.7162e-06	154.2	1.1065e-06	154.2	6.04e-08
154.3	8.6074e-06	154.3	7.7146e-06	154.3	1.1051e-06	154.3	6.05e-08
154.4	8.6064e-06	154.4	7.713e-06	154.4	1.1037e-06	154.4	6.05e-08
154.5	8.6055e-06	154.5	7.7116e-06	154.5	1.1022e-06	154.5	6.05e-08
154.6	8.6043e-06	154.6	7.7102e-06	154.6	1.1008e-06	154.6	6.04e-08
154.7	8.6035e-06	154.7	7.7086e-06	154.7	1.0994e-06	154.7	6.04e-08
154.8	8.6025e-06	154.8	7.7071e-06	154.8	1.0978e-06	154.8	6.04e-08
154.9	8.6014e-06	154.9	7.7056e-06	154.9	1.0965e-06	154.9	6.03e-08
155	8.6007e-06	155	7.7039e-06	155	1.0949e-06	155	6.04e-08
155.1	8.5999e-06	155.1	7.7025e-06	155.1	1.0935e-06	155.1	6.04e-08
155.2	8.599e-06	155.2	7.701e-06	155.2	1.0922e-06	155.2	6.04e-08
155.3	8.5981e-06	155.3	7.6995e-06	155.3	1.0907e-06	155.3	6.03e-08
155.4	8.5973e-06	155.4	7.6979e-06	155.4	1.0894e-06	155.4	6.03e-08
155.5	8.5962e-06	155.5	7.6965e-06	155.5	1.088e-06	155.5	6.03e-08
155.6	8.5953e-06	155.6	7.6951e-06	155.6	1.0866e-06	155.6	6.02e-08
155.7	8.5944e-06	155.7	7.6937e-06	155.7	1.0852e-06	155.7	6.01e-08
155.8	8.5935e-06	155.8	7.6921e-06	155.8	1.084e-06	155.8	6.01e-08
155.9	8.5928e-06	155.9	7.6906e-06	155.9	1.0826e-06	155.9	6.02e-08
156	8.5917e-06	156	7.6891e-06	156	1.0812e-06	156	6.01e-08
156.1	8.5906e-06	156.1	7.6876e-06	156.1	1.0797e-06	156.1	6e-08
156.2	8.5897e-06	156.2	7.6861e-06	156.2	1.0782e-06	156.2	6.01e-08
156.3	8.5887e-06	156.3	7.6846e-06	156.3	1.0769e-06	156.3	6e-08
156.4	8.5877e-06	156.4	7.6831e-06	156.4	1.0755e-06	156.4	6e-08
156.5	8.5867e-06	156.5	7.6815e-06	156.5	1.0741e-06	156.5	6e-08
156.6	8.5855e-06	156.6	7.68e-06	156.6	1.0729e-06	156.6	6e-08
156.7	8.5847e-06	156.7	7.6785e-06	156.7	1.0716e-06	156.7	5.99e-08
156.8	8.5836e-06	156.8	7.6769e-06	156.8	1.0702e-06	156.8	5.99e-08
156.9	8.5825e-06	156.9	7.6755e-06	156.9	1.0689e-06	156.9	6e-08
157	8.5815e-06	157	7.6739e-06	157	1.0675e-06	157	5.99e-08
157.1	8.5804e-06	157.1	7.6724e-06	157.1	1.0662e-06	157.1	5.99e-08
157.2	8.5794e-06	157.2	7.671e-06	157.2	1.0647e-06	157.2	5.99e-08
157.3	8.5787e-06	157.3	7.6696e-06	157.3	1.0634e-06	157.3	5.99e-08
157.4	8.5776e-06	157.4	7.6682e-06	157.4	1.0622e-06	157.4	5.98e-08
157.5	8.5767e-06	157.5	7.6668e-06	157.5	1.0608e-06	157.5	5.98e-08
157.6	8.5756e-06	157.6	7.6651e-06	157.6	1.0594e-06	157.6	5.98e-08
157.7	8.5747e-06	157.7	7.6634e-06	157.7	1.058e-06	157.7	5.97e-08
157.8	8.5736e-06	157.8	7.662e-06	157.8	1.0566e-06	157.8	5.98e-08
157.9	8.5727e-06	157.9	7.6606e-06	157.9	1.0554e-06	157.9	5.96e-08
158	8.5719e-06	158	7.6591e-06	158	1.054e-06	158	5.96e-08
158.1	8.5712e-06	158.1	7.6575e-06	158.1	1.0528e-06	158.1	5.96e-08
158.2	8.5701e-06	158.2	7.6562e-06	158.2	1.0515e-06	158.2	5.96e-08
158.3	8.5692e-06	158.3	7.6549e-06	158.3	1.0501e-06	158.3	5.96e-08
158.4	8.5683e-06	158.4	7.6532e-06	158.4	1.0487e-06	158.4	5.96e-08
158.5	8.5676e-06	158.5	7.6517e-06	158.5	1.0474e-06	158.5	5.96e-08
158.6	8.5666e-06	158.6	7.6503e-06	158.6	1.0461e-06	158.6	5.96e-08
158.7	8.5658e-06	158.7	7.6489e-06	158.7	1.0449e-06	158.7	5.96e-08
158.8	8.5649e-06	158.8	7.6475e-06	158.8	1.0436e-06	158.8	5.96e-08
158.9	8.5639e-06	158.9	7.6458e-06	158.9	1.0423e-06	158.9	5.95e-08
159	8.5632e-06	159	7.6443e-06	159	1.041e-06	159	5.96e-08
159.1	8.5624e-06	159.1	7.6429e-06	159.1	1.0396e-06	159.1	5.97e-08
159.2	8.5616e-06	159.2	7.6414e-06	159.2	1.0383e-06	159.2	5.96e-08
159.3	8.5608e-06	159.3	7.64e-06	159.3	1.037e-06	159.3	5.96e-08
159.4	8.5597e-06	159.4	7.6387e-06	159.4	1.0357e-06	159.4	5.95e-08
159.5	8.5589e-06	159.5	7.6372e-06	159.5	1.0344e-06	159.5	5.96e-08
159.6	8.5578e-06	159.6	7.6357e-06	159.6	1.0332e-06	159.6	5.96e-08
159.7	8.5569e-06	159.7	7.6342e-06	159.7	1.0319e-06	159.7	5.96e-08
159.8	8.556e-06	159.8	7.6328e-06	159.8	1.0304e-06	159.8	5.96e-08
159.9	8.5551e-06	159.9	7.6315e-06	159.9	1.0293e-06	159.9	5.96e-08
160	8.5541e-06	160	7.6301e-06	160	1.0281e-06	160	5.93e-08
160.1	8.5531e-06	160.1	7.6285e-06	160.1	1.0268e-06	160.1	5.93e-08
160.2	8.5522e-06	160.2	7.627e-06	160.2	1.0255e-06	160.2	5.93e-08
160.3	8.5513e-06	160.3	7.6255e-06	160.3	1.0242e-06	160.3	5.93e-08
160.4	8.5504e-06	160.4	7.6241e-06	160.4	1.023e-06	160.4	5.93e-08
160.5	8.5494e-06	160.5	7.6228e-06	160.5	1.0217e-06	160.5	5.93e-08
160.6	8.5484e-06	160.6	7.6212e-06	160.6	1.0204e-06	160.6	5.93e-08
160.7	8.5476e-06	160.7	7.6197e-06	160.7	1.019e-06	160.7	5.94e-08
160.8	8.5466e-06	160.8	7.6182e-06	160.8	1.0177e-06	160.8	5.93e-08
160.9	8.5456e-06	160.9	7.6166e-06	160.9	1.0166e-06	160.9	5.94e-08
161	8.5448e-06	161	7.615e-06	161	1.0153e-06	161	5.94e-08
161.1	8.5439e-06	161.1	7.6138e-06	161.1	1.0141e-06	161.1	5.93e-08
161.2	8.5429e-06	161.2	7.6123e-06	161.2	1.0128e-06	161.2	5.92e-08
161.3	8.542e-06	161.3	7.6106e-06	161.3	1.0115e-06	161.3	5.91e-08
161.4	8.541e-06	161.4	7.6091e-06	161.4	1.0101e-06	161.4	5.91e-08
161.5	8.5403e-06	161.5	7.6076e-06	161.5	1.0089e-06	161.5	5.91e-08
161.6	8.5394e-06	161.6	7.6062e-06	161.6	1.0077e-06	161.6	5.91e-08
161.7	8.5385e-06	161.7	7.6047e-06	161.7	1.0065e-06	161.7	5.9e-08
161.8	8.5375e-06	161.8	7.6031e-06	161.8	1.0053e-06	161.8	5.9e-08
161.9	8.5366e-06	161.9	7.6016e-06	161.9	1.004e-06	161.9	5.91e-08
162	8.5358e-06	162	7.6002e-06	162	1.0027e-06	162	5.9e-08
162.1	8.5349e-06	162.1	7.5987e-06	162.1	1.0014e-06	162.1	5.9e-08
162.2	8.534e-06	162.2	7.5972e-06	162.2	1.0001e-06	162.2	5.9e-08
162.3	8.5329e-06	162.3	7.5957e-06	162.3	9.989e-07	162.3	5.9e-08
162.4	8.532e-06	162.4	7.5942e-06	162.4	9.976e-07	162.4	5.9e-08
162.5	8.5308e-06	162.5	7.5929e-06	162.5	9.964e-07	162.5	5.9e-08
162.6	8.5301e-06	162.6	7.5914e-06	162.6	9.952e-07	162.6	5.9e-08
162.7	8.5291e-06	162.7	7.5899e-06	162.7	9.939e-07	162.7	5.9e-08
162.8	8.5281e-06	162.8	7.5884e-06	162.8	9.927e-07	162.8	5.89e-08
162.9	8.5272e-06	162.9	7.5868e-06	162.9	9.915e-07	162.9	5.88e-08
163	8.5263e-06	163	7.5852e-06	163	9.902e-07	163	5.88e-08
163.1	8.5253e-06	163.1	7.5837e-06	163.1	9.89e-07	163.1	5.89e-08
163.2	8.5244e-06	163.2	7.5823e-06	163.2	9.878e-07	163.2	5.88e-08
163.3	8.5235e-06	163.3	7.5807e-06	163.3	9.868e-07	163.3	5.88e-08
163.4	8.5225e-06	163.4	7.5793e-06	163.4	9.855e-07	163.4	5.87e-08
163.5	8.5215e-06	163.5	7.5779e-06	163.5	9.842e-07	163.5	5.87e-08
163.6	8.5205e-06	163.6	7.5763e-06	163.6	9.831e-07	163.6	5.87e-08
163.7	8.5198e-06	163.7	7.575e-06	163.7	9.818e-07	163.7	5.88e-08
163.8	8.5188e-06	163.8	7.5733e-06	163.8	9.806e-07	163.8	5.87e-08
163.9	8.5177e-06	163.9	7.5717e-06	163.9	9.793e-07	163.9	5.87e-08
164	8.5168e-06	164	7.5701e-06	164	9.781e-07	164	5.87e-08
164.1	8.5159e-06	164.1	7.5689e-06	164.1	9.769e-07	164.1	5.87e-08
164.2	8.515e-06	164.2	7.5675e-06	164.2	9.757e-07	164.2	5.88e-08
164.3	8.514e-06	164.3	7.5659e-06	164.3	9.747e-07	164.3	5.87e-08
164.4	8.5131e-06	164.4	7.5644e-06	164.4	9.736e-07	164.4	5.85e-08
164.5	8.5122e-06	164.5	7.5627e-06	164.5	9.723e-07	164.5	5.85e-08
164.6	8.5111e-06	164.6	7.5613e-06	164.6	9.712e-07	164.6	5.85e-08
164.7	8.5101e-06	164.7	7.5598e-06	164.7	9.7e-07	164.7	5.85e-08
164.8	8.5091e-06	164.8	7.5582e-06	164.8	9.687e-07	164.8	5.86e-08
164.9	8.5083e-06	164.9	7.5568e-06	164.9	9.673e-07	164.9	5.86e-08
165	8.5074e-06	165	7.5555e-06	165	9.662e-07	165	5.86e-08
165.1	8.5064e-06	165.1	7.5541e-06	165.1	9.651e-07	165.1	5.85e-08
165.2	8.5055e-06	165.2	7.5525e-06	165.2	9.638e-07	165.2	5.85e-08
165.3	8.5046e-06	165.3	7.5512e-06	165.3	9.628e-07	165.3	5.86e-08
165.4	8.5037e-06	165.4	7.5496e-06	165.4	9.616e-07	165.4	5.83e-08
165.5	8.5029e-06	165.5	7.548e-06	165.5	9.604e-07	165.5	5.84e-08
165.6	8.5021e-06	165.6	7.5464e-06	165.6	9.593e-07	165.6	5.84e-08
165.7	8.5012e-06	165.7	7.5449e-06	165.7	9.582e-07	165.7	5.82e-08
165.8	8.5002e-06	165.8	7.5434e-06	165.8	9.57e-07	165.8	5.82e-08
165.9	8.4993e-06	165.9	7.5421e-06	165.9	9.558e-07	165.9	5.81e-08
166	8.4984e-06	166	7.5405e-06	166	9.548e-07	166	5.81e-08
166.1	8.4973e-06	166.1	7.5391e-06	166.1	9.536e-07	166.1	5.81e-08
166.2	8.4964e-06	166.2	7.5376e-06	166.2	9.523e-07	166.2	5.81e-08
166.3	8.4956e-06	166.3	7.5362e-06	166.3	9.512e-07	166.3	5.81e-08
166.4	8.4948e-06	166.4	7.5347e-06	166.4	9.501e-07	166.4	5.82e-08
166.5	8.4939e-06	166.5	7.5336e-06	166.5	9.489e-07	166.5	5.83e-08
166.6	8.4931e-06	166.6	7.5321e-06	166.6	9.479e-07	166.6	5.81e-08
166.7	8.4922e-06	166.7	7.5306e-06	166.7	9.467e-07	166.7	5.82e-08
166.8	8.4914e-06	166.8	7.529e-06	166.8	9.454e-07	166.8	5.82e-08
166.9	8.4904e-06	166.9	7.5276e-06	166.9	9.443e-07	166.9	5.81e-08
167	8.4896e-06	167	7.5262e-06	167	9.431e-07	167	5.8e-08
167.1	8.4888e-06	167.1	7.5248e-06	167.1	9.42e-07	167.1	5.8e-08
167.2	8.4879e-06	167.2	7.5234e-06	167.2	9.408e-07	167.2	5.81e-08
167.3	8.4869e-06	167.3	7.5219e-06	167.3	9.397e-07	167.3	5.81e-08
167.4	8.4863e-06	167.4	7.5205e-06	167.4	9.386e-07	167.4	5.81e-08
167.5	8.4854e-06	167.5	7.5191e-06	167.5	9.375e-07	167.5	5.81e-08
167.6	8.4844e-06	167.6	7.5177e-06	167.6	9.364e-07	167.6	5.82e-08
167.7	8.4835e-06	167.7	7.5164e-06	167.7	9.352e-07	167.7	5.83e-08
167.8	8.4827e-06	167.8	7.5151e-06	167.8	9.34e-07	167.8	5.83e-08
167.9	8.4817e-06	167.9	7.5135e-06	167.9	9.33e-07	167.9	5.81e-08
168	8.4809e-06	168	7.5121e-06	168	9.319e-07	168	5.81e-08
168.1	8.4802e-06	168.1	7.5106e-06	168.1	9.307e-07	168.1	5.8e-08
168.2	8.4793e-06	168.2	7.5092e-06	168.2	9.295e-07	168.2	5.81e-08
168.3	8.4784e-06	168.3	7.5077e-06	168.3	9.284e-07	168.3	5.79e-08
168.4	8.4774e-06	168.4	7.5063e-06	168.4	9.273e-07	168.4	5.77e-08
168.5	8.4765e-06	168.5	7.5047e-06	168.5	9.262e-07	168.5	5.78e-08
168.6	8.4756e-06	168.6	7.5033e-06	168.6	9.252e-07	168.6	5.78e-08
168.7	8.4748e-06	168.7	7.5019e-06	168.7	9.241e-07	168.7	5.78e-08
168.8	8.474e-06	168.8	7.5002e-06	168.8	9.23e-07	168.8	5.79e-08
168.9	8.473e-06	168.9	7.4989e-06	168.9	9.219e-07	168.9	5.78e-08
169	8.4721e-06	169	7.4977e-06	169	9.208e-07	169	5.79e-08
169.1	8.4713e-06	169.1	7.4963e-06	169.1	9.196e-07	169.1	5.78e-08
169.2	8.4705e-06	169.2	7.4949e-06	169.2	9.186e-07	169.2	5.78e-08
169.3	8.4696e-06	169.3	7.4935e-06	169.3	9.175e-07	169.3	5.78e-08
169.4	8.4689e-06	169.4	7.492e-06	169.4	9.163e-07	169.4	5.76e-08
169.5	8.468e-06	169.5	7.4905e-06	169.5	9.151e-07	169.5	5.77e-08
169.6	8.4671e-06	169.6	7.4891e-06	169.6	9.142e-07	169.6	5.76e-08
169.7	8.4663e-06	169.7	7.4878e-06	169.7	9.132e-07	169.7	5.76e-08
169.8	8.4654e-06	169.8	7.4862e-06	169.8	9.12e-07	169.8	5.76e-08
169.9	8.4644e-06	169.9	7.4847e-06	169.9	9.108e-07	169.9	5.75e-08
170	8.4635e-06	170	7.4832e-06	170	9.098e-07	170	5.75e-08
170.1	8.4627e-06	170.1	7.4818e-06	170.1	9.087e-07	170.1	5.76e-08
170.2	8.4619e-06	170.2	7.4805e-06	170.2	9.077e-07	170.2	5.75e-08
170.3	8.461e-06	170.3	7.4791e-06	170.3	9.067e-07	170.3	5.75e-08
170.4	8.4601e-06	170.4	7.4776e-06	170.4	9.056e-07	170.4	5.74e-08
170.5	8.4594e-06	170.5	7.4761e-06	170.5	9.045e-07	170.5	5.75e-08
170.6	8.4584e-06	170.6	7.4747e-06	170.6	9.035e-07	170.6	5.74e-08
170.7	8.4574e-06	170.7	7.4733e-06	170.7	9.024e-07	170.7	5.73e-08
170.8	8.4566e-06	170.8	7.4718e-06	170.8	9.014e-07	170.8	5.74e-08
170.9	8.4557e-06	170.9	7.4704e-06	170.9	9.003e-07	170.9	5.74e-08
171	8.4549e-06	171	7.4689e-06	171	8.993e-07	171	5.74e-08
171.1	8.4539e-06	171.1	7.4676e-06	171.1	8.983e-07	171.1	5.75e-08
171.2	8.4532e-06	171.2	7.4662e-06	171.2	8.971e-07	171.2	5.75e-08
171.3	8.4523e-06	171.3	7.4648e-06	171.3	8.959e-07	171.3	5.74e-08
171.4	8.4515e-06	171.4	7.4633e-06	171.4	8.948e-07	171.4	5.75e-08
171.5	8.4507e-06	171.5	7.462e-06	171.5	8.938e-07	171.5	5.74e-08
171.6	8.4497e-06	171.6	7.4605e-06	171.6	8.928e-07	171.6	5.74e-08
171.7	8.4488e-06	171.7	7.4592e-06	171.7	8.917e-07	171.7	5.74e-08
171.8	8.448e-06	171.8	7.4579e-06	171.8	8.907e-07	171.8	5.75e-08
171.9	8.4472e-06	171.9	7.4563e-06	171.9	8.896e-07	171.9	5.76e-08
172	8.4464e-06	172	7.4548e-06	172	8.885e-07	172	5.75e-08
172.1	8.4454e-06	172.1	7.4535e-06	172.1	8.875e-07	172.1	5.74e-08
172.2	8.4446e-06	172.2	7.452e-06	172.2	8.864e-07	172.2	5.72e-08
172.3	8.4435e-06	172.3	7.4506e-06	172.3	8.853e-07	172.3	5.72e-08
172.4	8.4426e-06	172.4	7.4493e-06	172.4	8.845e-07	172.4	5.72e-08
172.5	8.4414e-06	172.5	7.4479e-06	172.5	8.834e-07	172.5	5.72e-08
172.6	8.4406e-06	172.6	7.4465e-06	172.6	8.822e-07	172.6	5.72e-08
172.7	8.4397e-06	172.7	7.4451e-06	172.7	8.813e-07	172.7	5.71e-08
172.8	8.4389e-06	172.8	7.4437e-06	172.8	8.803e-07	172.8	5.71e-08
172.9	8.4381e-06	172.9	7.4423e-06	172.9	8.793e-07	172.9	5.7e-08
173	8.4372e-06	173	7.4408e-06	173	8.782e-07	173	5.71e-08
173.1	8.4364e-06	173.1	7.4394e-06	173.1	8.772e-07	173.1	5.7e-08
173.2	8.4355e-06	173.2	7.438e-06	173.2	8.761e-07	173.2	5.71e-08
173.3	8.4344e-06	173.3	7.4364e-06	173.3	8.751e-07	173.3	5.71e-08
173.4	8.4334e-06	173.4	7.435e-06	173.4	8.741e-07	173.4	5.72e-08
173.5	8.4327e-06	173.5	7.4335e-06	173.5	8.73e-07	173.5	5.73e-08
173.6	8.4317e-06	173.6	7.4319e-06	173.6	8.718e-07	173.6	5.72e-08
173.7	8.4307e-06	173.7	7.4306e-06	173.7	8.707e-07	173.7	5.72e-08
173.8	8.4296e-06	173.8	7.4292e-06	173.8	8.698e-07	173.8	5.71e-08
173.9	8.4287e-06	173.9	7.4278e-06	173.9	8.687e-07	173.9	5.71e-08
174	8.4278e-06	174	7.4264e-06	174	8.677e-07	174	5.71e-08
174.1	8.427e-06	174.1	7.4248e-06	174.1	8.666e-07	174.1	5.71e-08
174.2	8.4262e-06	174.2	7.4234e-06	174.2	8.657e-07	174.2	5.7e-08
174.3	8.4254e-06	174.3	7.422e-06	174.3	8.647e-07	174.3	5.69e-08
174.4	8.4245e-06	174.4	7.4205e-06	174.4	8.635e-07	174.4	5.7e-08
174.5	8.4235e-06	174.5	7.419e-06	174.5	8.626e-07	174.5	5.71e-08
174.6	8.4228e-06	174.6	7.4176e-06	174.6	8.615e-07	174.6	5.7e-08
174.7	8.4218e-06	174.7	7.4164e-06	174.7	8.606e-07	174.7	5.7e-08
174.8	8.4211e-06	174.8	7.4151e-06	174.8	8.596e-07	174.8	5.69e-08
174.9	8.4201e-06	174.9	7.4137e-06	174.9	8.585e-07	174.9	5.69e-08
175	8.4193e-06	175	7.4122e-06	175	8.576e-07	175	5.7e-08
175.1	8.4185e-06	175.1	7.4107e-06	175.1	8.566e-07	175.1	5.68e-08
175.2	8.4175e-06	175.2	7.4093e-06	175.2	8.556e-07	175.2	5.68e-08
175.3	8.4167e-06	175.3	7.408e-06	175.3	8.546e-07	175.3	5.69e-08
175.4	8.4157e-06	175.4	7.4064e-06	175.4	8.535e-07	175.4	5.69e-08
175.5	8.4148e-06	175.5	7.405e-06	175.5	8.526e-07	175.5	5.67e-08
175.6	8.4139e-06	175.6	7.4036e-06	175.6	8.515e-07	175.6	5.67e-08
175.7	8.4129e-06	175.7	7.4022e-06	175.7	8.506e-07	175.7	5.68e-08
175.8	8.4119e-06	175.8	7.401e-06	175.8	8.495e-07	175.8	5.68e-08
175.9	8.411e-06	175.9	7.3996e-06	175.9	8.484e-07	175.9	5.67e-08
176	8.4101e-06	176	7.3983e-06	176	8.475e-07	176	5.67e-08
176.1	8.4092e-06	176.1	7.3968e-06	176.1	8.465e-07	176.1	5.66e-08
176.2	8.4082e-06	176.2	7.3954e-06	176.2	8.455e-07	176.2	5.66e-08
176.3	8.4074e-06	176.3	7.3939e-06	176.3	8.445e-07	176.3	5.66e-08
176.4	8.4065e-06	176.4	7.3926e-06	176.4	8.435e-07	176.4	5.66e-08
176.5	8.4057e-06	176.5	7.3912e-06	176.5	8.425e-07	176.5	5.67e-08
176.6	8.405e-06	176.6	7.3898e-06	176.6	8.417e-07	176.6	5.66e-08
176.7	8.4042e-06	176.7	7.3884e-06	176.7	8.407e-07	176.7	5.67e-08
176.8	8.4033e-06	176.8	7.3869e-06	176.8	8.398e-07	176.8	5.65e-08
176.9	8.4026e-06	176.9	7.3856e-06	176.9	8.388e-07	176.9	5.66e-08
177	8.4017e-06	177	7.3842e-06	177	8.377e-07	177	5.66e-08
177.1	8.4008e-06	177.1	7.3828e-06	177.1	8.367e-07	177.1	5.65e-08
177.2	8.3999e-06	177.2	7.3814e-06	177.2	8.358e-07	177.2	5.66e-08
177.3	8.3991e-06	177.3	7.3799e-06	177.3	8.349e-07	177.3	5.66e-08
177.4	8.3984e-06	177.4	7.3786e-06	177.4	8.339e-07	177.4	5.64e-08
177.5	8.3976e-06	177.5	7.3769e-06	177.5	8.329e-07	177.5	5.64e-08
177.6	8.397e-06	177.6	7.3758e-06	177.6	8.319e-07	177.6	5.63e-08
177.7	8.396e-06	177.7	7.3745e-06	177.7	8.309e-07	177.7	5.63e-08
177.8	8.3951e-06	177.8	7.3731e-06	177.8	8.3e-07	177.8	5.63e-08
177.9	8.3941e-06	177.9	7.3717e-06	177.9	8.289e-07	177.9	5.64e-08
178	8.3934e-06	178	7.3704e-06	178	8.28e-07	178	5.63e-08
178.1	8.3923e-06	178.1	7.369e-06	178.1	8.27e-07	178.1	5.63e-08
178.2	8.3915e-06	178.2	7.3676e-06	178.2	8.26e-07	178.2	5.62e-08
178.3	8.3907e-06	178.3	7.3663e-06	178.3	8.25e-07	178.3	5.63e-08
178.4	8.3899e-06	178.4	7.3647e-06	178.4	8.241e-07	178.4	5.63e-08
178.5	8.3891e-06	178.5	7.3634e-06	178.5	8.232e-07	178.5	5.62e-08
178.6	8.3881e-06	178.6	7.3619e-06	178.6	8.222e-07	178.6	5.61e-08
178.7	8.3871e-06	178.7	7.3604e-06	178.7	8.212e-07	178.7	5.62e-08
178.8	8.3862e-06	178.8	7.3592e-06	178.8	8.202e-07	178.8	5.62e-08
178.9	8.3853e-06	178.9	7.3576e-06	178.9	8.193e-07	178.9	5.62e-08
179	8.3843e-06	179	7.3562e-06	179	8.183e-07	179	5.61e-08
179.1	8.3834e-06	179.1	7.3551e-06	179.1	8.173e-07	179.1	5.61e-08
179.2	8.3824e-06	179.2	7.3537e-06	179.2	8.164e-07	179.2	5.61e-08
179.3	8.3814e-06	179.3	7.3522e-06	179.3	8.155e-07	179.3	5.6e-08
179.4	8.3804e-06	179.4	7.3508e-06	179.4	8.147e-07	179.4	5.61e-08
179.5	8.3794e-06	179.5	7.3494e-06	179.5	8.136e-07	179.5	5.61e-08
179.6	8.3783e-06	179.6	7.3481e-06	179.6	8.128e-07	179.6	5.6e-08
179.7	8.3774e-06	179.7	7.3467e-06	179.7	8.118e-07	179.7	5.59e-08
179.8	8.3765e-06	179.8	7.3451e-06	179.8	8.108e-07	179.8	5.58e-08
179.9	8.3754e-06	179.9	7.3436e-06	179.9	8.098e-07	179.9	5.59e-08
180	8.3742e-06	180	7.3425e-06	180	8.09e-07	180	5.59e-08
180.1	8.3734e-06	180.1	7.3411e-06	180.1	8.081e-07	180.1	5.58e-08
180.2	8.3724e-06	180.2	7.3398e-06	180.2	8.071e-07	180.2	5.59e-08
180.3	8.3714e-06	180.3	7.3384e-06	180.3	8.061e-07	180.3	5.58e-08
180.4	8.3705e-06	180.4	7.337e-06	180.4	8.053e-07	180.4	5.59e-08
180.5	8.3696e-06	180.5	7.3355e-06	180.5	8.044e-07	180.5	5.58e-08
180.6	8.3686e-06	180.6	7.3341e-06	180.6	8.034e-07	180.6	5.59e-08
180.7	8.3678e-06	180.7	7.3326e-06	180.7	8.026e-07	180.7	5.58e-08
180.8	8.3669e-06	180.8	7.3313e-06	180.8	8.017e-07	180.8	5.58e-08
180.9	8.3659e-06	180.9	7.33e-06	180.9	8.008e-07	180.9	5.57e-08
181	8.3648e-06	181	7.3286e-06	181	7.999e-07	181	5.57e-08
181.1	8.364e-06	181.1	7.3273e-06	181.1	7.989e-07	181.1	5.57e-08
181.2	8.363e-06	181.2	7.3261e-06	181.2	7.979e-07	181.2	5.56e-08
181.3	8.3623e-06	181.3	7.3246e-06	181.3	7.97e-07	181.3	5.56e-08
181.4	8.3615e-06	181.4	7.3233e-06	181.4	7.962e-07	181.4	5.57e-08
181.5	8.3607e-06	181.5	7.322e-06	181.5	7.953e-07	181.5	5.56e-08
181.6	8.3597e-06	181.6	7.3205e-06	181.6	7.944e-07	181.6	5.56e-08
181.7	8.3589e-06	181.7	7.3191e-06	181.7	7.934e-07	181.7	5.55e-08
181.8	8.3581e-06	181.8	7.3178e-06	181.8	7.926e-07	181.8	5.54e-08
181.9	8.3572e-06	181.9	7.3165e-06	181.9	7.917e-07	181.9	5.54e-08
182	8.3563e-06	182	7.3152e-06	182	7.908e-07	182	5.55e-08
182.1	8.3556e-06	182.1	7.3139e-06	182.1	7.897e-07	182.1	5.55e-08
182.2	8.3547e-06	182.2	7.3125e-06	182.2	7.889e-07	182.2	5.53e-08
182.3	8.3538e-06	182.3	7.3112e-06	182.3	7.879e-07	182.3	5.53e-08
182.4	8.3529e-06	182.4	7.3096e-06	182.4	7.87e-07	182.4	5.53e-08
182.5	8.3521e-06	182.5	7.3084e-06	182.5	7.861e-07	182.5	5.54e-08
182.6	8.3514e-06	182.6	7.3071e-06	182.6	7.851e-07	182.6	5.54e-08
182.7	8.3503e-06	182.7	7.3057e-06	182.7	7.843e-07	182.7	5.53e-08
182.8	8.3494e-06	182.8	7.3042e-06	182.8	7.834e-07	182.8	5.53e-08
182.9	8.3485e-06	182.9	7.3029e-06	182.9	7.826e-07	182.9	5.55e-08
183	8.3477e-06	183	7.3015e-06	183	7.818e-07	183	5.53e-08
183.1	8.3468e-06	183.1	7.3003e-06	183.1	7.809e-07	183.1	5.53e-08
183.2	8.346e-06	183.2	7.2987e-06	183.2	7.801e-07	183.2	5.53e-08
183.3	8.3452e-06	183.3	7.2974e-06	183.3	7.793e-07	183.3	5.53e-08
183.4	8.3445e-06	183.4	7.2961e-06	183.4	7.784e-07	183.4	5.54e-08
183.5	8.3436e-06	183.5	7.2948e-06	183.5	7.775e-07	183.5	5.54e-08
183.6	8.3426e-06	183.6	7.2932e-06	183.6	7.766e-07	183.6	5.54e-08
183.7	8.3416e-06	183.7	7.2918e-06	183.7	7.757e-07	183.7	5.53e-08
183.8	8.3407e-06	183.8	7.2905e-06	183.8	7.748e-07	183.8	5.55e-08
183.9	8.34e-06	183.9	7.289e-06	183.9	7.738e-07	183.9	5.54e-08
184	8.339e-06	184	7.2877e-06	184	7.731e-07	184	5.54e-08
184.1	8.3382e-06	184.1	7.2864e-06	184.1	7.721e-07	184.1	5.53e-08
184.2	8.3374e-06	184.2	7.2851e-06	184.2	7.713e-07	184.2	5.54e-08
184.3	8.3365e-06	184.3	7.2839e-06	184.3	7.704e-07	184.3	5.52e-08
184.4	8.3357e-06	184.4	7.2826e-06	184.4	7.695e-07	184.4	5.54e-08
184.5	8.3349e-06	184.5	7.2812e-06	184.5	7.688e-07	184.5	5.53e-08
184.6	8.3339e-06	184.6	7.2797e-06	184.6	7.678e-07	184.6	5.52e-08
184.7	8.3331e-06	184.7	7.2783e-06	184.7	7.668e-07	184.7	5.51e-08
184.8	8.3322e-06	184.8	7.2771e-06	184.8	7.66e-07	184.8	5.52e-08
184.9	8.3315e-06	184.9	7.2759e-06	184.9	7.652e-07	184.9	5.5e-08
185	8.3307e-06	185	7.2745e-06	185	7.642e-07	185	5.51e-08
185.1	8.3297e-06	185.1	7.2731e-06	185.1	7.634e-07	185.1	5.51e-08
185.2	8.3289e-06	185.2	7.2719e-06	185.2	7.625e-07	185.2	5.51e-08
185.3	8.328e-06	185.3	7.2705e-06	185.3	7.616e-07	185.3	5.52e-08
185.4	8.327e-06	185.4	7.2691e-06	185.4	7.608e-07	185.4	5.52e-08
185.5	8.3261e-06	185.5	7.2678e-06	185.5	7.6e-07	185.5	5.51e-08
185.6	8.3253e-06	185.6	7.2664e-06	185.6	7.592e-07	185.6	5.51e-08
185.7	8.3245e-06	185.7	7.2651e-06	185.7	7.583e-07	185.7	5.51e-08
185.8	8.3236e-06	185.8	7.2638e-06	185.8	7.575e-07	185.8	5.51e-08
185.9	8.3226e-06	185.9	7.2622e-06	185.9	7.565e-07	185.9	5.51e-08
186	8.3217e-06	186	7.261e-06	186	7.557e-07	186	5.51e-08
186.1	8.3207e-06	186.1	7.2597e-06	186.1	7.549e-07	186.1	5.51e-08
186.2	8.3198e-06	186.2	7.2583e-06	186.2	7.54e-07	186.2	5.52e-08
186.3	8.319e-06	186.3	7.257e-06	186.3	7.532e-07	186.3	5.51e-08
186.4	8.3181e-06	186.4	7.2556e-06	186.4	7.524e-07	186.4	5.51e-08
186.5	8.3173e-06	186.5	7.2542e-06	186.5	7.515e-07	186.5	5.51e-08
186.6	8.3163e-06	186.6	7.2529e-06	186.6	7.507e-07	186.6	5.5e-08
186.7	8.3153e-06	186.7	7.2516e-06	186.7	7.499e-07	186.7	5.51e-08
186.8	8.3144e-06	186.8	7.2502e-06	186.8	7.49e-07	186.8	5.51e-08
186.9	8.3136e-06	186.9	7.2489e-06	186.9	7.481e-07	186.9	5.5e-08
187	8.3128e-06	187	7.2474e-06	187	7.473e-07	187	5.5e-08
187.1	8.3118e-06	187.1	7.2461e-06	187.1	7.464e-07	187.1	5.49e-08
187.2	8.3108e-06	187.2	7.2447e-06	187.2	7.456e-07	187.2	5.5e-08
187.3	8.31e-06	187.3	7.2433e-06	187.3	7.447e-07	187.3	5.49e-08
187.4	8.3093e-06	187.4	7.2419e-06	187.4	7.44e-07	187.4	5.49e-08
187.5	8.3084e-06	187.5	7.2404e-06	187.5	7.433e-07	187.5	5.49e-08
187.6	8.3076e-06	187.6	7.2392e-06	187.6	7.424e-07	187.6	5.49e-08
187.7	8.3067e-06	187.7	7.2377e-06	187.7	7.415e-07	187.7	5.49e-08
187.8	8.3059e-06	187.8	7.2365e-06	187.8	7.406e-07	187.8	5.48e-08
187.9	8.3051e-06	187.9	7.2352e-06	187.9	7.399e-07	187.9	5.47e-08
188	8.3043e-06	188	7.2339e-06	188	7.39e-07	188	5.48e-08
188.1	8.3035e-06	188.1	7.2325e-06	188.1	7.383e-07	188.1	5.48e-08
188.2	8.3025e-06	188.2	7.2311e-06	188.2	7.375e-07	188.2	5.48e-08
188.3	8.3018e-06	188.3	7.2296e-06	188.3	7.366e-07	188.3	5.49e-08
188.4	8.301e-06	188.4	7.2282e-06	188.4	7.358e-07	188.4	5.48e-08
188.5	8.3002e-06	188.5	7.2268e-06	188.5	7.35e-07	188.5	5.47e-08
188.6	8.2996e-06	188.6	7.2256e-06	188.6	7.341e-07	188.6	5.47e-08
188.7	8.2987e-06	188.7	7.2243e-06	188.7	7.333e-07	188.7	5.47e-08
188.8	8.2978e-06	188.8	7.223e-06	188.8	7.326e-07	188.8	5.47e-08
188.9	8.2972e-06	188.9	7.2216e-06	188.9	7.318e-07	188.9	5.46e-08
189	8.2964e-06	189	7.2203e-06	189	7.31e-07	189	5.45e-08
189.1	8.2956e-06	189.1	7.2189e-06	189.1	7.302e-07	189.1	5.45e-08
189.2	8.2947e-06	189.2	7.2174e-06	189.2	7.293e-07	189.2	5.46e-08
189.3	8.2939e-06	189.3	7.2163e-06	189.3	7.286e-07	189.3	5.47e-08
189.4	8.2933e-06	189.4	7.2148e-06	189.4	7.278e-07	189.4	5.48e-08
189.5	8.2926e-06	189.5	7.2134e-06	189.5	7.27e-07	189.5	5.47e-08
189.6	8.2918e-06	189.6	7.212e-06	189.6	7.26e-07	189.6	5.47e-08
189.7	8.2911e-06	189.7	7.2105e-06	189.7	7.253e-07	189.7	5.47e-08
189.8	8.2902e-06	189.8	7.2093e-06	189.8	7.243e-07	189.8	5.46e-08
189.9	8.2896e-06	189.9	7.2081e-06	189.9	7.236e-07	189.9	5.44e-08
190	8.2889e-06	190	7.2067e-06	190	7.228e-07	190	5.45e-08
190.1	8.2881e-06	190.1	7.2052e-06	190.1	7.22e-07	190.1	5.44e-08
190.2	8.2872e-06	190.2	7.2039e-06	190.2	7.211e-07	190.2	5.43e-08
190.3	8.2862e-06	190.3	7.2025e-06	190.3	7.203e-07	190.3	5.43e-08
190.4	8.2853e-06	190.4	7.2012e-06	190.4	7.195e-07	190.4	5.43e-08
190.5	8.2844e-06	190.5	7.1998e-06	190.5	7.187e-07	190.5	5.43e-08
190.6	8.2837e-06	190.6	7.1984e-06	190.6	7.178e-07	190.6	5.41e-08
190.7	8.283e-06	190.7	7.1973e-06	190.7	7.171e-07	190.7	5.42e-08
190.8	8.2823e-06	190.8	7.196e-06	190.8	7.163e-07	190.8	5.44e-08
190.9	8.2816e-06	190.9	7.1946e-06	190.9	7.156e-07	190.9	5.43e-08
191	8.2809e-06	191	7.1934e-06	191	7.148e-07	191	5.43e-08
191.1	8.2818e-06	191.1	7.1919e-06	191.1	7.14e-07	191.1	5.43e-08
191.2	8.2789e-06	191.2	7.1907e-06	191.2	7.132e-07	191.2	5.43e-08
191.3	8.2781e-06	191.3	7.1894e-06	191.3	7.126e-07	191.3	5.43e-08
191.4	8.2774e-06	191.4	7.188e-06	191.4	7.117e-07	191.4	5.43e-08
191.5	8.2766e-06	191.5	7.1863e-06	191.5	7.11e-07	191.5	5.43e-08
191.6	8.276e-06	191.6	7.1851e-06	191.6	7.102e-07	191.6	5.43e-08
191.7	8.2752e-06	191.7	7.184e-06	191.7	7.094e-07	191.7	5.43e-08
191.8	8.2742e-06	191.8	7.1825e-06	191.8	7.086e-07	191.8	5.43e-08
191.9	8.2734e-06	191.9	7.1811e-06	191.9	7.079e-07	191.9	5.43e-08
192	8.2726e-06	192	7.1799e-06	192	7.071e-07	192	5.42e-08
192.1	8.2718e-06	192.1	7.1785e-06	192.1	7.063e-07	192.1	5.41e-08
192.2	8.2708e-06	192.2	7.1771e-06	192.2	7.056e-07	192.2	5.41e-08
192.3	8.2701e-06	192.3	7.1757e-06	192.3	7.048e-07	192.3	5.4e-08
192.4	8.2693e-06	192.4	7.1743e-06	192.4	7.039e-07	192.4	5.4e-08
192.5	8.2684e-06	192.5	7.173e-06	192.5	7.03e-07	192.5	5.4e-08
192.6	8.2676e-06	192.6	7.1716e-06	192.6	7.024e-07	192.6	5.41e-08
192.7	8.2665e-06	192.7	7.1702e-06	192.7	7.016e-07	192.7	5.41e-08
192.8	8.2658e-06	192.8	7.1688e-06	192.8	7.009e-07	192.8	5.41e-08
192.9	8.265e-06	192.9	7.1674e-06	192.9	7.001e-07	192.9	5.4e-08
193	8.2642e-06	193	7.1659e-06	193	6.993e-07	193	5.4e-08
193.1	8.2636e-06	193.1	7.1646e-06	193.1	6.984e-07	193.1	5.4e-08
193.2	8.2628e-06	193.2	7.1632e-06	193.2	6.976e-07	193.2	5.39e-08
193.3	8.2617e-06	193.3	7.162e-06	193.3	6.968e-07	193.3	5.39e-08
193.4	8.2609e-06	193.4	7.1606e-06	193.4	6.961e-07	193.4	5.38e-08
193.5	8.2601e-06	193.5	7.1593e-06	193.5	6.952e-07	193.5	5.37e-08
193.6	8.2595e-06	193.6	7.1579e-06	193.6	6.946e-07	193.6	5.37e-08
193.7	8.2587e-06	193.7	7.1565e-06	193.7	6.938e-07	193.7	5.37e-08
193.8	8.2578e-06	193.8	7.1553e-06	193.8	6.93e-07	193.8	5.38e-08
193.9	8.257e-06	193.9	7.1539e-06	193.9	6.922e-07	193.9	5.38e-08
194	8.2561e-06	194	7.1525e-06	194	6.915e-07	194	5.38e-08
194.1	8.2552e-06	194.1	7.1513e-06	194.1	6.907e-07	194.1	5.37e-08
194.2	8.2545e-06	194.2	7.15e-06	194.2	6.9e-07	194.2	5.37e-08
194.3	8.2537e-06	194.3	7.1487e-06	194.3	6.893e-07	194.3	5.37e-08
194.4	8.253e-06	194.4	7.1472e-06	194.4	6.884e-07	194.4	5.38e-08
194.5	8.2521e-06	194.5	7.1459e-06	194.5	6.877e-07	194.5	5.38e-08
194.6	8.2515e-06	194.6	7.1447e-06	194.6	6.869e-07	194.6	5.37e-08
194.7	8.2506e-06	194.7	7.1434e-06	194.7	6.861e-07	194.7	5.37e-08
194.8	8.2496e-06	194.8	7.142e-06	194.8	6.854e-07	194.8	5.36e-08
194.9	8.2486e-06	194.9	7.1407e-06	194.9	6.846e-07	194.9	5.37e-08
195	8.248e-06	195	7.1394e-06	195	6.839e-07	195	5.37e-08
195.1	8.2471e-06	195.1	7.1381e-06	195.1	6.833e-07	195.1	5.37e-08
195.2	8.2464e-06	195.2	7.1367e-06	195.2	6.825e-07	195.2	5.36e-08
195.3	8.2456e-06	195.3	7.1354e-06	195.3	6.817e-07	195.3	5.36e-08
195.4	8.2446e-06	195.4	7.1341e-06	195.4	6.81e-07	195.4	5.37e-08
195.5	8.2438e-06	195.5	7.1327e-06	195.5	6.802e-07	195.5	5.36e-08
195.6	8.2431e-06	195.6	7.1314e-06	195.6	6.794e-07	195.6	5.36e-08
195.7	8.2422e-06	195.7	7.1301e-06	195.7	6.789e-07	195.7	5.37e-08
195.8	8.2413e-06	195.8	7.1287e-06	195.8	6.782e-07	195.8	5.37e-08
195.9	8.2405e-06	195.9	7.1273e-06	195.9	6.774e-07	195.9	5.36e-08
196	8.2398e-06	196	7.1261e-06	196	6.766e-07	196	5.34e-08
196.1	8.239e-06	196.1	7.1249e-06	196.1	6.76e-07	196.1	5.34e-08
196.2	8.238e-06	196.2	7.1236e-06	196.2	6.753e-07	196.2	5.34e-08
196.3	8.2373e-06	196.3	7.1223e-06	196.3	6.744e-07	196.3	5.34e-08
196.4	8.2364e-06	196.4	7.121e-06	196.4	6.737e-07	196.4	5.35e-08
196.5	8.2356e-06	196.5	7.1197e-06	196.5	6.73e-07	196.5	5.35e-08
196.6	8.2348e-06	196.6	7.1184e-06	196.6	6.723e-07	196.6	5.36e-08
196.7	8.234e-06	196.7	7.1171e-06	196.7	6.715e-07	196.7	5.35e-08
196.8	8.2331e-06	196.8	7.1158e-06	196.8	6.707e-07	196.8	5.35e-08
196.9	8.2323e-06	196.9	7.1145e-06	196.9	6.7e-07	196.9	5.34e-08
197	8.2315e-06	197	7.1132e-06	197	6.694e-07	197	5.34e-08
197.1	8.2306e-06	197.1	7.1119e-06	197.1	6.686e-07	197.1	5.35e-08
197.2	8.2297e-06	197.2	7.1105e-06	197.2	6.679e-07	197.2	5.35e-08
197.3	8.2288e-06	197.3	7.1093e-06	197.3	6.672e-07	197.3	5.35e-08
197.4	8.2279e-06	197.4	7.108e-06	197.4	6.666e-07	197.4	5.36e-08
197.5	8.2271e-06	197.5	7.1066e-06	197.5	6.659e-07	197.5	5.34e-08
197.6	8.2262e-06	197.6	7.1053e-06	197.6	6.65e-07	197.6	5.34e-08
197.7	8.2255e-06	197.7	7.104e-06	197.7	6.644e-07	197.7	5.34e-08
197.8	8.2246e-06	197.8	7.1026e-06	197.8	6.634e-07	197.8	5.34e-08
197.9	8.2238e-06	197.9	7.1012e-06	197.9	6.629e-07	197.9	5.34e-08
198	8.223e-06	198	7.1002e-06	198	6.62e-07	198	5.33e-08
198.1	8.222e-06	198.1	7.099e-06	198.1	6.614e-07	198.1	5.31e-08
198.2	8.2212e-06	198.2	7.0978e-06	198.2	6.606e-07	198.2	5.33e-08
198.3	8.2205e-06	198.3	7.0965e-06	198.3	6.599e-07	198.3	5.32e-08
198.4	8.2196e-06	198.4	7.0952e-06	198.4	6.593e-07	198.4	5.32e-08
198.5	8.2186e-06	198.5	7.0938e-06	198.5	6.586e-07	198.5	5.32e-08
198.6	8.2176e-06	198.6	7.0924e-06	198.6	6.578e-07	198.6	5.32e-08
198.7	8.2169e-06	198.7	7.0911e-06	198.7	6.57e-07	198.7	5.32e-08
198.8	8.216e-06	198.8	7.09e-06	198.8	6.563e-07	198.8	5.31e-08
198.9	8.2152e-06	198.9	7.0886e-06	198.9	6.556e-07	198.9	5.31e-08
199	8.2143e-06	199	7.0873e-06	199	6.549e-07	199	5.32e-08
199.1	8.2134e-06	199.1	7.0859e-06	199.1	6.542e-07	199.1	5.31e-08
199.2	8.2127e-06	199.2	7.0846e-06	199.2	6.535e-07	199.2	5.3e-08
199.3	8.2119e-06	199.3	7.0832e-06	199.3	6.527e-07	199.3	5.31e-08
199.4	8.2111e-06	199.4	7.082e-06	199.4	6.522e-07	199.4	5.3e-08
199.5	8.2104e-06	199.5	7.0806e-06	199.5	6.514e-07	199.5	5.31e-08
199.6	8.2096e-06	199.6	7.0792e-06	199.6	6.507e-07	199.6	5.31e-08
199.7	8.2086e-06	199.7	7.0779e-06	199.7	6.5e-07	199.7	5.31e-08
199.8	8.2078e-06	199.8	7.0767e-06	199.8	6.495e-07	199.8	5.3e-08
[truncated: 802 more rows]

## Sheet: Figure 3c
Femtosecond-transient absorption spectroscopy						Species associated spectra (SAS)
Time (ps)	Wavelength (nm)	ΔmOD				Wavelength (nm)	SAS	Wavelength (nm)	SAS	Wavelength (nm)	SAS
-1.06296	349.766	-0.00539				357.834	0.0028	357.834	0.006	357.834	1.24605e-05
-1.06296	350.918	-0.00464				358.987	0.00283	358.987	0.00601	358.987	0.000227568
-1.06296	352.07	-0.00433				360.14	0.00275	360.14	0.00614	360.14	0.000238777
-1.06296	353.223	-0.00437				361.294	0.00244	361.294	0.00595	361.294	0.00010907
-1.06296	354.375	-0.00441				362.447	0.00201	362.447	0.00582	362.447	0.000110597
-1.06296	355.528	-0.00353				363.601	0.00151	363.601	0.00557	363.601	-1.72427e-05
-1.06296	356.681	-0.00231				364.755	0.00256	364.755	0.00532	364.755	-1.56476e-05
-1.06296	357.834	-0.00217				365.909	0.00292	365.909	0.00537	365.909	2.18184e-05
-1.06296	358.987	-0.00255				367.063	0.00293	367.063	0.00549	367.063	-6.42778e-05
-1.06296	360.14	-0.00295				368.217	0.00288	368.217	0.00578	368.217	-0.000159326
-1.06296	361.294	-0.00231				369.371	0.00239	369.371	0.00567	369.371	-0.000264264
-1.06296	362.447	-0.00169				370.526	0.00201	370.526	0.00592	370.526	-0.000258883
-1.06296	363.601	-0.0018				371.68	0.00244	371.68	0.006	371.68	-0.000153369
-1.06296	364.755	-0.00235				372.835	0.0035	372.835	0.00583	372.835	0.000250845
-1.06296	365.909	-0.00326				373.99	0.00357	373.99	0.00599	373.99	0.000352448
-1.06296	367.063	-0.00162				375.145	0.00336	375.145	0.00608	375.145	0.000286436
-1.06296	368.217	-0.00166				376.3	0.00358	376.3	0.00611	376.3	2.54224e-05
-1.06296	369.371	-0.00171				377.456	0.00348	377.456	0.0063	377.456	0.000471771
-1.06296	370.526	-0.002				378.611	0.00347	378.611	0.00644	378.611	0.000752596
-1.06296	371.68	-0.00177				379.767	0.00366	379.767	0.00643	379.767	0.000811765
-1.06296	372.835	-0.00153				380.922	0.0036	380.922	0.00623	380.922	0.000704841
-1.06296	373.99	-0.00165				382.078	0.0033	382.078	0.00637	382.078	6.33132e-05
-1.06296	375.145	-0.00187				383.234	0.00382	383.234	0.0064	383.234	0.000380218
-1.06296	376.3	-0.0024				384.39	0.00437	384.39	0.00648	384.39	0.000815797
-1.06296	377.456	-0.00205				385.547	0.00429	385.547	0.00653	385.547	0.000818501
-1.06296	378.611	-0.00122				386.703	0.00433	386.703	0.00659	386.703	0.000579113
-1.06296	379.767	-0.00136				387.86	0.0045	387.86	0.00675	387.86	0.000592312
-1.06296	380.922	-0.00186				389.016	0.00436	389.016	0.00693	389.016	0.000801873
-1.06296	382.078	-0.00203				390.173	0.00446	390.173	0.00689	390.173	0.000949858
-1.06296	383.234	-0.00221				391.33	0.00457	391.33	0.00691	391.33	0.000973437
-1.06296	384.39	-0.00187				392.487	0.00463	392.487	0.00692	392.487	0.000954473
-1.06296	385.547	-0.00123				393.644	0.00481	393.644	0.00699	393.644	0.00101
-1.06296	386.703	-0.00109				394.802	0.00487	394.802	0.00706	394.802	0.000941409
-1.06296	387.86	-0.00112				395.959	0.00482	395.959	0.00721	395.959	0.000722667
-1.06296	389.016	-0.00115				397.117	0.005	397.117	0.00736	397.117	0.00106
-1.06296	390.173	-0.00142				398.275	0.00505	398.275	0.00739	398.275	0.00108
-1.06296	391.33	-0.000725172				399.433	0.00501	399.433	0.00739	399.433	0.000941124
-1.06296	392.487	-0.000617928				400.591	0.00488	400.591	0.00731	400.591	0.000980211
-1.06296	393.644	-0.000648765				401.749	0.00481	401.749	0.00733	401.749	0.000994731
-1.06296	394.802	-0.00067241				402.907	0.00477	402.907	0.00732	402.907	0.000896445
-1.06296	395.959	-0.000521379				404.066	0.00476	404.066	0.00723	404.066	0.000754383
-1.06296	397.117	-0.000625848				405.224	0.00448	405.224	0.00727	405.224	0.000827511
-1.06296	398.275	-0.0006543				406.383	0.00447	406.383	0.00725	406.383	0.0008003
-1.06296	399.433	-0.000599349				407.542	0.00483	407.542	0.00739	407.542	0.000986124
-1.06296	400.591	-0.000458966				408.701	0.00517	408.701	0.00738	408.701	0.000972976
-1.06296	401.749	-0.000473439				409.86	0.00559	409.86	0.00715	409.86	0.000763182
-1.06296	402.907	-0.000396269				411.019	0.00553	411.019	0.00723	411.019	0.000811805
-1.06296	404.066	-0.000640093				412.178	0.00563	412.178	0.00716	412.178	0.000852869
-1.06296	405.224	-0.000529304				413.338	0.00565	413.338	0.00712	413.338	0.000821947
-1.06296	406.383	-0.000517039				414.498	0.0057	414.498	0.00713	414.498	0.000838885
-1.06296	407.542	-0.000529393				415.658	0.00582	415.658	0.0072	415.658	0.000852636
-1.06296	408.701	-0.000429537				416.817	0.0058	416.817	0.00706	416.817	0.00081434
-1.06296	409.86	-0.000576486				417.978	0.00496	417.978	0.00707	417.978	0.000862012
-1.06296	411.019	-0.000410688				419.138	0.00486	419.138	0.00694	419.138	0.000739108
-1.06296	412.178	-0.000558465				420.298	0.00498	420.298	0.00692	420.298	0.000881951
-1.06296	413.338	-0.00044062				421.459	0.00497	421.459	0.00681	421.459	0.000868278
-1.06296	414.498	-0.000390422				422.619	0.00496	422.619	0.00669	422.619	0.000826714
-1.06296	415.658	-0.00044688				423.78	0.00506	423.78	0.0067	423.78	0.00085996
-1.06296	416.817	-0.000600778				424.941	0.00493	424.941	0.00657	424.941	0.0007319
-1.06296	417.978	-0.000660709				426.102	0.00504	426.102	0.00647	426.102	0.000815569
-1.06296	419.138	-0.000498461				427.263	0.00497	427.263	0.00645	427.263	0.000789171
-1.06296	420.298	-0.000500404				428.424	0.00509	428.424	0.00636	428.424	0.00073288
-1.06296	421.459	-0.000529269				429.586	0.00512	429.586	0.0063	429.586	0.000734757
-1.06296	422.619	-0.000509789				430.747	0.00564	430.747	0.00619	430.747	0.000740454
-1.06296	423.78	-0.000500308				431.909	0.00553	431.909	0.00613	431.909	0.00077002
-1.06296	424.941	-0.000614004				433.071	0.00539	433.071	0.0061	433.071	0.000726467
-1.06296	426.102	-0.000561911				434.233	0.00537	434.233	0.00603	434.233	0.00071522
-1.06296	427.263	-0.000499755				435.395	0.00536	435.395	0.00598	435.395	0.000719033
-1.06296	428.424	-0.000556782				436.557	0.00469	436.557	0.00586	436.557	0.000714981
-1.06296	429.586	-0.000537969				437.72	0.00528	437.72	0.00578	437.72	0.0007979
-1.06296	430.747	-0.000533546				438.882	0.00518	438.882	0.00567	438.882	0.000792483
-1.06296	431.909	-0.000505659				440.045	0.00505	440.045	0.00558	440.045	0.00068439
-1.06296	433.071	-0.00059793				441.208	0.00471	441.208	0.00552	441.208	0.00070914
-1.06296	434.233	-0.00044748				442.371	0.00458	442.371	0.00533	442.371	0.000634959
-1.06296	435.395	-0.00048912				443.534	0.00456	443.534	0.00523	443.534	0.000653911
-1.06296	436.557	-0.000394579				444.697	0.00448	444.697	0.00509	444.697	0.000626853
-1.06296	437.72	-0.00042875				445.86	0.00449	445.86	0.00506	445.86	0.000676145
-1.06296	438.882	-0.00044229				447.024	0.00433	447.024	0.00485	447.024	0.000541227
-1.06296	440.045	-0.000490273				448.187	0.00428	448.187	0.00477	448.187	0.0005795
-1.06296	441.208	-0.000356289				449.351	0.00417	449.351	0.00461	449.351	0.000519021
-1.06296	442.371	-0.000399772				450.515	0.00407	450.515	0.00449	450.515	0.000486485
-1.06296	443.534	-0.000329388				451.679	0.00408	451.679	0.00441	451.679	0.000527888
-1.06296	444.697	-0.000387253				452.843	0.00401	452.843	0.00432	452.843	0.000516343
-1.06296	445.86	-0.000337916				454.007	0.00395	454.007	0.00418	454.007	0.000574794
-1.06296	447.024	-0.000343096				455.172	0.00393	455.172	0.00403	455.172	0.000593295
-1.06296	448.187	-0.000386451				456.336	0.00374	456.336	0.00382	456.336	0.000436798
-1.06296	449.351	-0.00027994				457.501	0.00351	457.501	0.00367	457.501	0.000378178
-1.06296	450.515	-0.000283933				458.666	0.00352	458.666	0.00357	458.666	0.000407304
-1.06296	451.679	-0.000226633				459.831	0.00352	459.831	0.00345	459.831	0.000422464
-1.06296	452.843	-0.000333356				460.996	0.00363	460.996	0.00334	460.996	0.000519249
-1.06296	454.007	-0.000198329				462.161	0.00349	462.161	0.00323	462.161	0.000451823
-1.06296	455.172	-0.000267787				463.327	0.00344	463.327	0.00306	463.327	0.00039043
-1.06296	456.336	-0.000197163				464.492	0.00361	464.492	0.0029	464.492	0.000319781
-1.06296	457.501	-0.000266974				465.658	0.00367	465.658	0.00282	465.658	0.000307554
-1.06296	458.666	-0.000251972				466.824	0.00352	466.824	0.00267	466.824	0.000259773
-1.06296	459.831	-0.0001487				467.99	0.00364	467.99	0.0026	467.99	0.000397956
-1.06296	460.996	-0.00020288				469.156	0.0036	469.156	0.0025	469.156	0.000346841
-1.06296	462.161	-0.00021811				470.322	0.00358	470.322	0.00235	470.322	0.00033278
-1.06296	463.327	-8.39724e-05				471.488	0.00334	471.488	0.0022	471.488	0.000197479
-1.06296	464.492	-0.000100224				472.655	0.0034	472.655	0.00206	472.655	0.000279246
-1.06296	465.658	-0.000184893				473.821	0.00324	473.821	0.00188	473.821	0.000275569
-1.06296	466.824	-0.000216087				474.988	0.0032	474.988	0.00175	474.988	0.000284829
-1.06296	467.99	-0.000106712				476.155	0.00297	476.155	0.00145	476.155	0.000114834
-1.06296	469.156	-9.41975e-05				477.322	0.00303	477.322	0.00132	477.322	0.000247097
-1.06296	470.322	-0.000121799				478.489	0.00287	478.489	0.00106	478.489	0.000201218
-1.06296	471.488	-8.73497e-05				479.656	0.0026	479.656	0.000760361	479.656	6.01306e-05
-1.06296	472.655	-4.99498e-05				480.824	0.00184	480.824	0.000523235	480.824	1.48166e-05
-1.06296	473.821	-7.67111e-05				481.991	0.00171	481.991	0.000355628	481.991	9.31219e-05
-1.06296	474.988	-6.78238e-05				483.159	0.0017	483.159	-4.94147e-05	483.159	3.14205e-05
-1.06296	476.155	-0.00011246				484.327	0.00154	484.327	-0.000405519	484.327	-7.64761e-05
-1.06296	477.322	5.25599e-05				485.495	0.00146	485.495	-0.000846832	485.495	-0.000138889
-1.06296	478.489	3.00212e-05				486.663	0.00127	486.663	-0.00112	486.663	-0.000175933
-1.06296	479.656	-0.000111909				487.831	0.00107	487.831	-0.00158	487.831	-0.000318399
-1.06296	480.824	2.29908e-05				489	0.001	489	-0.00191	489	-0.000354383
-1.06296	481.991	-0.000107059				490.168	0.001	490.168	-0.0023	490.168	-0.000506124
-1.06296	483.159	-4.17007e-05				491.337	0.00092858	491.337	-0.00256	491.337	-0.000499711
-1.06296	484.327	-0.000141805				492.505	0.00060845	492.505	-0.00301	492.505	-0.000659545
-1.06296	485.495	2.6045e-05				493.674	0.000352999	493.674	-0.00322	493.674	-0.000688983
-1.06296	486.663	-0.000378906				494.843	0.000123409	494.843	-0.00351	494.843	-0.000827071
-1.06296	487.831	0.000118526				496.013	-0.000117523	496.013	-0.00371	496.013	-0.000899113
-1.06296	489	4.22438e-05				497.182	-0.0002231	497.182	-0.00382	497.182	-0.000861882
-1.06296	490.168	-4.48966e-05				498.351	-0.000160343	498.351	-0.00382	498.351	-0.000792858
-1.06296	491.337	-8.39095e-05				499.521	-0.000294117	499.521	-0.00395	499.521	-0.00089271
-1.06296	492.505	-0.000118515				500.691	-0.000383816	500.691	-0.00397	500.691	-0.000919835
-1.06296	493.674	-6.82714e-05				501.861	-0.000328362	501.861	-0.00391	501.861	-0.000849208
-1.06296	494.843	-4.36429e-05				503.031	-0.000306876	503.031	-0.00382	503.031	-0.000773817
-1.06296	496.013	4.61167e-05				504.201	-0.000227312	504.201	-0.00383	504.201	-0.000771578
-1.06296	497.182	-0.000153472				505.371	-9.63394e-05	505.371	-0.00382	505.371	-0.000762125
-1.06296	498.351	-4.40625e-05				506.541	1.05022e-05	506.541	-0.00368	506.541	-0.000668633
-1.06296	499.521	4.18294e-05				507.712	0.000176841	507.712	-0.00365	507.712	-0.000584668
-1.06296	500.691	5.34971e-05				508.883	0.000291651	508.883	-0.00358	508.883	-0.000573662
-1.06296	501.861	6.79598e-05				510.054	0.000389595	510.054	-0.00345	510.054	-0.000502562
-1.06296	503.031	-3.751e-05				511.225	0.000459934	511.225	-0.00346	511.225	-0.000532032
-1.06296	504.201	-6.50321e-05				512.396	0.000766391	512.396	-0.00336	512.396	-0.000390064
-1.06296	505.371	-3.64964e-05				513.567	0.000914144	513.567	-0.00347	513.567	-0.000329245
-1.06296	506.541	-7.00728e-05				514.738	0.00108	514.738	-0.00343	514.738	-0.000350619
-1.06296	507.712	-0.000103649				515.91	0.00114	515.91	-0.00339	515.91	-0.000381288
-1.06296	508.883	-8.12515e-06				517.081	0.00116	517.081	-0.00352	517.081	-0.00041666
-1.06296	510.054	-4.54505e-05				518.253	0.00139	518.253	-0.00361	518.253	-0.00025695
-1.06296	511.225	5.33705e-05				519.425	0.00145	519.425	-0.00369	519.425	-0.000288879
-1.06296	512.396	7.62424e-05				520.597	0.0017	520.597	-0.00395	520.597	-0.000280131
-1.06296	513.567	-4.72723e-05				521.769	0.00168	521.769	-0.00421	521.769	-0.00029601
-1.06296	514.738	3.12084e-05				522.942	0.00133	522.942	-0.00467	522.942	-0.000435884
-1.06296	515.91	-0.000119647				524.114	0.000923369	524.114	-0.00522	524.114	-0.000607995
-1.06296	517.081	-0.000130967				525.287	0.000730646	525.287	-0.0056	525.287	-0.000609379
-1.06296	518.253	-0.000142286				526.459	1.85779e-05	526.459	-0.0064	526.459	-0.000882232
-1.06296	519.425	-0.000151634				527.632	-0.000641608	527.632	-0.00699	527.632	-0.00115
-1.06296	520.597	-0.000158087				528.805	-0.00145	528.805	-0.00773	528.805	-0.0013
-1.06296	521.769	-0.000164541				529.978	-0.00238	529.978	-0.00875	529.978	-0.00161
-1.06296	522.942	-0.000104704				531.152	-0.00325	531.152	-0.00936	531.152	-0.00177
-1.06296	524.114	-2.14036e-05				532.325	-0.00437	532.325	-0.01032	532.325	-0.00208
-1.06296	525.287	-4.35828e-05				533.499	-0.00562	533.499	-0.01136	533.499	-0.00247
-1.06296	526.459	7.95134e-05				534.672	-0.00661	534.672	-0.01173	534.672	-0.00264
-1.06296	527.632	-0.000105366				535.846	-0.00767	535.846	-0.01252	535.846	-0.00283
-1.06296	528.805	-5.14124e-05				537.02	-0.00859	537.02	-0.01316	537.02	-0.00296
-1.06296	529.978	6.56373e-05				538.194	-0.00957	538.194	-0.01345	538.194	-0.0032
-1.06296	531.152	-9.14367e-06				539.368	-0.01012	539.368	-0.01368	539.368	-0.00321
-1.06296	532.325	-0.00013506				540.543	-0.01052	540.543	-0.0138	540.543	-0.00318
-1.06296	533.499	-0.000185525				541.717	-0.01091	541.717	-0.01376	541.717	-0.00316
-1.06296	534.672	-0.000113731				542.892	-0.01103	542.892	-0.01377	542.892	-0.00303
-1.06296	535.846	-0.000304672				544.067	-0.01126	544.067	-0.01388	544.067	-0.00299
-1.06296	537.02	-0.00018652				545.241	-0.01152	545.241	-0.01419	545.241	-0.00312
-1.06296	538.194	-8.43459e-05				546.417	-0.01149	546.417	-0.01416	546.417	-0.00296
-1.06296	539.368	-0.000116351				547.592	-0.0114	547.592	-0.01413	547.592	-0.00293
-1.06296	540.543	-0.000150016				548.767	-0.01138	548.767	-0.01401	548.767	-0.00311
-1.06296	541.717	-0.000335656				549.942	-0.01131	549.942	-0.01411	549.942	-0.00303
-1.06296	542.892	-8.82937e-05				551.118	-0.01126	551.118	-0.01445	551.118	-0.00308
-1.06296	544.067	-0.00022231				552.294	-0.01116	552.294	-0.01459	552.294	-0.00322
-1.06296	545.241	-7.99688e-05				553.47	-0.01084	553.47	-0.01464	553.47	-0.00303
-1.06296	546.417	-5.83669e-05				554.646	-0.01083	554.646	-0.01466	554.646	-0.00303
-1.06296	547.592	-0.000362487				555.822	-0.01081	555.822	-0.01459	555.822	-0.00313
-1.06296	548.767	-0.000346801				556.998	-0.01072	556.998	-0.01486	556.998	-0.00323
-1.06296	549.942	-0.000457715				558.174	-0.01066	558.174	-0.01492	558.174	-0.00336
-1.06296	551.118	-0.000316705				559.351	-0.01087	559.351	-0.01521	559.351	-0.00371
-1.06296	552.294	-0.00015348				560.528	-0.0108	560.528	-0.01531	560.528	-0.00375
-1.06296	553.47	-0.000180843				561.704	-0.01071	561.704	-0.01539	561.704	-0.00379
-1.06296	554.646	-0.000370991				562.881	-0.01077	562.881	-0.0156	562.881	-0.004
-1.06296	555.822	-0.000276443				564.058	-0.01094	564.058	-0.01585	564.058	-0.00417
-1.06296	556.998	-0.000221412				565.236	-0.01107	565.236	-0.01597	565.236	-0.00443
-1.06296	558.174	-0.000389467				566.413	-0.01119	566.413	-0.01618	566.413	-0.00446
-1.06296	559.351	-0.000420424				567.59	-0.01128	567.59	-0.01686	567.59	-0.0047
-1.06296	560.528	-8.23688e-05				568.768	-0.01167	568.768	-0.01744	568.768	-0.00499
-1.06296	561.704	-0.000205032				569.946	-0.01207	569.946	-0.0183	569.946	-0.00527
-1.06296	562.881	-0.000182527				571.124	-0.01273	571.124	-0.0195	571.124	-0.00565
-1.06296	564.058	-0.000381593				572.302	-0.01367	572.302	-0.02112	572.302	-0.00612
-1.06296	565.236	-0.000417162				573.48	-0.01452	573.48	-0.02273	573.48	-0.00652
-1.06296	566.413	-0.000488697				574.658	-0.01566	574.658	-0.02487	574.658	-0.00705
-1.06296	567.59	-0.000454174				575.837	-0.01666	575.837	-0.02714	575.837	-0.00759
-1.06296	568.768	-0.000653392				577.015	-0.01787	577.015	-0.02939	577.015	-0.00812
-1.06296	569.946	-0.000595548				578.194	-0.01874	578.194	-0.03159	578.194	-0.0084
-1.06296	571.124	-0.000881497				579.373	-0.0199	579.373	-0.03391	579.373	-0.00896
-1.06296	572.302	-0.000888172				580.552	-0.02027	580.552	-0.03525	580.552	-0.00869
-1.06296	573.48	-0.00102				581.731	-0.0203	581.731	-0.03687	581.731	-0.00863
-1.06296	574.658	-0.00134				582.91	-0.02072	582.91	-0.03795	582.91	-0.00833
-1.06296	575.837	-0.00165				584.09	-0.02024	584.09	-0.03833	584.09	-0.00788
-1.06296	577.015	-0.00172				585.269	-0.01966	585.269	-0.038	585.269	-0.00727
-1.06296	578.194	-0.00196				586.449	-0.01831	586.449	-0.03694	586.449	-0.00635
-1.06296	579.373	-0.00208				587.629	-0.0168	587.629	-0.03538	587.629	-0.00546
-1.06296	580.552	-0.00249				588.809	-0.01509	588.809	-0.03364	588.809	-0.00466
-1.06296	581.731	-0.00289				589.989	-0.01332	589.989	-0.03136	589.989	-0.00377
-1.06296	582.91	-0.00297				591.169	-0.01151	591.169	-0.02888	591.169	-0.003
-1.06296	584.09	-0.00327				592.349	-0.00981	592.349	-0.0265	592.349	-0.00239
-1.06296	585.269	-0.00337				593.53	-0.00808	593.53	-0.02405	593.53	-0.00196
-1.06296	586.449	-0.00377				594.71	-0.00618	594.71	-0.02165	594.71	-0.00139
-1.06296	587.629	-0.00404				595.891	-0.00437	595.891	-0.01939	595.891	-0.000799697
-1.06296	588.809	-0.00386				597.072	-0.00283	597.072	-0.01721	597.072	-0.000465862
-1.06296	589.989	-0.0039				598.253	-0.00163	598.253	-0.01508	598.253	-0.000131715
-1.06296	591.169	-0.00398				599.434	-0.000711243	599.434	-0.01352	599.434	-4.58321e-05
-1.06296	592.349	-0.00381				600.615	0.000987445	600.615	-0.01176	600.615	0.000503788
-1.06296	593.53	-0.00364				601.797	0.00243	601.797	-0.00976	601.797	0.000894185
-1.06296	594.71	-0.00333				602.978	0.00288	602.978	-0.00787	602.978	0.00105
-1.06296	595.891	-0.00288				604.16	0.00436	604.16	-0.00622	604.16	0.00152
-1.06296	597.072	-0.00251				605.342	0.00544	605.342	-0.00432	605.342	0.00204
-1.06296	598.253	-0.00231				606.524	0.00606	606.524	-0.00243	606.524	0.00235
-1.06296	599.434	-0.00206				607.706	0.00687	607.706	-0.00052081	607.706	0.0028
-1.06296	600.615	-0.00167				608.888	0.00915	608.888	0.0013	608.888	0.00331
-1.06296	601.797	-0.00166				610.071	0.01012	610.071	0.00335	610.071	0.0039
-1.06296	602.978	-0.00145				611.253	0.01085	611.253	0.00524	611.253	0.00442
-1.06296	604.16	-0.00137				612.436	0.01098	612.436	0.00713	612.436	0.00493
-1.06296	605.342	-0.00145				613.619	0.01151	613.619	0.00877	613.619	0.00532
-1.06296	606.524	-0.00133				614.802	0.01172	614.802	0.00996	614.802	0.00557
-1.06296	607.706	-0.00141				615.985	0.01168	615.985	0.01094	615.985	0.00568
-1.06296	608.888	-0.00147				617.168	0.01152	617.168	0.01113	617.168	0.00563
-1.06296	610.071	-0.00173				618.351	0.01092	618.351	0.01093	618.351	0.00531
-1.06296	611.253	-0.00152				619.535	0.00997	619.535	0.00981	619.535	0.00493
-1.06296	612.436	-0.00135				620.718	0.00703	620.718	0.00801	620.718	0.00395
-1.06296	613.619	-0.00117				621.902	0.00638	621.902	0.0055	621.902	0.00327
-1.06296	614.802	-0.00112				623.086	0.00346	623.086	0.00212	623.086	0.00224
-1.06296	615.985	-0.000827502				624.27	0.000989224	624.27	-0.00161	624.27	0.00124
-1.06296	617.168	-0.000958793				625.454	-0.0015	625.454	-0.00581	625.454	0.000413962
-1.06296	618.351	-0.000876572				626.638	-0.00442	626.638	-0.01005	626.638	-0.000245262
-1.06296	619.535	-0.000645243				627.823	-0.00721	627.823	-0.01411	627.823	-0.000803039
-1.06296	620.718	-0.000360016				629.007	-0.00963	629.007	-0.01761	629.007	-0.00106
-1.06296	621.902	-0.000386427				630.192	-0.01183	630.192	-0.02016	630.192	-0.00116
-1.06296	623.086	-0.000361421				631.377	-0.01275	631.377	-0.02206	631.377	-0.000713588
-1.06296	624.27	-0.000349192				632.562	-0.01369	632.562	-0.02285	632.562	-0.000436844
-1.06296	625.454	-0.000454505				633.747	-0.01377	633.747	-0.02288	633.747	1.02158e-05
-1.06296	626.638	-0.000310694				634.932	-0.01316	634.932	-0.02198	634.932	0.000826585
-1.06296	627.823	-0.000484693				636.117	-0.01243	636.117	-0.02104	636.117	0.00108
-1.06296	629.007	-0.000430495				637.303	-0.01153	637.303	-0.01911	637.303	0.00153
-1.06296	630.192	-0.000392463				638.489	-0.0107	638.489	-0.01704	638.489	0.00165
-1.06296	631.377	-0.000353454				639.674	-0.00994	639.674	-0.01576	639.674	0.00157
-1.06296	632.562	-0.000358734				640.86	-0.00876	640.86	-0.01378	640.86	0.00147
-1.06296	633.747	-0.000495196				642.046	-0.00844	642.046	-0.01275	642.046	0.00123
-1.06296	634.932	-0.00036982				643.233	-0.00785	643.233	-0.01181	643.233	0.00102
-1.06296	636.117	-0.000455968				644.419	-0.00752	644.419	-0.01066	644.419	0.000603564
-1.06296	637.303	-7.20017e-05				645.605	-0.00705	645.605	-0.00975	645.605	0.000319602
-1.06296	638.489	3.04828e-06				646.792	-0.00715	646.792	-0.00922	646.792	-2.48391e-05
-1.06296	639.674	5.45268e-05				647.979	-0.00699	647.979	-0.00848	647.979	-0.00067313
-1.06296	640.86	0.000106005				649.166	-0.00687	649.166	-0.00818	649.166	-0.000957938
-1.06296	642.046	0.000136476				650.353	-0.00699	650.353	-0.0081	650.353	-0.00145
-1.06296	643.233	-0.00012493				651.54	-0.00695	651.54	-0.00793	651.54	-0.00171
-1.06296	644.419	0.000233363				652.727	-0.00703	652.727	-0.00775	652.727	-0.0022
-1.06296	645.605	0.00019849				653.914	-0.00733	653.914	-0.00761	653.914	-0.00249
-1.06296	646.792	6.21036e-07				655.102	-0.00753	655.102	-0.00771	655.102	-0.00304
-1.06296	647.979	6.28698e-05				656.29	-0.00763	656.29	-0.00772	656.29	-0.00323
-1.06296	649.166	0.000125119				657.477	-0.00808	657.477	-0.00774	657.477	-0.00343
-1.06296	650.353	-1.42054e-06				658.665	-0.00805	658.665	-0.00797	658.665	-0.00365
-1.06296	651.54	-5.14987e-05				659.854	-0.00839	659.854	-0.00807	659.854	-0.00387
-1.06296	652.727	0.000465436				661.042	-0.00889	661.042	-0.00898	661.042	-0.00431
-1.06296	653.914	0.000358419				662.23	-0.00906	662.23	-0.00917	662.23	-0.00441
-1.06296	655.102	-0.00021722				663.419	-0.00987	663.419	-0.00966	663.419	-0.0046
-1.06296	656.29	5.83876e-05				664.607	-0.01131	664.607	-0.01067	664.607	-0.00541
-1.06296	657.477	0.000114503				665.796	-0.01167	665.796	-0.01117	665.796	-0.00579
-1.06296	658.665	2.66361e-05				666.985	-0.01181	666.985	-0.01167	666.985	-0.00579
-1.06296	659.854	0.000167012				668.174	-0.01304	668.174	-0.01276	668.174	-0.00585
-1.06296	661.042	0.000292637				669.363	-0.0154	669.363	-0.01581	669.363	-0.00668
-1.06296	662.23	6.93845e-05				670.553	-0.01661	670.553	-0.01806	670.553	-0.00705
-1.06296	663.419	-7.44213e-05				671.742	-0.01814	671.742	-0.02048	671.742	-0.00734
-1.06296	664.607	-0.000296135				672.932	-0.02107	672.932	-0.02488	672.932	-0.00802
-1.06296	665.796	-7.22569e-05				674.121	-0.02312	674.121	-0.02765	674.121	-0.00819
-1.06296	666.985	-7.35055e-05				675.311	-0.02665	675.311	-0.03335	675.311	-0.00854
-1.06296	668.174	-7.47541e-05				676.501	-0.03007	676.501	-0.03901	676.501	-0.00929
-1.06296	669.363	-0.000667225				677.691	-0.03468	677.691	-0.04529	677.691	-0.01008
-1.06296	670.553	-0.000616347				678.882	-0.03697	678.882	-0.05099	678.882	-0.01019
-1.06296	671.742	-0.000753013				680.072	-0.03992	680.072	-0.05739	680.072	-0.01036
-1.06296	672.932	-0.000893137				681.262	-0.04302	681.262	-0.06342	681.262	-0.01015
-1.06296	674.121	-0.000432058				682.453	-0.04502	682.453	-0.06886	682.453	-0.00964
-1.06296	675.311	-0.000468537				683.644	-0.0465	683.644	-0.0717	683.644	-0.00898
-1.06296	676.501	-0.000351956				684.835	-0.04664	684.835	-0.07325	684.835	-0.00845
-1.06296	677.691	-0.000269973				686.026	-0.04619	686.026	-0.07385	686.026	-0.00758
-1.06296	678.882	-0.000116483				687.217	-0.04426	687.217	-0.07295	687.217	-0.00678
-1.06296	680.072	-0.0001842				688.409	-0.04341	688.409	-0.07197	688.409	-0.00635
-1.06296	681.262	-0.000506357				689.6	-0.04187	689.6	-0.06924	689.6	-0.00565
-1.06296	682.453	-0.000716131				690.792	-0.03962	690.792	-0.06598	690.792	-0.005
-1.06296	683.644	-0.000733851				691.984	-0.03636	691.984	-0.06229	691.984	-0.00426
-1.06296	684.835	-0.000710777				693.175	-0.03422	693.175	-0.05753	693.175	-0.00376
-1.06296	686.026	-0.000354554				694.367	-0.03099	694.367	-0.05295	694.367	-0.00353
-1.06296	687.217	-1.77561e-06				695.56	-0.02885	695.56	-0.04843	695.56	-0.00285
-1.06296	688.409	-2.66747e-05				696.752	-0.02563	696.752	-0.04321	696.752	-0.00201
-1.06296	689.6	-5.15738e-05				697.944	-0.0228	697.944	-0.03836	697.944	-0.00167
-1.06296	690.792	-1.87376e-05				699.137	-0.01966	699.137	-0.03377	699.137	-0.00133
-1.06296	691.984	7.08565e-06				700.33	-0.01707	700.33	-0.02969	700.33	-0.00102
-1.06296	693.175	-0.000176018				701.523	-0.01567	701.523	-0.02631	701.523	-0.000980602
-1.06296	694.367	4.75669e-05				702.716	-0.01337	702.716	-0.02213	702.716	-0.000601591
-1.06296	695.56	-0.000111997				703.909	-0.01102	703.909	-0.01828	703.909	-0.000226971
-1.06296	696.752	-0.000271172				705.102	-0.00991	705.102	-0.01512	705.102	-8.32227e-05
-1.06296	697.944	3.63103e-05				706.295	-0.00786	706.295	-0.01251	706.295	-1.56473e-05
-1.06296	699.137	4.19293e-05				707.489	-0.00671	707.489	-0.00946	707.489	0.000117977
-1.06296	700.33	7.0668e-05				708.683	-0.00572	708.683	-0.0071	708.683	0.000112822
-1.06296	701.523	-1.8025e-05				709.876	-0.00469	709.876	-0.0048	709.876	-7.38046e-05
-1.06296	702.716	0.00013672				711.07	-0.0045	711.07	-0.00343	711.07	-0.000335653
-1.06296	703.909	-0.000268094				712.264	-0.00287	712.264	-0.0018	712.264	-0.00036239
-1.06296	705.102	-0.000317894				713.459	-0.00171	713.459	-6.8168e-05	713.459	0.000153852
-1.06296	706.295	-0.000367695				714.653	-0.00086718	714.653	0.00119	714.653	0.000336127
-1.06296	707.489	-0.000305198				715.847	-0.000239671	715.847	0.00217	715.847	0.000435015
-1.06296	708.683	-0.000242702				717.042	0.00016575	717.042	0.00378	717.042	0.000380171
-1.06296	709.876	-0.000319439				718.237	0.000592402	718.237	0.0044	718.237	0.000261283
-1.06296	711.07	-0.000193976				719.432	0.000735967	719.432	0.00504	719.432	-3.00328e-05
-1.06296	712.264	-6.8514e-05				720.627	0.00132	720.627	0.00581	720.627	-6.06902e-05
-1.06296	713.459	-4.07543e-05				721.822	0.00126	721.822	0.00649	721.822	0.000253749
-1.06296	714.653	-7.26152e-05				723.017	0.00127	723.017	0.00702	723.017	0.000410252
-1.06296	715.847	2.79247e-06				724.213	0.00201	724.213	0.00785	724.213	0.000480738
-1.06296	717.042	1.60507e-05				725.408	0.0025	725.408	0.0085	725.408	0.000562406
-1.06296	718.237	1.12727e-05				726.604	0.00279	726.604	0.00893	726.604	0.000567397
-1.06296	719.432	-0.000394326				727.8	0.00328	727.8	0.0095	727.8	0.000583283
-1.06296	720.627	-0.000488989				728.996	0.00342	728.996	0.00977	728.996	0.000446679
-1.06296	721.822	-0.000462918				730.192	0.00338	730.192	0.00986	730.192	0.000521655
-1.06296	723.017	-0.000361909				731.388	0.00348	731.388	0.00989	731.388	0.000800349
-1.06296	724.213	-0.000357292				732.585	0.00382	732.585	0.01022	732.585	0.00101
-1.06296	725.408	-0.000108817				733.781	0.00383	733.781	0.01074	733.781	0.00126
-1.06296	726.604	-6.58476e-05				734.978	0.00367	734.978	0.01104	734.978	0.00127
-1.06296	727.8	-2.28778e-05				736.175	0.00317	736.175	0.01154	736.175	0.0011
-1.06296	728.996	-0.000179236				737.371	0.00432	737.371	0.01178	737.371	0.00103
-1.06296	730.192	-0.000611939				738.569	0.00443	738.569	0.01201	738.569	0.000915762
-1.06296	731.388	-1.80185e-05				739.766	0.00485	739.766	0.01236	739.766	0.00145
-1.06296	732.585	-7.27264e-05				740.963	0.00472	740.963	0.01252	740.963	0.00165
-1.06296	733.781	-0.000210627				742.161	0.00475	742.161	0.01276	742.161	0.00171
-1.06296	734.978	-2.00812e-05				743.358	0.00473	743.358	0.01283	743.358	0.00158
-1.06296	736.175	0.000170465				744.556	0.00427	744.556	0.01307	744.556	0.00122
-1.06296	737.371	0.000215574				745.754	0.00465	745.754	0.01301	745.754	0.00126
-1.06296	738.569	0.000166314				746.952	0.00471	746.952	0.01302	746.952	0.00128
-1.06296	739.766	-0.000695543				748.15	0.00439	748.15	0.01335	748.15	0.00123
-1.06296	740.963	-0.000665378				749.348	0.00471	749.348	0.01335	749.348	0.00111
-1.06296	742.161	-0.000576625				750.547	0.00459	750.547	0.01342	750.547	0.00104
-1.06296	743.358	-0.000449126				751.745	0.00485	751.745	0.01347	751.745	0.0012
-1.06296	744.556	0.000182089				752.944	0.0048	752.944	0.0135	752.944	0.00118
-1.06296	745.754	0.000208779				754.143	0.00473	754.143	0.01338	754.143	0.00111
-1.06296	746.952	-0.000105525				755.342	0.00433	755.342	0.01314	755.342	0.00125
-1.06296	748.15	-0.000416943				756.541	0.0045	756.541	0.01324	756.541	0.00121
-1.06296	749.348	-0.000455372				757.74	0.00436	757.74	0.01325	757.74	0.0011
-1.06296	750.547	-0.000129223				758.94	0.00445	758.94	0.01305	758.94	0.00104
-1.06296	751.745	-0.000100595				760.139	0.00504	760.139	0.01279	760.139	0.00106
-1.06296	752.944	-0.000149764				761.339	0.00506	761.339	0.01273	761.339	0.00128
-1.06296	754.143	-0.000198934				762.539	0.00482	762.539	0.01317	762.539	0.00131
-1.06296	755.342	-0.000972141				763.738	0.00587	763.738	0.01336	763.738	0.00164
-1.06296	756.541	-0.00123				764.938	0.00614	764.938	0.01331	764.938	0.0017
-1.06296	757.74	-0.00106				766.139	0.00631	766.139	0.01333	766.139	0.00161
-1.06296	758.94	-0.00143				767.339	0.00629	767.339	0.01282	767.339	0.00154
-1.06296	760.139	-0.0018				768.539	0.00586	768.539	0.0121	768.539	0.0014
-1.06296	761.339	-0.00117				769.74	0.00495	769.74	0.01157	769.74	0.000939381
-1.06296	762.539	-0.000669975				770.941	0.00434	770.941	0.01108	770.941	0.000878592
-1.06296	763.738	-4.86778e-05				772.142	0.00395	772.142	0.01016	772.142	0.000719214
-1.06296	764.938	-8.77519e-05				773.343	0.00418	773.343	0.0095	773.343	0.000622452
-1.06296	766.139	-0.000228192				774.544	0.00404	774.544	0.00868	774.544	0.000474618
-1.06296	767.339	-0.000994261				775.745	0.00303	775.745	0.00824	775.745	7.85781e-05
-1.06296	768.539	-0.000701441				776.947	0.00178	776.947	0.00745	776.947	-0.000346719
-1.06296	769.74	-0.000314022				778.148	0.00169	778.148	0.00714	778.148	-0.000618523
-1.06296	770.941	-0.000467008				779.35	0.00188	779.35	0.0066	779.35	-0.00062488
-1.06296	772.142	-0.000620365				780.552	0.00192	780.552	0.00591	780.552	0.000167006
-1.06296	773.343	-0.000103878				781.754	0.00173	781.754	0.00563	781.754	0.000426364
-1.06296	774.544	0.000412033				782.956	0.00193	782.956	0.0057	782.956	0.000503062
-1.06296	775.745	0.000267561				784.158	0.00191	784.158	0.00533	784.158	0.000474594
-1.06296	776.947	-0.000217206				785.36	0.00141	785.36	0.00558	785.36	0.000350768
-1.06296	778.148	-0.000176734				786.563	0.00236	786.563	0.00635	786.563	0.000505783
-1.06296	779.35	-0.00139				787.766	0.00234	787.766	0.0068	787.766	0.000428668
-1.06296	780.552	-0.0016				788.968	0.00237	788.968	0.00745	788.968	0.000126385
-1.06296	781.754	-0.00181				790.171	0.00233	790.171	0.00786	790.171	6.32226e-05
-1.06296	782.956	-0.00175				791.374	0.00239	791.374	0.00791	791.374	2.31767e-05
-1.06296	784.158	-0.00178				792.577	0.00213	792.577	0.00843	792.577	0.000195337
-1.06296	785.36	-0.0018				793.781	0.0018	793.781	0.00832	793.781	0.000588664
-1.06296	786.563	-0.00148				794.984	0.00169	794.984	0.00811	794.984	0.000719411
-1.06296	787.766	-0.000792081				796.188	0.00155	796.188	0.00729	796.188	0.000580862
-1.06296	788.968	-0.000624945				797.392	0.000870915	797.392	0.00719	797.392	0.000131175
-1.06296	790.171	-0.00059165				798.595	0.00122	798.595	0.00642	798.595	-2.54368e-05
-1.06296	791.374	-0.000558355				799.799	0.00159	799.799	0.00564	799.799	-0.000447505
-1.06296	792.577	-0.00114				801.004	0.00169	801.004	0.00587	801.004	-0.000745422
-1.06296	793.781	-0.00192				802.208	0.00243	802.208	0.00594	802.208	-0.000445655
-1.06296	794.984	-0.00239				803.412	0.00248	803.412	0.00611	803.412	-0.000421943
-1.06296	796.188	-0.00286
-1.06296	797.392	-0.00399
-1.06296	798.595	-0.00238
-1.06296	799.799	-0.00207
-1.06296	801.004	-0.00202
-1.06296	802.208	-0.00198
-1.06296	803.412	-0.00271
-1.06296	804.617	-0.00953
-1.06296	805.822	-0.00932
-1.06296	807.026	-0.00909
-1.06296	808.231	-0.00356
-1.06296	809.436	-0.00196
-1.06296	810.642	0.000172732
-1.06296	811.847	4.35695e-05
-1.06296	813.053	-0.000368786
-1.06296	814.258	-0.00351
-1.06296	815.464	0.00125
-1.06296	816.67	--
-1.06296	817.876	--
-1.06296	819.082	--
-1.06296	820.288	--
-1.06296	821.495	--
-1.06296	822.701	--
-1.06296	823.908	--
-1.06296	825.115	--
-1.06296	826.322	--
-1.06296	827.529	--
-1.06296	828.736	--
-1.06296	829.944	--
-1.06296	831.151	--
-1.06296	832.359	--
-1.06296	833.567	--
-1.06296	834.775	--
-1.06296	835.983	--
-1.06296	837.191	--
-1.06296	838.4	--
-1.06296	839.608	--
-1.06296	840.817	--
-1.06296	842.025	--
-1.06296	843.234	--
-1.06296	844.443	--
-1.06296	845.653	--
-1.06296	846.862	--
-1.06296	848.071	--
-1.06296	849.281	--
-1.06296	850.491	--
-1.06296	851.7	--
-1.06296	852.91	--
-1.06296	854.121	--
-1.06296	855.331	--
-1.06296	856.541	--
-1.06296	857.752	--
-1.06296	858.962	--
-1.06296	860.173	--
-1.06296	861.384	--
-1.06296	862.595	--
-1.06296	863.806	--
-1.06296	865.018	--
-1.06296	866.229	--
-1.06296	867.441	--
-1.06296	868.653	--
-1.06296	869.865	--
-1.06296	871.077	--
-1.06296	872.289	--
-1.06296	873.501	--
-1.06296	874.714	--
-1.06296	875.926	--
-1.06296	877.139	--
-1.06296	878.352	--
-1.06296	879.565	--
-1.06296	880.778	--
-1.06296	881.991	--
-1.06296	883.204	--
-1.06296	884.418	--
-1.06296	885.632	--
-1.06296	886.845	--
-1.06296	888.059	--
-1.06296	889.273	--
-1.06296	890.488	--
-1.06296	891.702	--
-1.06296	892.916	--
-1.06296	894.131	--
-1.06296	895.346	--
-1.06296	896.561	--
-1.06296	897.776	--
-1.06296	898.991	--
-1.06296	900.206	--
-1.06296	901.422	--
-1.06296	902.637	--
-1.06296	903.853	--
-1.06296	905.069	--
-1.06296	906.285	--
-1.06296	907.501	--
-1.06296	908.717	--
-1.06296	909.933	--
-1.06296	911.15	--
-0.96297	349.766	-0.00583
-0.96297	350.918	-0.00518
-0.96297	352.07	-0.0045
-0.96297	353.223	-0.00455
-0.96297	354.375	-0.00453
-0.96297	355.528	-0.00443
-0.96297	356.681	-0.00338
-0.96297	357.834	-0.00313
-0.96297	358.987	-0.0032
-0.96297	360.14	-0.00327
-0.96297	361.294	-0.0022
-0.96297	362.447	-0.00207
-0.96297	363.601	-0.00194
-0.96297	364.755	-0.00212
-0.96297	365.909	-0.00301
-0.96297	367.063	-0.00171
-0.96297	368.217	-0.00162
-0.96297	369.371	-0.00153
-0.96297	370.526	-0.00196
-0.96297	371.68	-0.00155
-0.96297	372.835	-0.00152
-0.96297	373.99	-0.00149
-0.96297	375.145	-0.00195
-0.96297	376.3	-0.00241
-0.96297	377.456	-0.00163
-0.96297	378.611	-0.0012
-0.96297	379.767	-0.00127
-0.96297	380.922	-0.00184
-0.96297	382.078	-0.0014
-0.96297	383.234	-0.00142
-0.96297	384.39	-0.00209
-0.96297	385.547	-0.00108
-0.96297	386.703	-0.00116
-0.96297	387.86	-0.00102
-0.96297	389.016	-0.00119
-0.96297	390.173	-0.00146
-0.96297	391.33	-0.000958315
-0.96297	392.487	-0.000890438
-0.96297	393.644	-0.000887068
-0.96297	394.802	-0.000883698
-0.96297	395.959	-0.000820817
-0.96297	397.117	-0.00088224
-0.96297	398.275	-0.00108
-0.96297	399.433	-0.000907953
-0.96297	400.591	-0.00107
-0.96297	401.749	-0.00099575
-0.96297	402.907	-0.00111
-0.96297	404.066	-0.00111
-0.96297	405.224	-0.00102
-0.96297	406.383	-0.00106
-0.96297	407.542	-0.000936183
-0.96297	408.701	-0.000873921
-0.96297	409.86	-0.00082773
-0.96297	411.019	-0.000715965
-0.96297	412.178	-0.000840239
-0.96297	413.338	-0.000623572
-0.96297	414.498	-0.000559497
-0.96297	415.658	-0.000612337
-0.96297	416.817	-0.000679508
-0.96297	417.978	-0.00073903
-0.96297	419.138	-0.000592047
-0.96297	420.298	-0.000468644
-0.96297	421.459	-0.000475539
-0.96297	422.619	-0.00041487
-0.96297	423.78	-0.000453121
-0.96297	424.941	-0.000421216
-0.96297	426.102	-0.000340779
-0.96297	427.263	-0.0003435
-0.96297	428.424	-0.000389025
-0.96297	429.586	-0.000295826
-0.96297	430.747	-0.000230065
-0.96297	431.909	-0.000258864
-0.96297	433.071	-0.000227543
-0.96297	434.233	-0.000178433
-0.96297	435.395	-0.00045063
-0.96297	436.557	-0.000169144
-0.96297	437.72	-0.000210933
-0.96297	438.882	-0.000203424
-0.96297	440.045	-0.00030945
-0.96297	441.208	-0.00019019
-0.96297	442.371	-0.00023997
-0.96297	443.534	-0.00018235
-0.96297	444.697	-0.000278076
-0.96297	445.86	-0.000245565
-0.96297	447.024	-0.000221126
-0.96297	448.187	-0.000287915
-0.96297	449.351	-0.000243642
-0.96297	450.515	-0.000225757
-0.96297	451.679	-0.000136863
-0.96297	452.843	-0.000310962
-0.96297	454.007	-0.000223155
-0.96297	455.172	-0.000228879
-0.96297	456.336	-0.000154944
-0.96297	457.501	-0.000291729
-0.96297	458.666	-0.000279719
-0.96297	459.831	-0.00014205
-0.96297	460.996	-0.000215563
-0.96297	462.161	-0.000292241
-0.96297	463.327	-0.000135364
-0.96297	464.492	-0.000148319
-0.96297	465.658	-0.000229057
-0.96297	466.824	-0.000306215
-0.96297	467.99	-0.000280519
-0.96297	469.156	-0.000232273
-0.96297	470.322	-0.000282938
-0.96297	471.488	-0.000255911
-0.96297	472.655	-0.000306494
-0.96297	473.821	-0.000207641
-0.96297	474.988	-0.000192149
-0.96297	476.155	-0.000282121
-0.96297	477.322	-0.00022714
-0.96297	478.489	-0.000225561
-0.96297	479.656	-0.000292364
-0.96297	480.824	-0.000240703
-0.96297	481.991	-0.000245709
-0.96297	483.159	-0.000305273
-0.96297	484.327	-0.000422169
-0.96297	485.495	-0.000292912
-0.96297	486.663	-0.000449756
-0.96297	487.831	-0.000387443
-0.96297	489	-0.000325129
-0.96297	490.168	-0.000333151
-0.96297	491.337	-0.000437532
-0.96297	492.505	-0.000435473
-0.96297	493.674	-0.000364326
-0.96297	494.843	-0.00037242
-0.96297	496.013	-0.000373752
-0.96297	497.182	-0.000538139
-0.96297	498.351	-0.000332733
-0.96297	499.521	-0.000330162
-0.96297	500.691	-0.000360438
-0.96297	501.861	-0.000344675
-0.96297	503.031	-0.000348814
-0.96297	504.201	-0.000482088
-0.96297	505.371	-0.000482661
-0.96297	506.541	-0.000464656
-0.96297	507.712	-0.000446652
-0.96297	508.883	-0.00042147
-0.96297	510.054	-0.000512138
-0.96297	511.225	-0.000450245
-0.96297	512.396	-0.000481869
-0.96297	513.567	-0.000540257
-0.96297	514.738	-0.000449731
-0.96297	515.91	-0.000438299
-0.96297	517.081	-0.00041262
-0.96297	518.253	-0.000542464
-0.96297	519.425	-0.000608584
-0.96297	520.597	-0.00061594
-0.96297	521.769	-0.000623296
-0.96297	522.942	-0.000521115
-0.96297	524.114	-0.0004961
-0.96297	525.287	-0.000471084
-0.96297	526.459	-0.00032074
-0.96297	527.632	-0.000343658
-0.96297	528.805	-0.000329223
-0.96297	529.978	-0.000380302
-0.96297	531.152	-0.000314577
-0.96297	532.325	-0.000374483
-0.96297	533.499	-0.000439815
-0.96297	534.672	-0.000272557
-0.96297	535.846	-0.000337523
-0.96297	537.02	-0.000397846
-0.96297	538.194	-0.000246779
-0.96297	539.368	-0.000193464
-0.96297	540.543	-0.000146694
-0.96297	541.717	-0.000462255
-0.96297	542.892	-0.000242454
-0.96297	544.067	-0.000331358
-0.96297	545.241	-0.000140298
-0.96297	546.417	-9.87145e-05
-0.96297	547.592	-0.000333286
-0.96297	548.767	-0.000301946
-0.96297	549.942	-0.000302109
-0.96297	551.118	-0.000284056
-0.96297	552.294	-0.000129971
-0.96297	553.47	-0.000133899
-0.96297	554.646	-0.00027557
-0.96297	555.822	-6.83135e-05
-0.96297	556.998	-0.000103833
-0.96297	558.174	-0.000244805
-0.96297	559.351	-0.000213395
-0.96297	560.528	1.46819e-05
-0.96297	561.704	2.69854e-05
-0.96297	562.881	-2.38658e-05
-0.96297	564.058	-0.000137982
-0.96297	565.236	-0.000477259
-0.96297	566.413	-0.000237271
-0.96297	567.59	-0.000133003
-0.96297	568.768	-0.000389503
-0.96297	569.946	-0.000302277
-0.96297	571.124	-0.000542095
-0.96297	572.302	-0.000645264
-0.96297	573.48	-0.000810941
-0.96297	574.658	-0.000869117
-0.96297	575.837	-0.00129
-0.96297	577.015	-0.00168
-0.96297	578.194	-0.00196
-0.96297	579.373	-0.0021
-0.96297	580.552	-0.00258
-0.96297	581.731	-0.00287
-0.96297	582.91	-0.0032
-0.96297	584.09	-0.00354
-0.96297	585.269	-0.00348
-0.96297	586.449	-0.00371
-0.96297	587.629	-0.00393
-0.96297	588.809	-0.00383
-0.96297	589.989	-0.00359
-0.96297	591.169	-0.00376
-0.96297	592.349	-0.00377
-0.96297	593.53	-0.00329
-0.96297	594.71	-0.00306
-0.96297	595.891	-0.00266
-0.96297	597.072	-0.00257
-0.96297	598.253	-0.00224
-0.96297	599.434	-0.00201
-0.96297	600.615	-0.00161
-0.96297	601.797	-0.00156
-0.96297	602.978	-0.000995292
-0.96297	604.16	-0.00105
-0.96297	605.342	-0.00137
-0.96297	606.524	-0.00121
-0.96297	607.706	-0.000952925
-0.96297	608.888	-0.00106
-0.96297	610.071	-0.00155
-0.96297	611.253	-0.00106
-0.96297	612.436	-0.000943572
-0.96297	613.619	-0.000833076
-0.96297	614.802	-0.000822639
-0.96297	615.985	-0.000568415
-0.96297	617.168	-0.000661045
-0.96297	618.351	-0.000570561
-0.96297	619.535	-0.000360287
-0.96297	620.718	-0.000134226
-0.96297	621.902	-0.000187927
-0.96297	623.086	-0.000118164
-0.96297	624.27	-0.000133416
-0.96297	625.454	-0.000303979
-0.96297	626.638	-0.000303147
-0.96297	627.823	-0.000302315
-0.96297	629.007	-0.00023404
-0.96297	630.192	-0.000156578
-0.96297	631.377	-0.000200866
-0.96297	632.562	-0.000369152
-0.96297	633.747	-0.000262772
-0.96297	634.932	-0.000251022
-0.96297	636.117	-0.000239272
-0.96297	637.303	-6.53526e-05
-0.96297	638.489	-8.54193e-05
-0.96297	639.674	0.000202712
-0.96297	640.86	9.9611e-05
-0.96297	642.046	0.000142539
-0.96297	643.233	-9.9742e-05
-0.96297	644.419	9.01663e-05
-0.96297	645.605	7.59589e-05
-0.96297	646.792	6.17515e-05
-0.96297	647.979	0.000231082
-0.96297	649.166	0.000225558
-0.96297	650.353	-7.56595e-05
-0.96297	651.54	-0.000374495
-0.96297	652.727	0.000491083
-0.96297	653.914	0.000356927
-0.96297	655.102	-0.000588123
-0.96297	656.29	-0.000295875
-0.96297	657.477	0.000273429
-0.96297	658.665	0.000118767
-0.96297	659.854	-0.000200149
-0.96297	661.042	0.000109286
-0.96297	662.23	0.000143001
-0.96297	663.419	-2.84881e-05
-0.96297	664.607	-9.77279e-05
-0.96297	665.796	0.000401779
-0.96297	666.985	0.000407921
-0.96297	668.174	-0.000106292
-0.96297	669.363	-0.00084292
-0.96297	670.553	-0.00067434
-0.96297	671.742	-0.000552558
-0.96297	672.932	-0.000681865
-0.96297	674.121	-0.000534478
-0.96297	675.311	-0.000381378
-0.96297	676.501	-0.000607903
-0.96297	677.691	-0.000189261
-0.96297	678.882	-0.000225166
-0.96297	680.072	-0.000261071
-0.96297	681.262	-0.000506546
-0.96297	682.453	-0.000766252
-0.96297	683.644	-0.000516238
-0.96297	684.835	-0.00026042
-0.96297	686.026	-0.000138718
-0.96297	687.217	6.99255e-05
-0.96297	688.409	1.26445e-07
-0.96297	689.6	-0.000125364
-0.96297	690.792	-0.000247842
-0.96297	691.984	-8.12095e-05
-0.96297	693.175	8.54226e-05
-0.96297	694.367	-0.000416078
-0.96297	695.56	-0.000360007
-0.96297	696.752	-0.000160158
-0.96297	697.944	-3.81497e-05
-0.96297	699.137	8.38586e-05
-0.96297	700.33	0.000141336
-0.96297	701.523	-3.605e-05
-0.96297	702.716	-0.000149891
-0.96297	703.909	-0.000265411
-0.96297	705.102	-0.000259798
-0.96297	706.295	-0.000254185
-0.96297	707.489	-0.000118535
-0.96297	708.683	-0.000174898
-0.96297	709.876	-0.000110302
-0.96297	711.07	-8.41758e-05
-0.96297	712.264	-0.000137028
-0.96297	713.459	-0.00018988
-0.96297	714.653	-0.000131637
-0.96297	715.847	-7.33935e-05
-0.96297	717.042	-8.85125e-05
-0.96297	718.237	-0.000247452
-0.96297	719.432	-0.000195898
-0.96297	720.627	-0.000450968
-0.96297	721.822	-0.00070505
-0.96297	723.017	-0.000102254
-0.96297	724.213	-0.000152497
-0.96297	725.408	-1.63932e-05
-0.96297	726.604	-1.1034e-05
-0.96297	727.8	-5.67481e-06
-0.96297	728.996	-0.000292459
-0.96297	730.192	-0.000571787
-0.96297	731.388	-0.000395563
-0.96297	732.585	-0.000418137
-0.96297	733.781	-0.000440711
-0.96297	734.978	-0.000120423
-0.96297	736.175	0.000199864
-0.96297	737.371	0.000127848
-0.96297	738.569	-7.81751e-05
-0.96297	739.766	-0.000829888
-0.96297	740.963	-0.000536582
-0.96297	742.161	-0.0006926
-0.96297	743.358	-0.000440322
-0.96297	744.556	0.000229649
-0.96297	745.754	0.000111727
-0.96297	746.952	3.94229e-06
-0.96297	748.15	-0.000353733
-0.96297	749.348	-0.000756448
-0.96297	750.547	-0.000288778
-0.96297	751.745	-0.000109057
-0.96297	752.944	-0.000282589
-0.96297	754.143	-0.000456121
-0.96297	755.342	-0.00124
-0.96297	756.541	-0.00117
-0.96297	757.74	-0.0012
-0.96297	758.94	-0.00123
-0.96297	760.139	-0.00149
-0.96297	761.339	-0.00115
-0.96297	762.539	-0.000461162
-0.96297	763.738	-3.32185e-05
-0.96297	764.938	6.83469e-05
-0.96297	766.139	-0.000266702
-0.96297	767.339	-0.000828935
-0.96297	768.539	-0.000944796
-0.96297	769.74	-0.000492005
-0.96297	770.941	-0.000604558
-0.96297	772.142	-0.000715367
-0.96297	773.343	-0.000247282
-0.96297	774.544	0.000220098
-0.96297	775.745	0.00018052
-0.96297	776.947	-5.82035e-05
-0.96297	778.148	-0.000463097
-0.96297	779.35	-0.000993314
-0.96297	780.552	-0.00155
-0.96297	781.754	-0.00217
-0.96297	782.956	-0.00167
-0.96297	784.158	-0.00137
-0.96297	785.36	-0.00108
-0.96297	786.563	-0.000356451
-0.96297	787.766	-0.000169963
-0.96297	788.968	1.91917e-05
-0.96297	790.171	-0.000131482
-0.96297	791.374	-0.000282155
-0.96297	792.577	-0.00129
-0.96297	793.781	-0.00205
-0.96297	794.984	-0.00238
-0.96297	796.188	-0.00276
-0.96297	797.392	-0.00366
-0.96297	798.595	-0.00312
-0.96297	799.799	-0.00316
-0.96297	801.004	-0.00266
-0.96297	802.208	-0.00258
-0.96297	803.412	-0.00276
-0.96297	804.617	-0.00961
-0.96297	805.822	-0.0092
-0.96297	807.026	-0.00878
-0.96297	808.231	-0.00186
-0.96297	809.436	-0.00156
-0.96297	810.642	-0.00164
-0.96297	811.847	-0.00172
-0.96297	813.053	-0.00259
-0.96297	814.258	-0.00456
-0.96297	815.464	0.00474
-0.96297	816.67	--
-0.96297	817.876	-0.01372
-0.96297	819.082	--
-0.96297	820.288	--
-0.96297	821.495	--
-0.96297	822.701	--
-0.96297	823.908	--
-0.96297	825.115	--
-0.96297	826.322	--
-0.96297	827.529	--
-0.96297	828.736	--
-0.96297	829.944	--
-0.96297	831.151	--
-0.96297	832.359	--
-0.96297	833.567	--
-0.96297	834.775	--
-0.96297	835.983	--
-0.96297	837.191	--
-0.96297	838.4	--
-0.96297	839.608	--
-0.96297	840.817	--
-0.96297	842.025	--
-0.96297	843.234	--
-0.96297	844.443	--
-0.96297	845.653	--
-0.96297	846.862	--
-0.96297	848.071	--
-0.96297	849.281	--
-0.96297	850.491	--
-0.96297	851.7	--
-0.96297	852.91	--
-0.96297	854.121	--
-0.96297	855.331	--
-0.96297	856.541	--
-0.96297	857.752	--
-0.96297	858.962	--
-0.96297	860.173	--
-0.96297	861.384	--
-0.96297	862.595	--
-0.96297	863.806	--
-0.96297	865.018	--
-0.96297	866.229	--
-0.96297	867.441	--
-0.96297	868.653	--
-0.96297	869.865	--
-0.96297	871.077	--
-0.96297	872.289	--
-0.96297	873.501	--
-0.96297	874.714	--
-0.96297	875.926	--
-0.96297	877.139	--
-0.96297	878.352	--
-0.96297	879.565	--
-0.96297	880.778	--
-0.96297	881.991	--
-0.96297	883.204	--
-0.96297	884.418	--
-0.96297	885.632	--
-0.96297	886.845	--
-0.96297	888.059	--
-0.96297	889.273	--
-0.96297	890.488	--
-0.96297	891.702	--
-0.96297	892.916	--
-0.96297	894.131	--
-0.96297	895.346	--
-0.96297	896.561	--
-0.96297	897.776	--
-0.96297	898.991	--
-0.96297	900.206	--
-0.96297	901.422	--
-0.96297	902.637	--
-0.96297	903.853	--
-0.96297	905.069	--
-0.96297	906.285	--
-0.96297	907.501	--
-0.96297	908.717	--
-0.96297	909.933	--
-0.96297	911.15	--
-0.86295	349.766	-0.00749
-0.86295	350.918	-0.0071
-0.86295	352.07	-0.00672
-0.86295	353.223	-0.00611
-0.86295	354.375	-0.0054
-0.86295	355.528	-0.00543
-0.86295	356.681	-0.00355
-0.86295	357.834	-0.00301
-0.86295	358.987	-0.00304
-0.86295	360.14	-0.00331
-0.86295	361.294	-0.00225
-0.86295	362.447	-0.00194
-0.86295	363.601	-0.00186
-0.86295	364.755	-0.00189
-0.86295	365.909	-0.002
-0.86295	367.063	-0.00172
-0.86295	368.217	-0.00134
-0.86295	369.371	-0.00135
-0.86295	370.526	-0.0017
-0.86295	371.68	-0.00154
-0.86295	372.835	-0.00189
-0.86295	373.99	-0.00189
-0.86295	375.145	-0.00189
-0.86295	376.3	-0.00241
-0.86295	377.456	-0.00111
-0.86295	378.611	-0.00119
-0.86295	379.767	-0.00132
-0.86295	380.922	-0.00178
-0.86295	382.078	-0.0014
-0.86295	383.234	-0.00141
-0.86295	384.39	-0.00187
-0.86295	385.547	-0.00167
-0.86295	386.703	-0.00148
-0.86295	387.86	-0.00122
-0.86295	389.016	-0.00122
-0.86295	390.173	-0.00122
-0.86295	391.33	-0.000833761
-0.86295	392.487	-0.000668872
-0.86295	393.644	-0.00050348
-0.86295	394.802	-0.000971617
-0.86295	395.959	-0.000812473
-0.86295	397.117	-0.000638085
-0.86295	398.275	-0.000752501
-0.86295	399.433	-0.000848593
-0.86295	400.591	-0.000798299
-0.86295	401.749	-0.000748005
-0.86295	402.907	-0.000671155
-0.86295	404.066	-0.000733247
-0.86295	405.224	-0.000620981
-0.86295	406.383	-0.000512109
-0.86295	407.542	-0.000553341
-0.86295	408.701	-0.000527099
-0.86295	409.86	-0.000602334
-0.86295	411.019	-0.000439033
-0.86295	412.178	-0.000513103
-0.86295	413.338	-0.000354913
-0.86295	414.498	-0.000334015
-0.86295	415.658	-0.000338751
-0.86295	416.817	-0.000544702
-0.86295	417.978	-0.000593167
-0.86295	419.138	-0.000406221
-0.86295	420.298	-0.000332458
-0.86295	421.459	-0.000405601
-0.86295	422.619	-0.00036767
-0.86295	423.78	-0.000362011
-0.86295	424.941	-0.000375659
-0.86295	426.102	-0.000304228
-0.86295	427.263	-0.000281455
-0.86295	428.424	-0.000303114
-0.86295	429.586	-0.000338031
-0.86295	430.747	-0.000250653
-0.86295	431.909	-0.000264475
-0.86295	433.071	-0.000306797
-0.86295	434.233	-0.000233081
-0.86295	435.395	-0.00041214
-0.86295	436.557	-0.000283953
-0.86295	437.72	-0.000292526
-0.86295	438.882	-0.000357342
-0.86295	440.045	-0.000404837
-0.86295	441.208	-0.000309237
-0.86295	442.371	-0.000357116
-0.86295	443.534	-0.000307244
-0.86295	444.697	-0.000427419
-0.86295	445.86	-0.000363757
-0.86295	447.024	-0.00034597
-0.86295	448.187	-0.000409676
-0.86295	449.351	-0.00045123
-0.86295	450.515	-0.000421161
-0.86295	451.679	-0.00040556
-0.86295	452.843	-0.000557086
-0.86295	454.007	-0.000487849
-0.86295	455.172	-0.000499062
-0.86295	456.336	-0.00043473
-0.86295	457.501	-0.000564083
-0.86295	458.666	-0.00053902
-0.86295	459.831	-0.000464677
-0.86295	460.996	-0.000547604
-0.86295	462.161	-0.000661034
-0.86295	463.327	-0.000529618
-0.86295	464.492	-0.000563427
-0.86295	465.658	-0.000716857
-0.86295	466.824	-0.000749455
-0.86295	467.99	-0.000644502
-0.86295	469.156	-0.000619531
-0.86295	470.322	-0.000744156
-0.86295	471.488	-0.000709287
-0.86295	472.655	-0.000734256
-0.86295	473.821	-0.000589963
-0.86295	474.988	-0.00062115
-0.86295	476.155	-0.000696103
-0.86295	477.322	-0.00054724
-0.86295	478.489	-0.000566615
-0.86295	479.656	-0.000635536
-0.86295	480.824	-0.000556141
-0.86295	481.991	-0.000545332
-0.86295	483.159	-0.000502897
-0.86295	484.327	-0.000591953
-0.86295	485.495	-0.00048376
-0.86295	486.663	-0.000500697
-0.86295	487.831	-0.00032991
-0.86295	489	-0.00042275
-0.86295	490.168	-0.000358032
-0.86295	491.337	-0.000423171
-0.86295	492.505	-0.000408595
-0.86295	493.674	-0.000319085
-0.86295	494.843	-0.000302277
-0.86295	496.013	-0.000256382
-0.86295	497.182	-0.000440849
-0.86295	498.351	-0.000247789
-0.86295	499.521	-0.000211703
-0.86295	500.691	-0.0001692
-0.86295	501.861	-0.000171325
-0.86295	503.031	-0.000111557
-0.86295	504.201	-0.000279253
-0.86295	505.371	-0.00021303
-0.86295	506.541	-5.28028e-05
-0.86295	507.712	-4.42056e-05
-0.86295	508.883	-0.000129044
-0.86295	510.054	-0.000154217
-0.86295	511.225	-5.94817e-05
-0.86295	512.396	-6.03641e-05
-0.86295	513.567	-0.000170796
-0.86295	514.738	-1.20757e-05
-0.86295	515.91	-3.72018e-05
-0.86295	517.081	4.63275e-05
-0.86295	518.253	0.000140938
-0.86295	519.425	-7.77734e-05
-0.86295	520.597	1.40359e-05
-0.86295	521.769	0.000105845
-0.86295	522.942	0.000191679
-0.86295	524.114	0.000216733
-0.86295	525.287	-8.3653e-05
-0.86295	526.459	0.000139918
-0.86295	527.632	5.4745e-05
-0.86295	528.805	2.27059e-05
-0.86295	529.978	0.000139916
-0.86295	531.152	0.000173947
-0.86295	532.325	4.19768e-05
-0.86295	533.499	-2.46925e-05
-0.86295	534.672	-0.000130407
-0.86295	535.846	-0.000236121
-0.86295	537.02	-0.000229812
-0.86295	538.194	-0.00015725
-0.86295	539.368	-0.000150882
-0.86295	540.543	-0.000151346
-0.86295	541.717	-0.000332975
-0.86295	542.892	0.000140055
-0.86295	544.067	0.000103167
-0.86295	545.241	0.000151649
-0.86295	546.417	0.000205297
-0.86295	547.592	-0.000274241
-0.86295	548.767	-0.000277999
-0.86295	549.942	-0.000264102
-0.86295	551.118	-0.000250204
-0.86295	552.294	-0.000103163
-0.86295	553.47	-0.000197805
-0.86295	554.646	-0.000292447
-0.86295	555.822	-0.000118968
-0.86295	556.998	8.85509e-05
-0.86295	558.174	-7.04979e-05
-0.86295	559.351	-5.25779e-05
-0.86295	560.528	0.000134715
-0.86295	561.704	0.000112097
-0.86295	562.881	4.569e-05
-0.86295	564.058	1.72803e-06
-0.86295	565.236	-0.000330293
-0.86295	566.413	-0.0002096
-0.86295	567.59	-0.00014745
-0.86295	568.768	-0.000296875
-0.86295	569.946	-0.000306926
-0.86295	571.124	-0.000490084
-0.86295	572.302	-0.000563363
-0.86295	573.48	-0.000673345
-0.86295	574.658	-0.000749555
-0.86295	575.837	-0.00121
-0.86295	577.015	-0.00167
-0.86295	578.194	-0.00171
-0.86295	579.373	-0.00188
-0.86295	580.552	-0.00242
-0.86295	581.731	-0.00263
-0.86295	582.91	-0.00283
-0.86295	584.09	-0.00323
-0.86295	585.269	-0.00322
-0.86295	586.449	-0.00353
-0.86295	587.629	-0.00378
-0.86295	588.809	-0.00386
-0.86295	589.989	-0.00372
-0.86295	591.169	-0.00377
-0.86295	592.349	-0.00374
-0.86295	593.53	-0.00334
-0.86295	594.71	-0.00309
-0.86295	595.891	-0.00275
-0.86295	597.072	-0.00262
-0.86295	598.253	-0.00216
-0.86295	599.434	-0.00195
-0.86295	600.615	-0.00156
-0.86295	601.797	-0.00146
-0.86295	602.978	-0.00118
-0.86295	604.16	-0.00121
-0.86295	605.342	-0.00124
-0.86295	606.524	-0.00109
-0.86295	607.706	-0.00109
-0.86295	608.888	-0.0012
-0.86295	610.071	-0.00138
-0.86295	611.253	-0.00114
-0.86295	612.436	-0.00107
-0.86295	613.619	-0.00088615
-0.86295	614.802	-0.000859903
-0.86295	615.985	-0.000584077
-0.86295	617.168	-0.00058687
-0.86295	618.351	-0.000531743
-0.86295	619.535	-0.000355675
-0.86295	620.718	-0.000143659
-0.86295	621.902	-0.000259715
-0.86295	623.086	-0.000150342
-0.86295	624.27	-0.000121198
-0.86295	625.454	-0.000234938
-0.86295	626.638	-0.000320304
-0.86295	627.823	-0.000261648
-0.86295	629.007	-0.000335692
-0.86295	630.192	-0.000177256
-0.86295	631.377	-0.000186397
-0.86295	632.562	-0.000383925
-0.86295	633.747	-0.000361879
-0.86295	634.932	-0.000354947
-0.86295	636.117	-0.000348015
-0.86295	637.303	-0.000275412
-0.86295	638.489	-0.000202808
-0.86295	639.674	-1.25847e-05
-0.86295	640.86	-2.38876e-05
-0.86295	642.046	5.65974e-05
-0.86295	643.233	-7.88672e-05
-0.86295	644.419	-5.71259e-05
-0.86295	645.605	-6.40596e-05
-0.86295	646.792	-7.09932e-05
-0.86295	647.979	0.000105943
-0.86295	649.166	5.08431e-05
-0.86295	650.353	3.87052e-05
-0.86295	651.54	-0.000524428
-0.86295	652.727	0.000229952
-0.86295	653.914	0.000399838
-0.86295	655.102	-0.000691196
-0.86295	656.29	-0.000441893
-0.86295	657.477	-0.000137737
-0.86295	658.665	-8.77847e-05
-0.86295	659.854	-3.78322e-05
-0.86295	661.042	-5.7418e-05
-0.86295	662.23	-0.000169895
-0.86295	663.419	8.51013e-05
-0.86295	664.607	0.000171712
-0.86295	665.796	0.000375171
-0.86295	666.985	0.000436517
-0.86295	668.174	-0.000197189
-0.86295	669.363	-0.0011
-0.86295	670.553	-0.000259248
-0.86295	671.742	-0.000252642
-0.86295	672.932	-0.00032292
-0.86295	674.121	-0.000579446
-0.86295	675.311	-0.00059491
-0.86295	676.501	-0.000583697
-0.86295	677.691	-0.000191404
-0.86295	678.882	-0.000229001
-0.86295	680.072	-0.000337942
-0.86295	681.262	-0.000446883
-0.86295	682.453	-0.000826319
-0.86295	683.644	-0.000438775
-0.86295	684.835	-5.12317e-05
-0.86295	686.026	0.000131317
-0.86295	687.217	0.00013046
-0.86295	688.409	3.25982e-05
-0.86295	689.6	6.78471e-06
-0.86295	690.792	0.00020749
-0.86295	691.984	0.000125596
-0.86295	693.175	0.000138098
-0.86295	694.367	-0.000181868
-0.86295	695.56	-0.000152826
-0.86295	696.752	-0.000107994
-0.86295	697.944	-0.000103487
-0.86295	699.137	-1.76801e-05
-0.86295	700.33	0.000133929
-0.86295	701.523	-6.34538e-05
-0.86295	702.716	9.59766e-06
-0.86295	703.909	-0.000119762
-0.86295	705.102	-0.000448703
-0.86295	706.295	-0.000326946
-0.86295	707.489	-0.000257749
-0.86295	708.683	-0.000409249
-0.86295	709.876	0.000245991
-0.86295	711.07	0.000158659
-0.86295	712.264	0.000232006
-0.86295	713.459	-0.000198896
-0.86295	714.653	-0.00020422
-0.86295	715.847	-0.000187912
-0.86295	717.042	-0.000235369
-0.86295	718.237	-0.000313754
-0.86295	719.432	-0.000111086
-0.86295	720.627	-0.000104184
-0.86295	721.822	-9.7282e-05
-0.86295	723.017	0.00026961
-0.86295	724.213	0.000375441
-0.86295	725.408	0.000117831
-0.86295	726.604	-0.000125994
-0.86295	727.8	-0.000430912
-0.86295	728.996	-0.000279224
-0.86295	730.192	-0.000225353
-0.86295	731.388	-0.000253115
-0.86295	732.585	-0.000161878
-0.86295	733.781	-7.06409e-05
-0.86295	734.978	0.000577703
-0.86295	736.175	0.000488323
-0.86295	737.371	0.000141495
-0.86295	738.569	-0.000407536
-0.86295	739.766	-0.00059586
-0.86295	740.963	-0.000665009
-0.86295	742.161	-0.000734158
-0.86295	743.358	-0.000431518
-0.86295	744.556	0.000259035
-0.86295	745.754	0.000164509
-0.86295	746.952	0.000256945
-0.86295	748.15	-0.000290523
-0.86295	749.348	-0.00083799
-0.86295	750.547	-0.000742469
-0.86295	751.745	-0.000524921
-0.86295	752.944	-0.000307204
-0.86295	754.143	-0.000282483
-0.86295	755.342	-0.00162
-0.86295	756.541	-0.00112
-0.86295	757.74	-0.00126
-0.86295	758.94	-0.00129
-0.86295	760.139	-0.00138
-0.86295	761.339	-0.000412359
-0.86295	762.539	-0.000231302
-0.86295	763.738	3.80392e-06
-0.86295	764.938	-8.72688e-06
-0.86295	766.139	-0.000290035
-0.86295	767.339	-0.000516487
-0.86295	768.539	-0.000946426
-0.86295	769.74	-7.46181e-05
-0.86295	770.941	1.67505e-06
-0.86295	772.142	1.87513e-06
-0.86295	773.343	-0.000111728
-0.86295	774.544	0.00020453
-0.86295	775.745	0.000350254
-0.86295	776.947	-0.000640238
-0.86295	778.148	-0.0009477
-0.86295	779.35	-0.000829369
-0.86295	780.552	-0.00151
-0.86295	781.754	-0.00218
-0.86295	782.956	-0.00129
-0.86295	784.158	-0.00109
-0.86295	785.36	-0.000883373
-0.86295	786.563	-0.000400894
-0.86295	787.766	-6.88623e-05
-0.86295	788.968	-2.71578e-05
-0.86295	790.171	-0.000276017
-0.86295	791.374	-0.000218873
-0.86295	792.577	-0.00115
-0.86295	793.781	-0.00183
-0.86295	794.984	-0.00256
-0.86295	796.188	-0.00249
-0.86295	797.392	-0.00243
-0.86295	798.595	-0.00135
-0.86295	799.799	-0.00146
-0.86295	801.004	-0.00136
-0.86295	802.208	-0.00126
-0.86295	803.412	-0.00307
-0.86295	804.617	-0.00995
-0.86295	805.822	-0.00889
-0.86295	807.026	-0.00855
-0.86295	808.231	-0.00358
-0.86295	809.436	-0.00188
-0.86295	810.642	-0.00147
-0.86295	811.847	-0.0016
-0.86295	813.053	-0.00234
-0.86295	814.258	-0.0042
-0.86295	815.464	--
-0.86295	816.67	--
-0.86295	817.876	-0.0141
-0.86295	819.082	--
-0.86295	820.288	--
-0.86295	821.495	--
-0.86295	822.701	--
-0.86295	823.908	--
-0.86295	825.115	--
-0.86295	826.322	--
-0.86295	827.529	--
-0.86295	828.736	--
-0.86295	829.944	--
-0.86295	831.151	--
-0.86295	832.359	--
-0.86295	833.567	--
-0.86295	834.775	--
-0.86295	835.983	--
-0.86295	837.191	--
-0.86295	838.4	--
-0.86295	839.608	--
-0.86295	840.817	--
-0.86295	842.025	--
-0.86295	843.234	--
-0.86295	844.443	--
-0.86295	845.653	--
-0.86295	846.862	--
-0.86295	848.071	--
-0.86295	849.281	--
-0.86295	850.491	--
-0.86295	851.7	--
-0.86295	852.91	--
-0.86295	854.121	--
-0.86295	855.331	--
-0.86295	856.541	--
-0.86295	857.752	--
-0.86295	858.962	--
-0.86295	860.173	--
-0.86295	861.384	--
-0.86295	862.595	--
-0.86295	863.806	--
-0.86295	865.018	--
-0.86295	866.229	--
-0.86295	867.441	--
-0.86295	868.653	--
-0.86295	869.865	--
-0.86295	871.077	--
-0.86295	872.289	--
-0.86295	873.501	--
-0.86295	874.714	--
-0.86295	875.926	--
-0.86295	877.139	--
-0.86295	878.352	--
-0.86295	879.565	--
-0.86295	880.778	--
-0.86295	881.991	--
-0.86295	883.204	--
-0.86295	884.418	--
-0.86295	885.632	--
-0.86295	886.845	--
-0.86295	888.059	--
-0.86295	889.273	--
-0.86295	890.488	--
-0.86295	891.702	--
-0.86295	892.916	--
-0.86295	894.131	--
-0.86295	895.346	--
-0.86295	896.561	--
-0.86295	897.776	--
-0.86295	898.991	--
-0.86295	900.206	--
-0.86295	901.422	--
-0.86295	902.637	--
-0.86295	903.853	--
-0.86295	905.069	--
-0.86295	906.285	--
-0.86295	907.501	--
-0.86295	908.717	--
-0.86295	909.933	--
-0.86295	911.15	--
-0.76295	349.766	-0.00904
-0.76295	350.918	-0.00659
-0.76295	352.07	-0.00563
-0.76295	353.223	-0.00448
-0.76295	354.375	-0.00461
-0.76295	355.528	-0.00474
-0.76295	356.681	-0.0029
-0.76295	357.834	-0.00289
-0.76295	358.987	-0.00288
-0.76295	360.14	-0.00336
-0.76295	361.294	-0.00235
-0.76295	362.447	-0.00228
-0.76295	363.601	-0.00216
-0.76295	364.755	-0.00174
-0.76295	365.909	-0.00158
-0.76295	367.063	-0.00133
-0.76295	368.217	-0.00115
-0.76295	369.371	-0.00123
-0.76295	370.526	-0.00109
-0.76295	371.68	-0.00101
-0.76295	372.835	-0.00211
-0.76295	373.99	-0.00204
-0.76295	375.145	-0.00198
-0.76295	376.3	-0.00247
-0.76295	377.456	-0.000966725
-0.76295	378.611	-0.000826902
-0.76295	379.767	-0.000687079
-0.76295	380.922	-0.00133
-0.76295	382.078	-0.00129
-0.76295	383.234	-0.00125
-0.76295	384.39	-0.000667588
-0.76295	385.547	-0.000633184
-0.76295	386.703	-0.00125
-0.76295	387.86	-0.000950589
-0.76295	389.016	-0.000931442
-0.76295	390.173	-0.000912295
-0.76295	391.33	-0.000376609
-0.76295	392.487	-0.00046065
-0.76295	393.644	-0.00035095
-0.76295	394.802	-0.000899366
-0.76295	395.959	-0.00075921
-0.76295	397.117	-0.000609323
-0.76295	398.275	-0.000894525
-0.76295	399.433	-0.000715844
-0.76295	400.591	-0.000552523
-0.76295	401.749	-0.00048719
-0.76295	402.907	-0.000608738
-0.76295	404.066	-0.000736743
-0.76295	405.224	-0.000622181
-0.76295	406.383	-0.000652733
-0.76295	407.542	-0.000609927
-0.76295	408.701	-0.000502563
-0.76295	409.86	-0.000634688
-0.76295	411.019	-0.000434455
-0.76295	412.178	-0.000520812
-0.76295	413.338	-0.000398487
-0.76295	414.498	-0.000329171
-0.76295	415.658	-0.00031966
-0.76295	416.817	-0.000579131
-0.76295	417.978	-0.000578934
-0.76295	419.138	-0.00031313
-0.76295	420.298	-0.000342077
-0.76295	421.459	-0.000341388
-0.76295	422.619	-0.000332053
-0.76295	423.78	-0.000390196
-0.76295	424.941	-0.000424772
-0.76295	426.102	-0.000370748
-0.76295	427.263	-0.000340814
-0.76295	428.424	-0.000428721
-0.76295	429.586	-0.000503369
-0.76295	430.747	-0.000422336
-0.76295	431.909	-0.000467199
-0.76295	433.071	-0.000524663
-0.76295	434.233	-0.00042334
-0.76295	435.395	-0.000487113
-0.76295	436.557	-0.00037334
-0.76295	437.72	-0.000384326
-0.76295	438.882	-0.00041534
-0.76295	440.045	-0.000525406
-0.76295	441.208	-0.000443818
-0.76295	442.371	-0.000474616
-0.76295	443.534	-0.000390443
-0.76295	444.697	-0.00047738
-0.76295	445.86	-0.00043639
-0.76295	447.024	-0.000397047
-0.76295	448.187	-0.000451291
-0.76295	449.351	-0.000385386
-0.76295	450.515	-0.000376273
-0.76295	451.679	-0.000339749
-0.76295	452.843	-0.000462736
-0.76295	454.007	-0.000332952
-0.76295	455.172	-0.000357507
-0.76295	456.336	-0.000287116
-0.76295	457.501	-0.000298985
-0.76295	458.666	-0.000335851
-0.76295	459.831	-0.000259252
-0.76295	460.996	-0.00026962
-0.76295	462.161	-0.000359726
-0.76295	463.327	-0.000246691
-0.76295	464.492	-0.000295134
-0.76295	465.658	-0.000311861
-0.76295	466.824	-0.000213335
-0.76295	467.99	-6.63464e-05
-0.76295	469.156	-0.000156755
-0.76295	470.322	-0.000185217
-0.76295	471.488	-0.000147409
-0.76295	472.655	-0.000155641
-0.76295	473.821	-8.32696e-05
-0.76295	474.988	-9.44664e-05
-0.76295	476.155	-9.08612e-05
-0.76295	477.322	-4.91638e-05
-0.76295	478.489	-0.000143628
-0.76295	479.656	-0.000109636
-0.76295	480.824	-2.81249e-05
-0.76295	481.991	-5.6367e-06
-0.76295	483.159	-2.91082e-05
-0.76295	484.327	-0.000199879
-0.76295	485.495	-0.000377259
-0.76295	486.663	-0.000414322
-0.76295	487.831	-0.000355857
-0.76295	489	-0.000297391
-0.76295	490.168	-0.000283188
-0.76295	491.337	-0.000322386
-0.76295	492.505	-0.000357753
-0.76295	493.674	-0.000346724
-0.76295	494.843	-0.000292159
-0.76295	496.013	-0.000303228
-0.76295	497.182	-0.000402133
-0.76295	498.351	-0.000293726
-0.76295	499.521	-0.00024011
-0.76295	500.691	-0.000241616
-0.76295	501.861	-0.000192927
-0.76295	503.031	1.77656e-05
-0.76295	504.201	-0.000123482
-0.76295	505.371	-4.22306e-05
-0.76295	506.541	-0.000168099
-0.76295	507.712	-0.000208331
-0.76295	508.883	-0.000248562
-0.76295	510.054	-1.28831e-05
-0.76295	511.225	3.96334e-05
-0.76295	512.396	6.12501e-07
-0.76295	513.567	-7.70492e-05
-0.76295	514.738	0.000133333
-0.76295	515.91	-8.96478e-06
-0.76295	517.081	0.000196841
-0.76295	518.253	0.000167633
-0.76295	519.425	-5.48947e-05
-0.76295	520.597	0.00010127
-0.76295	521.769	6.79655e-05
-0.76295	522.942	0.000101376
-0.76295	524.114	0.000113642
-0.76295	525.287	2.30489e-05
-0.76295	526.459	0.000238034
-0.76295	527.632	0.000183282
-0.76295	528.805	-5.58767e-05
-0.76295	529.978	0.000128664
-0.76295	531.152	4.36227e-05
-0.76295	532.325	6.553e-05
-0.76295	533.499	-3.11798e-05
-0.76295	534.672	-0.000281648
-0.76295	535.846	-0.000134719
-0.76295	537.02	-6.17786e-05
-0.76295	538.194	-6.7721e-05
-0.76295	539.368	-0.000108301
-0.76295	540.543	-0.000155998
-0.76295	541.717	-0.000203695
-0.76295	542.892	-2.68862e-05
-0.76295	544.067	-5.85316e-05
-0.76295	545.241	4.90816e-05
-0.76295	546.417	6.02878e-05
-0.76295	547.592	-0.000215196
-0.76295	548.767	-0.000254052
-0.76295	549.942	-0.000167504
-0.76295	551.118	-0.000216351
-0.76295	552.294	-7.63558e-05
-0.76295	553.47	-3.56663e-05
-0.76295	554.646	-0.000309323
-0.76295	555.822	-0.000169623
-0.76295	556.998	-0.000108755
-0.76295	558.174	-0.000339366
-0.76295	559.351	-0.000334079
-0.76295	560.528	-9.02828e-05
-0.76295	561.704	-0.000229131
-0.76295	562.881	-0.000251472
-0.76295	564.058	-0.000273814
-0.76295	565.236	-0.000376674
-0.76295	566.413	-0.000480276
-0.76295	567.59	-0.000405922
-0.76295	568.768	-0.000456989
-0.76295	569.946	-0.000483507
-0.76295	571.124	-0.000709479
-0.76295	572.302	-0.000661788
-0.76295	573.48	-0.000959387
-0.76295	574.658	-0.00105
-0.76295	575.837	-0.0014
-0.76295	577.015	-0.00166
-0.76295	578.194	-0.00186
-0.76295	579.373	-0.00199
-0.76295	580.552	-0.00259
-0.76295	581.731	-0.00276
-0.76295	582.91	-0.00299
-0.76295	584.09	-0.00329
-0.76295	585.269	-0.00335
-0.76295	586.449	-0.00369
-0.76295	587.629	-0.00398
-0.76295	588.809	-0.0039
-0.76295	589.989	-0.00381
-0.76295	591.169	-0.00376
-0.76295	592.349	-0.00371
-0.76295	593.53	-0.00338
-0.76295	594.71	-0.00309
-0.76295	595.891	-0.00272
-0.76295	597.072	-0.00236
-0.76295	598.253	-0.002
-0.76295	599.434	-0.00187
-0.76295	600.615	-0.00148
-0.76295	601.797	-0.00121
-0.76295	602.978	-0.00107
-0.76295	604.16	-0.00112
-0.76295	605.342	-0.000866868
-0.76295	606.524	-0.000871301
-0.76295	607.706	-0.000950628
-0.76295	608.888	-0.00104
-0.76295	610.071	-0.00122
-0.76295	611.253	-0.001
-0.76295	612.436	-0.000983134
-0.76295	613.619	-0.000795916
-0.76295	614.802	-0.000825398
-0.76295	615.985	-0.000654346
-0.76295	617.168	-0.000773384
-0.76295	618.351	-0.000653482
-0.76295	619.535	-0.000402315
-0.76295	620.718	-0.000307657
-0.76295	621.902	-0.000406276
-0.76295	623.086	-0.00024872
-0.76295	624.27	-0.000180718
-0.76295	625.454	-0.000348848
-0.76295	626.638	-0.000337462
-0.76295	627.823	-0.000343254
-0.76295	629.007	-0.000349046
-0.76295	630.192	-0.000175713
-0.76295	631.377	-0.000200684
-0.76295	632.562	-0.000253853
-0.76295	633.747	-0.000553141
-0.76295	634.932	-0.000533965
-0.76295	636.117	-0.00051479
-0.76295	637.303	-0.000163409
-0.76295	638.489	-0.000306964
-0.76295	639.674	0.000139114
-0.76295	640.86	3.13771e-05
-0.76295	642.046	5.9896e-05
-0.76295	643.233	1.39577e-05
-0.76295	644.419	-4.18413e-05
-0.76295	645.605	0.00012155
-0.76295	646.792	-0.000266699
-0.76295	647.979	-0.000162793
-0.76295	649.166	-4.85953e-05
-0.76295	650.353	9.60837e-05
-0.76295	651.54	-0.000381381
-0.76295	652.727	-0.000305913
-0.76295	653.914	-0.000230446
-0.76295	655.102	-0.000460216
-0.76295	656.29	-0.000424039
-0.76295	657.477	0.000129466
-0.76295	658.665	0.00010283
-0.76295	659.854	-1.01271e-05
-0.76295	661.042	-0.000251428
-0.76295	662.23	-0.000475613
-0.76295	663.419	1.81552e-05
-0.76295	664.607	0.000168578
-0.76295	665.796	5.49522e-05
-0.76295	666.985	8.37053e-05
-0.76295	668.174	-6.43357e-05
-0.76295	669.363	-0.000958511
-0.76295	670.553	-0.000312668
-0.76295	671.742	-0.00032153
-0.76295	672.932	-0.000329058
-0.76295	674.121	-0.000333857
-0.76295	675.311	-0.000380882
-0.76295	676.501	-0.000454653
-0.76295	677.691	-0.00025704
-0.76295	678.882	-3.73792e-05
-0.76295	680.072	-0.000127309
-0.76295	681.262	-0.000380353
-0.76295	682.453	-0.000248692
-0.76295	683.644	-0.000164988
-0.76295	684.835	-8.12836e-05
-0.76295	686.026	4.70208e-05
-0.76295	687.217	0.000150437
-0.76295	688.409	9.99307e-05
-0.76295	689.6	-4.78439e-05
-0.76295	690.792	9.7136e-05
-0.76295	691.984	0.000242116
-0.76295	693.175	2.20759e-05
-0.76295	694.367	5.23424e-05
-0.76295	695.56	8.26088e-05
-0.76295	696.752	-0.000237879
-0.76295	697.944	-0.000168824
-0.76295	699.137	-0.000119219
-0.76295	700.33	-7.75154e-05
-0.76295	701.523	-3.00283e-05
-0.76295	702.716	-3.57611e-05
-0.76295	703.909	-4.1494e-05
-0.76295	705.102	-0.000108309
-0.76295	706.295	-0.000236149
-0.76295	707.489	-0.000125908
-0.76295	708.683	-0.000143008
-0.76295	709.876	0.000105852
-0.76295	711.07	0.000344865
-0.76295	712.264	0.000248985
-0.76295	713.459	-7.62e-05
-0.76295	714.653	-1.44443e-05
-0.76295	715.847	-0.000115248
-0.76295	717.042	1.08489e-05
-0.76295	718.237	-0.00019931
-0.76295	719.432	0.00032834
-0.76295	720.627	0.000239468
-0.76295	721.822	0.000173652
-0.76295	723.017	0.000414438
-0.76295	724.213	0.000557241
-0.76295	725.408	-0.00043622
-0.76295	726.604	-0.000240955
-0.76295	727.8	-0.000184786
-0.76295	728.996	-0.000247258
-0.76295	730.192	-0.00030973
-0.76295	731.388	-0.000110668
-0.76295	732.585	8.83938e-05
-0.76295	733.781	0.000274617
-0.76295	734.978	0.000692758
-0.76295	736.175	0.000728057
-0.76295	737.371	4.82278e-05
-0.76295	738.569	-0.000442702
-0.76295	739.766	-0.000598781
-0.76295	740.963	-0.000457459
-0.76295	742.161	-0.000625773
-0.76295	743.358	-0.000979278
-0.76295	744.556	3.9436e-05
-0.76295	745.754	7.7298e-05
-0.76295	746.952	0.00011516
-0.76295	748.15	-8.52497e-05
-0.76295	749.348	-0.000538752
-0.76295	750.547	-0.000546435
-0.76295	751.745	-0.000185648
-0.76295	752.944	-2.81557e-05
-0.76295	754.143	-0.000957026
-0.76295	755.342	-0.00189
-0.76295	756.541	-0.00137
-0.76295	757.74	-0.00132
-0.76295	758.94	-0.00127
-0.76295	760.139	-0.00126
-0.76295	761.339	-0.000571978
-0.76295	762.539	-0.000284959
-0.76295	763.738	-0.000263822
-0.76295	764.938	-0.000242685
-0.76295	766.139	-0.000313369
-0.76295	767.339	-0.000384052
-0.76295	768.539	-0.000762389
-0.76295	769.74	-0.000193812
-0.76295	770.941	0.000374766
-0.76295	772.142	0.000261584
-0.76295	773.343	0.000148403
-0.76295	774.544	-7.24597e-06
-0.76295	775.745	-6.92e-06
-0.76295	776.947	-0.0011
-0.76295	778.148	-0.00108
-0.76295	779.35	-0.00108
-0.76295	780.552	-0.00139
-0.76295	781.754	-0.00173
-0.76295	782.956	-0.00134
-0.76295	784.158	-0.00113
-0.76295	785.36	-0.000914841
-0.76295	786.563	-0.000684384
-0.76295	787.766	-0.000277962
-0.76295	788.968	-0.000349257
-0.76295	790.171	-0.000420552
-0.76295	791.374	-0.000520889
-0.76295	792.577	-0.00107
-0.76295	793.781	-0.00131
-0.76295	794.984	-0.00204
-0.76295	796.188	-0.00198
-0.76295	797.392	-0.00215
-0.76295	798.595	-0.00149
-0.76295	799.799	-0.00132
-0.76295	801.004	-0.00143
-0.76295	802.208	-0.00135
-0.76295	803.412	-0.00338
-0.76295	804.617	-0.0099
-0.76295	805.822	-0.00873
-0.76295	807.026	-0.00839
-0.76295	808.231	-0.0053
-0.76295	809.436	-0.00221
-0.76295	810.642	-0.00131
-0.76295	811.847	-0.00148
-0.76295	813.053	-0.00209
-0.76295	814.258	-0.00387
-0.76295	815.464	--
-0.76295	816.67	--
-0.76295	817.876	--
-0.76295	819.082	--
-0.76295	820.288	--
-0.76295	821.495	--
-0.76295	822.701	--
-0.76295	823.908	--
-0.76295	825.115	--
-0.76295	826.322	--
-0.76295	827.529	--
-0.76295	828.736	--
-0.76295	829.944	--
-0.76295	831.151	--
-0.76295	832.359	--
-0.76295	833.567	--
-0.76295	834.775	--
-0.76295	835.983	--
-0.76295	837.191	--
-0.76295	838.4	--
-0.76295	839.608	--
-0.76295	840.817	--
-0.76295	842.025	--
-0.76295	843.234	--
-0.76295	844.443	--
-0.76295	845.653	--
-0.76295	846.862	--
-0.76295	848.071	--
-0.76295	849.281	--
-0.76295	850.491	--
-0.76295	851.7	--
-0.76295	852.91	--
-0.76295	854.121	--
-0.76295	855.331	--
-0.76295	856.541	--
-0.76295	857.752	--
-0.76295	858.962	--
-0.76295	860.173	--
-0.76295	861.384	--
-0.76295	862.595	--
-0.76295	863.806	--
-0.76295	865.018	--
-0.76295	866.229	--
-0.76295	867.441	--
-0.76295	868.653	--
-0.76295	869.865	--
-0.76295	871.077	--
-0.76295	872.289	--
-0.76295	873.501	--
-0.76295	874.714	--
-0.76295	875.926	--
-0.76295	877.139	--
-0.76295	878.352	--
-0.76295	879.565	--
-0.76295	880.778	--
-0.76295	881.991	--
-0.76295	883.204	--
-0.76295	884.418	--
-0.76295	885.632	--
-0.76295	886.845	--
-0.76295	888.059	--
-0.76295	889.273	--
-0.76295	890.488	--
-0.76295	891.702	--
-0.76295	892.916	--
-0.76295	894.131	--
-0.76295	895.346	--
-0.76295	896.561	--
-0.76295	897.776	--
-0.76295	898.991	--
-0.76295	900.206	--
-0.76295	901.422	--
-0.76295	902.637	--
-0.76295	903.853	--
-0.76295	905.069	--
-0.76295	906.285	--
-0.76295	907.501	--
-0.76295	908.717	--
-0.76295	909.933	--
-0.76295	911.15	--
-0.66296	349.766	-0.00709
-0.66296	350.918	-0.00459
-0.66296	352.07	-0.00412
-0.66296	353.223	-0.00377
-0.66296	354.375	-0.0029
-0.66296	355.528	-0.00267
-0.66296	356.681	-0.00184
-0.66296	357.834	-0.00185
-0.66296	358.987	-0.00259
-0.66296	360.14	-0.00333
-0.66296	361.294	-0.00166
-0.66296	362.447	-0.0016
-0.66296	363.601	-0.00152
-0.66296	364.755	-0.00165
-0.66296	365.909	-0.00136
-0.66296	367.063	-0.000986902
-0.66296	368.217	-0.000967294
-0.66296	369.371	-0.00084868
-0.66296	370.526	-0.000855558
-0.66296	371.68	-0.00094741
-0.66296	372.835	-0.00219
-0.66296	373.99	-0.00215
-0.66296	375.145	-0.0021
-0.66296	376.3	-0.00249
-0.66296	377.456	-0.000825381
-0.66296	378.611	-0.000681744
-0.66296	379.767	-0.000640294
-0.66296	380.922	-0.00121
-0.66296	382.078	-0.0011
-0.66296	383.234	-0.000985154
-0.66296	384.39	-0.000755589
-0.66296	385.547	-0.000750532
-0.66296	386.703	-0.00123
-0.66296	387.86	-0.000338073
-0.66296	389.016	-0.000477796
-0.66296	390.173	-0.000753354
-0.66296	391.33	-0.000334151
-0.66296	392.487	-0.000444547
-0.66296	393.644	-0.000673574
-0.66296	394.802	-0.0009026
-0.66296	395.959	-0.00053362
-0.66296	397.117	-0.000405223
-0.66296	398.275	-0.000701329
-0.66296	399.433	-0.000651809
-0.66296	400.591	-0.000620249
-0.66296	401.749	-0.00058869
-0.66296	402.907	-0.00046198
-0.66296	404.066	-0.000733254
-0.66296	405.224	-0.000538822
-0.66296	406.383	-0.000535066
-0.66296	407.542	-0.000528962
-0.66296	408.701	-0.000362797
-0.66296	409.86	-0.000533101
-0.66296	411.019	-0.00045274
-0.66296	412.178	-0.000580007
-0.66296	413.338	-0.000492805
-0.66296	414.498	-0.000419143
-0.66296	415.658	-0.00040691
-0.66296	416.817	-0.000637713
-0.66296	417.978	-0.000686812
-0.66296	419.138	-0.000427339
-0.66296	420.298	-0.000368541
-0.66296	421.459	-0.000398478
-0.66296	422.619	-0.000479607
-0.66296	423.78	-0.000470607
-0.66296	424.941	-0.000559799
-0.66296	426.102	-0.00042155
-0.66296	427.263	-0.000393904
-0.66296	428.424	-0.000439402
-0.66296	429.586	-0.000437137
-0.66296	430.747	-0.000400807
-0.66296	431.909	-0.000454984
-0.66296	433.071	-0.00038411
-0.66296	434.233	-0.000286423
-0.66296	435.395	-0.000352276
-0.66296	436.557	-0.000270161
-0.66296	437.72	-0.000366267
-0.66296	438.882	-0.00033199
-0.66296	440.045	-0.000435003
-0.66296	441.208	-0.000377303
-0.66296	442.371	-0.000222971
-0.66296	443.534	-0.000104956
-0.66296	444.697	-0.000196496
-0.66296	445.86	-0.000158049
-0.66296	447.024	-9.45684e-05
-0.66296	448.187	-0.000127295
-0.66296	449.351	-3.90129e-05
-0.66296	450.515	-4.10345e-05
-0.66296	451.679	1.72553e-05
-0.66296	452.843	-0.000151043
-0.66296	454.007	-8.66435e-05
-0.66296	455.172	-0.000124502
-0.66296	456.336	-5.72097e-05
-0.66296	457.501	-5.47727e-05
-0.66296	458.666	-9.98098e-05
-0.66296	459.831	-3.52812e-05
-0.66296	460.996	-7.58058e-06
-0.66296	462.161	-0.000112889
[truncated: 85,402 more rows]

## Sheet: Figure 3e
Kinetics of GloTarAn for Pentacene Pump: 580 nm								Kinetics of GloTarAn for Pentacene/Ag NCs Pump: 580 nm								Kinetics of GloTarAn for Pentacene Pump: 365 nm								Kinetics of GloTarAn for Pentacene/Ag NCs Pump: 365 nm
Time (ps)	ΔAbsorbance	Time (ps)	ΔAbsorbance	Time (ps)	ΔAbsorbance			Time (ps)	ΔAbsorbance	Time (ps)	ΔAbsorbance	Time (ps)	ΔAbsorbance			Time (ps)	ΔAbsorbance	Time (ps)	ΔAbsorbance	Time (ps)	ΔAbsorbance			Time (ps)	ΔAbsorbance	Time (ps)	ΔAbsorbance	Time (ps)	ΔAbsorbance
-0.89469	3.1189e-74	-0.89469	2.07914e-74	-0.89469	6.54447e-72			-1.20684	2.4043e-131	-1.20684	1.20184e-131	-1.20684	5.10742e-129			-0.98593	2.09281e-105	-0.98593	1.39496e-105	-0.98593	7.9687e-103			-1.12658	3.15915e-115	-1.12658	4.73344e-115	-1.12658	1.01091e-112
-0.79337	2.83499e-59	-0.79337	1.88986e-59	-0.79337	5.28372e-57			-1.10684	3.55464e-111	-1.10684	1.77681e-111	-1.10684	6.92974e-109			-0.88591	1.63477e-87	-0.88591	1.08963e-87	-0.88591	5.65056e-85			-1.02526	3.2927e-96	-1.02526	4.93299e-96	-1.02526	9.59585e-94
-0.6947	2.08689e-46	-0.6947	1.39115e-46	-0.6947	3.41359e-44			-1.00682	9.8879e-93	-1.00682	4.94239e-93	-1.00682	1.75489e-90			-0.78591	2.36073e-71	-0.78591	1.57348e-71	-0.78591	7.33191e-69			-0.92659	2.15333e-79	-0.92659	3.22562e-79	-0.92659	5.67689e-77
-0.64404	1.88166e-40	-0.64404	1.25434e-40	-0.64404	2.85804e-38			-0.90683	5.08044e-76	-0.90683	2.53933e-76	-0.90683	8.13013e-74			-0.68592	6.40921e-57	-0.68592	4.27175e-57	-0.68592	1.76609e-54			-0.82659	4.55171e-64	-0.82659	6.81722e-64	-0.82659	1.07193e-61
-0.58936	1.61233e-34	-0.58936	1.07479e-34	-0.58936	2.24599e-32			-0.80683	4.89676e-61	-0.80683	2.44742e-61	-0.80683	6.98279e-59			-0.63391	4.28867e-50	-0.63391	2.85836e-50	-0.63391	1.10377e-47			-0.72659	1.81333e-50	-0.72659	2.71533e-50	-0.72659	3.7611e-48
-0.53603	3.16521e-29	-0.53603	2.10993e-29	-0.53603	4.02144e-27			-0.70683	8.90717e-48	-0.70683	4.4516e-48	-0.70683	1.11521e-45			-0.58193	9.75734e-44	-0.58193	6.50305e-44	-0.58193	2.33407e-41			-0.6266	1.37211e-38	-0.6266	2.05408e-38	-0.6266	2.4615e-36
-0.47871	4.44236e-24	-0.47871	2.96124e-24	-0.47871	5.061e-22			-0.65618	1.02432e-41	-0.65618	5.11917e-42	-0.65618	1.19238e-39			-0.52725	1.49531e-37	-0.52725	9.96566e-38	-0.52725	3.29185e-35			-0.57591	3.18219e-33	-0.57591	4.76303e-33	-0.57591	5.25794e-31
-0.41869	2.73741e-19	-0.41869	1.82471e-19	-0.41869	2.74414e-17			-0.60417	5.93903e-36	-0.60417	2.96798e-36	-0.60417	6.37792e-34			-0.46993	1.28453e-31	-0.46993	8.56067e-32	-0.46993	2.57163e-29			-0.52258	4.70981e-28	-0.52258	7.04805e-28	-0.52258	7.08175e-26
-0.35336	9.0774e-15	-0.35336	6.0507e-15	-0.35336	7.75738e-13			-0.54949	2.15184e-30	-0.54949	1.07531e-30	-0.54949	2.10732e-28			-0.40859	6.85227e-26	-0.40859	4.56646e-26	-0.40859	1.22601e-23			-0.46793	2.9335e-23	-0.46793	4.38874e-23	-0.46793	3.96535e-21
-0.28802	5.78477e-11	-0.28802	3.85583e-11	-0.28802	4.09765e-09			-0.49085	5.33036e-25	-0.49085	2.66349e-25	-0.49085	4.68091e-23			-0.34458	1.34348e-20	-0.34458	8.95266e-21	-0.34458	2.10673e-18			-0.41193	7.1282e-19	-0.41193	1.06608e-18	-0.41193	8.53125e-17
-0.2187	1.06509e-07	-0.2187	7.09901e-08	-0.2187	5.92348e-06			-0.43083	4.36673e-20	-0.43083	2.1818e-20	-0.43083	3.38458e-18			-0.27792	7.96104e-16	-0.27792	5.3047e-16	-0.27792	1.06633e-13			-0.34924	1.35822e-14	-0.34924	2.03035e-14	-0.34924	1.39164e-12
-0.14271	5.2317e-05	-0.14271	3.48674e-05	-0.14271	0.00207			-0.36684	1.60583e-15	-0.36684	8.02251e-16	-0.36684	1.06931e-13			-0.20725	1.39826e-11	-0.20725	9.31608e-12	-0.20725	1.53751e-09			-0.28526	6.63666e-11	-0.28526	9.9143e-11	-0.28526	5.64627e-09
-0.06669	0.00343	-0.06669	0.00229	-0.06669	0.0854			-0.30016	1.70197e-11	-0.30016	8.50145e-12	-0.30016	9.41627e-10			-0.13658	3.65169e-08	-0.13658	2.43261e-08	-0.13658	3.15601e-06			-0.21858	8.83763e-08	-0.21858	1.31889e-07	-0.21858	5.9479e-06
0.00996	0.04139	0.00996	0.02757	0.00996	0.52559			-0.23084	4.30152e-08	-0.23084	2.1481e-08	-0.23084	1.88486e-06			-0.05792	2.62293e-05	-0.05792	1.74679e-05	-0.05792	0.00161			-0.15057	2.48578e-05	-0.15057	3.70368e-05	-0.15057	0.00124
0.09731	0.14206	0.09731	0.09457	0.09731	0.73755			-0.15749	2.43484e-05	-0.15749	1.21541e-05	-0.15749	0.000780312			0.02074	0.00216	0.02074	0.00144	0.02074	0.08249			-0.07726	0.00176	-0.07726	0.00261	-0.07726	0.05679
0.18798	0.24615	0.18798	0.1637	0.18798	0.59006			-0.08016	0.00247	-0.08016	0.00123	-0.08016	0.05075			0.10609	0.03153	0.10609	0.02096	0.10609	0.58123			8.10246e-05	0.02563	8.10246e-05	0.03783	8.10246e-05	0.43719
0.28131	0.32933	0.28131	0.21876	0.28131	0.45189			0.000173529	0.0409	0.000173529	0.02037	0.000173529	0.43735			0.19675	0.10891	0.19675	0.07223	0.19675	0.80328			0.08009	0.09721	0.08009	0.14171	0.08009	0.70648
0.37731	0.39473	0.37731	0.26185	0.37731	0.34339			0.08517	0.16374	0.08517	0.08126	0.08517	0.71076			0.28874	0.18746	0.28874	0.12389	0.28874	0.68861			0.16676	0.17975	0.16676	0.25666	0.16676	0.56316
0.47998	0.44753	0.47998	0.29641	0.47998	0.25602			0.17449	0.29547	0.17449	0.14581	0.17449	0.55845			0.38609	0.25756	0.38609	0.16952	0.38609	0.57291			0.25475	0.24534	0.25475	0.3416	0.25475	0.41305
0.58796	0.48878	0.58796	0.32317	0.58796	0.188			0.26782	0.39861	0.26782	0.19533	0.26782	0.40603			0.48876	0.31909	0.48876	0.20903	0.48876	0.47187			0.34808	0.29884	0.34808	0.4041	0.34808	0.29706
0.70131	0.52051	0.70131	0.34348	0.70131	0.13594			0.36517	0.47703	0.36517	0.23187	0.36517	0.29105			0.59674	0.37249	0.59674	0.24273	0.59674	0.38476			0.44541	0.34183	0.44541	0.44751	0.44541	0.21064
0.81997	0.54452	0.81997	0.35857	0.81997	0.09682			0.46784	0.53661	0.46784	0.25843	0.46784	0.20487			0.71009	0.41835	0.71009	0.27105	0.71009	0.31056			0.54808	0.3771	0.54808	0.47631	0.54808	0.14658
0.94397	0.56246	0.94397	0.36952	0.94397	0.06791			0.57585	0.58124	0.57585	0.27704	0.57585	0.1416			0.82875	0.45734	0.82875	0.29444	0.82875	0.24817			0.65608	0.40633	0.65608	0.49356	0.65608	0.10009
1.07464	0.5758	1.07464	0.37733	1.07464	0.04674			0.68917	0.61428	0.68917	0.28945	0.68917	0.0961			0.95275	0.49019	0.95275	0.31343	0.95275	0.19632			0.7694	0.43099	0.7694	0.50191	0.7694	0.06708
1.21197	0.58559	1.21197	0.3827	1.21197	0.03156			0.80783	0.63859	0.80783	0.29715	0.80783	0.06405			1.08342	0.51791	1.08342	0.32865	1.08342	0.15336			0.88809	0.45228	0.88809	0.50357	0.88809	0.04411
1.35596	0.5927	1.35596	0.38622	1.35596	0.0209			0.93183	0.65649	0.93183	0.30135	0.93183	0.04191			1.22075	0.54106	1.22075	0.34053	1.22075	0.1183			1.01207	0.47116	1.01207	0.50033	1.01207	0.02847
1.50529	0.59782	1.50529	0.38834	1.50529	0.01364			1.0625	0.66989	1.0625	0.303	1.0625	0.02681			1.36474	0.56027	1.36474	0.34949	1.36474	0.09011			1.14273	0.48854	1.14273	0.49346	1.14273	0.01794
1.66531	0.60163	1.66531	0.38951	1.66531	0.00863			1.19983	0.68009	1.19983	0.30279	1.19983	0.01676			1.51542	0.57613	1.51542	0.35595	1.51542	0.06778			1.28009	0.50491	1.28009	0.48398	1.28009	0.01105
1.83064	0.60442	1.83064	0.38994	1.83064	0.00538			1.34384	0.68811	1.34384	0.30124	1.34384	0.01024			1.67408	0.58929	1.67408	0.36033	1.67408	0.05022			1.42408	0.52063	1.42408	0.47265	1.42408	0.00664
2.00398	0.60656	2.00398	0.38987	2.00398	0.00328			1.4945	0.69467	1.4945	0.29874	1.4945	0.00612			1.83941	0.60014	1.83941	0.36293	1.83941	0.03674			1.57473	0.53597	1.57473	0.46004	1.57473	0.0039
2.18797	0.6083	2.18797	0.38944	2.18797	0.00194			1.65316	0.70035	1.65316	0.29556	1.65316	0.00356			2.01408	0.60927	2.01408	0.36411	2.01408	0.02641			1.7334	0.55122	1.7334	0.44646	1.7334	0.00223
2.37998	0.60976	2.37998	0.38876	2.37998	0.00112			1.81849	0.70546	1.81849	0.29191	1.81849	0.00202			2.19675	0.61696	2.19675	0.36409	2.19675	0.0187			1.89875	0.56633	1.89875	0.43232	1.89875	0.00124
2.58129	0.61107	2.58129	0.3879	2.58129	0.000628446			1.99183	0.71029	1.99183	0.28791	1.99183	0.00112			2.38875	0.6236	2.38875	0.36312	2.38875	0.01301			2.07342	0.5816	2.07342	0.4176	2.07342	0.000670333
2.79064	0.6123	2.79064	0.38692	2.79064	0.000345333			2.17583	0.71507	2.17583	0.28358	2.17583	0.000595132			2.58875	0.6294	2.58875	0.36138	2.58875	0.00891			2.25606	0.59691	2.25606	0.4026	2.25606	0.000351669
3.01329	0.61352	3.01329	0.38583	3.01329	0.000182679			2.36784	0.7198	2.36784	0.27905	2.36784	0.00030862			2.80074	0.63469	2.80074	0.359	2.80074	0.00597			2.44807	0.61234	2.44807	0.38733	2.44807	0.000178486
3.24398	0.61473	3.24398	0.38467	3.24398	9.44392e-05			2.56918	0.72459	2.56918	0.27433	2.56918	0.000155016			3.02207	0.63957	3.02207	0.35613	3.02207	0.00393			2.64809	0.62776	2.64809	0.37198	2.64809	8.80619e-05
3.48929	0.61598	3.48929	0.38342	3.48929	4.68228e-05			2.7785	0.72943	2.7785	0.26949	2.7785	7.57662e-05			3.25408	0.6442	3.25408	0.35286	3.25408	0.00254			2.86008	0.64342	2.86008	0.35635	2.86008	4.16496e-05
3.74531	0.61727	3.74531	0.38211	3.74531	2.25143e-05			2.99983	0.73442	2.99983	0.26444	2.99983	3.55416e-05			3.49807	0.64871	3.49807	0.34924	3.49807	0.0016			3.08141	0.65905	3.08141	0.34072	3.08141	1.90593e-05
4.0133	0.6186	4.0133	0.38073	4.0133	1.04615e-05			3.23316	0.73956	3.23316	0.25922	3.23316	1.6002e-05			3.75409	0.65318	3.75409	0.34535	3.75409	0.00098532			3.31342	0.6747	3.31342	0.32506	3.31342	8.39884e-06
4.29463	0.62	4.29463	0.37929	4.29463	4.67906e-06			3.47717	0.74482	3.47717	0.25386	3.47717	6.94624e-06			4.02208	0.65765	4.02208	0.34122	4.02208	0.000593754			3.55741	0.69037	3.55741	0.30937	3.55741	3.54778e-06
4.59065	0.62146	4.59065	0.37779	4.59065	2.00668e-06			3.73317	0.75022	3.73317	0.24836	3.73317	2.89412e-06			4.3034	0.66219	4.3034	0.33687	4.3034	0.000348895			3.8134	0.70601	3.8134	0.29372	3.8134	1.43644e-06
4.89997	0.62297	4.89997	0.37621	4.89997	8.2847e-07			4.00116	0.75574	4.00116	0.24273	4.00116	1.15738e-06			4.59807	0.66683	4.59807	0.33234	4.59807	0.000199905			4.08142	0.72152	4.08142	0.27817	4.08142	5.57394e-07
5.22531	0.62456	5.22531	0.37457	5.22531	3.26721e-07			4.28383	0.76142	4.28383	0.23692	4.28383	4.40178e-07			4.90742	0.67158	4.90742	0.32762	4.90742	0.000111405			4.36274	0.73692	4.36274	0.26275	4.36274	2.06366e-07
5.56398	0.6262	5.56398	0.37286	5.56398	1.24029e-07			4.5785	0.76719	4.5785	0.23102	4.5785	1.60679e-07			5.23409	0.6765	5.23409	0.3227	5.23409	6.00854e-05			4.65742	0.75214	4.65742	0.2475	4.65742	7.2882e-08
5.92531	0.62795	5.92531	0.37105	5.92531	4.41286e-08			4.88782	0.77309	4.88782	0.22498	4.88782	5.57866e-08			5.57408	0.68153	5.57408	0.31764	5.57408	3.16009e-05			4.96809	0.76722	4.96809	0.23239	4.96809	2.43262e-08
6.29864	0.62974	6.29864	0.36919	6.29864	1.5171e-08			5.21317	0.77912	5.21317	0.2188	5.21317	1.83355e-08			5.93141	0.68672	5.93141	0.3124	5.93141	1.60841e-05			5.2934	0.78202	5.2934	0.21755	5.2934	7.71032e-09
6.69463	0.63163	6.69463	0.36723	6.69463	4.88834e-09			5.55316	0.78525	5.55316	0.21253	5.55316	5.73204e-09			6.30742	0.69209	6.30742	0.30698	6.30742	7.90245e-06			5.63474	0.79654	5.63474	0.20299	5.63474	2.30931e-09
7.10796	0.63359	7.10796	0.36519	7.10796	1.4989e-09			5.91316	0.79153	5.91316	0.20607	5.91316	1.67342e-09			6.70208	0.69761	6.70208	0.30139	6.70208	3.74816e-06			5.99208	0.81069	5.99208	0.1888	5.99208	6.53653e-10
7.54131	0.63564	7.54131	0.36306	7.54131	4.34025e-10			6.28784	0.79786	6.28784	0.19957	6.28784	4.6462e-10			7.11407	0.70327	7.11407	0.29566	7.11407	1.72048e-06			6.36808	0.82451	6.36808	0.17494	6.36808	1.73217e-10
7.9973	0.63778	7.9973	0.36084	7.9973	1.17798e-10			6.68249	0.80431	6.68249	0.19294	6.68249	1.20484e-10			7.54874	0.70912	7.54874	0.28974	7.54874	7.56599e-07			6.7614	0.83788	6.7614	0.16152	6.7614	4.31783e-11
8.47464	0.64	8.47464	0.35852	8.47464	3.00776e-11			7.09582	0.81083	7.09582	0.18623	7.09582	2.931e-11			8.00475	0.71513	8.00475	0.28365	8.00475	3.19569e-07			7.17474	0.85082	7.17474	0.14853	7.17474	1.00284e-11
8.97465	0.64232	8.97465	0.35612	8.97465	7.19762e-12			7.52917	0.8174	7.52917	0.17945	7.52917	6.65835e-12			8.48207	0.72128	8.48207	0.27741	8.48207	1.2965e-07			7.60808	0.86327	7.60808	0.13603	7.60808	2.1703e-12
9.50131	0.64474	9.50131	0.3536	9.50131	1.596e-12			7.98516	0.82406	7.98516	0.17258	7.98516	1.39988e-12			8.98208	0.72757	8.98208	0.27103	8.98208	5.03914e-08			8.06407	0.87523	8.06407	0.12402	8.06407	4.33575e-13
10.052	0.64725	10.052	0.35098	10.052	3.30413e-13			8.4625	0.83074	8.4625	0.16567	8.4625	2.73592e-13			9.50741	0.73403	9.50741	0.26448	9.50741	1.86705e-08			8.54141	0.88662	8.54141	0.11257	8.54141	8.03265e-14
10.6307	0.64986	10.6307	0.34826	10.6307	6.3134e-14			8.96251	0.83744	8.96251	0.15872	8.96251	4.94818e-14			10.0594	0.74064	10.0594	0.25777	10.0594	6.5777e-09			9.04142	0.89742	9.04142	0.10171	9.04142	1.37366e-14
11.2373	0.65258	11.2373	0.34542	11.2373	1.11382e-14			9.48916	0.84418	9.48916	0.15173	9.48916	8.16994e-15			10.6381	0.74738	10.6381	0.25091	10.6381	2.20327e-09			9.56675	0.90763	9.56675	0.09143	9.56675	2.14813e-15
11.8747	0.65541	11.8747	0.34247	11.8747	1.79934e-15			10.0398	0.8509	10.0398	0.14474	10.0398	1.2426e-15			11.2448	0.75426	11.2448	0.24392	11.2448	6.99968e-10			10.1188	0.91725	10.1188	0.08175	10.1188	3.05704e-16
12.5427	0.65836	12.5427	0.3394	12.5427	2.66319e-16			10.6185	0.85761	10.6185	0.13774	10.6185	1.7171e-16			11.8807	0.76126	11.8807	0.2368	11.8807	2.10436e-10			10.6974	0.92623	10.6974	0.07269	10.6974	3.96069e-17
13.244	0.66141	13.244	0.33621	13.244	3.58369e-17			11.2251	0.86428	11.2251	0.13077	11.2251	2.15685e-17			12.5487	0.76838	12.5487	0.22955	12.5487	5.95409e-11			11.3041	0.93457	11.3041	0.06428	11.3041	4.64662e-18
13.98	0.66459	13.98	0.33289	13.98	4.36674e-18			11.8625	0.8709	11.8625	0.12383	11.8625	2.43836e-18			13.2501	0.77563	13.2501	0.22217	13.2501	1.58159e-11			11.9401	0.94226	11.9401	0.0565	11.9401	4.9154e-19
14.7507	0.66788	14.7507	0.32945	14.7507	4.8182e-19			12.5305	0.87744	12.5305	0.11694	12.5305	2.48271e-19			13.9847	0.78296	13.9847	0.2147	13.9847	3.94569e-12			12.6081	0.94934	12.6081	0.04934	12.6081	4.64402e-20
15.5613	0.6713	15.5613	0.32587	15.5613	4.743e-20			13.2318	0.8839	13.2318	0.11013	13.2318	2.25577e-20			14.7567	0.79039	14.7567	0.20711	14.7567	9.17176e-13			13.3094	0.95579	13.3094	0.0428	13.3094	3.90077e-21
16.4107	0.67484	16.4107	0.32216	16.4107	4.17858e-21			13.9678	0.89025	13.9678	0.1034	13.9678	1.82021e-21			15.5661	0.79789	15.5661	0.19945	15.5661	1.98648e-13			14.0441	0.96161	14.0441	0.03687	14.0441	2.91188e-22
17.3027	0.67851	17.3027	0.31831	17.3027	3.25905e-22			14.7385	0.89645	14.7385	0.0968	14.7385	1.3044e-22			16.4154	0.80545	16.4154	0.19172	16.4154	3.98992e-14			14.8161	0.96685	14.8161	0.03153	14.8161	1.90538e-23
18.2373	0.68231	18.2373	0.31433	18.2373	2.2503e-23			15.5478	0.90251	15.5478	0.09032	15.5478	8.19161e-24			17.3061	0.81306	17.3061	0.18393	17.3061	7.41076e-15			15.6254	0.97152	15.6254	0.02675	15.6254	1.09288e-24
19.2187	0.68624	19.2187	0.3102	19.2187	1.35913e-24			16.3985	0.90841	16.3985	0.08397	16.3985	4.46514e-25			18.2408	0.82071	18.2408	0.17609	18.2408	1.26662e-15			16.4748	0.97564	16.4748	0.02252	16.4748	5.4407e-26
20.248	0.69031	20.248	0.30593	20.248	7.15791e-26			17.2892	0.9141	17.2892	0.07781	17.2892	2.12271e-26			19.2221	0.82837	19.2221	0.16822	19.2221	1.98234e-16			17.3654	0.97924	17.3654	0.0188	17.3654	2.34174e-27
21.328	0.69451	21.328	0.30151	21.328	3.2609e-27			18.2238	0.91959	18.2238	0.07183	18.2238	8.68442e-28			20.2514	0.83603	20.2514	0.16035	20.2514	2.83342e-17			18.3001	0.98236	18.3001	0.01555	18.3001	8.62533e-29
22.4613	0.69885	22.4613	0.29694	22.4613	1.27552e-28			19.2052	0.92485	19.2052	0.06604	19.2052	3.02747e-29			21.3301	0.84366	21.3301	0.15249	21.3301	3.6889e-18			19.2814	0.98503	19.2814	0.01274	19.2814	2.69483e-30
23.6506	0.70332	23.6506	0.29222	23.6506	4.25086e-30			20.2358	0.92987	20.2358	0.06046	20.2358	8.91955e-31			22.4634	0.85126	22.4634	0.14465	22.4634	4.33177e-19			20.3108	0.9873	20.3108	0.01034	20.3108	7.10406e-32
24.8973	0.70793	24.8973	0.28735	24.8973	1.20219e-31			21.3145	0.93462	21.3145	0.05513	21.3145	2.22928e-32			23.6514	0.85879	23.6514	0.13687	23.6514	4.58707e-20			21.3894	0.98918	21.3894	0.00831	21.3894	1.57402e-33
26.2053	0.71268	26.2053	0.28233	26.2053	2.85318e-33			22.4478	0.93911	22.4478	0.05003	22.4478	4.62262e-34			24.8981	0.86624	24.8981	0.12915	24.8981	4.34734e-21			22.5228	0.99073	22.5228	0.0066	22.5228	2.87381e-35
27.58	0.71758	27.58	0.27715	27.58	5.59551e-35			23.6358	0.94329	23.6358	0.04519	23.6358	7.94999e-36			26.2061	0.87359	26.2061	0.12151	26.2061	3.6694e-22			23.7108	0.99198	23.7108	0.00519	23.7108	4.32664e-37
29.02	0.7226	29.02	0.27182	29.02	9.10418e-37			24.8838	0.94719	24.8838	0.04061	24.8838	1.1136e-37			27.5794	0.88082	27.5794	0.11398	27.5794	2.73759e-23			24.9574	0.99297	24.9574	0.00403	24.9574	5.2961e-39
30.5307	0.72776	30.5307	0.26634	30.5307	1.21012e-38			26.1918	0.95077	26.1918	0.03631	26.1918	1.27049e-39			29.0194	0.88789	29.0194	0.10659	29.0194	1.8005e-24			26.2654	0.99373	26.2654	0.00309	26.2654	5.21889e-41
32.1187	0.73306	32.1187	0.2607	32.1187	1.28944e-40			27.5651	0.95404	27.5651	0.03228	27.5651	1.15939e-41			30.5301	0.8948	30.5301	0.09935	30.5301	1.03606e-25			27.6388	0.99429	27.6388	0.00234	27.6388	4.08208e-43
33.78	0.73847	33.78	0.25493	33.78	1.11411e-42			29.0051	0.95699	29.0051	0.02854	29.0051	8.42199e-44			32.1154	0.90151	32.1154	0.09228	32.1154	5.17778e-27			29.0788	0.99469	29.0788	0.00175	29.0788	2.52362e-45
35.524	0.74401	35.524	0.24901	35.524	7.59868e-45			30.5172	0.95961	30.5172	0.02507	30.5172	4.78092e-46			33.7781	0.90801	33.7781	0.0854	33.7781	2.23549e-28			30.5894	0.99494	30.5894	0.00129	30.5894	1.21583e-47
37.356	0.74968	37.356	0.24294	37.356	4.02943e-47			32.1025	0.96191	32.1025	0.02189	32.1025	2.11294e-48			35.5221	0.91428	35.5221	0.07874	35.5221	8.27691e-30			32.1761	0.99508	32.1761	0.000931939	32.1761	4.47702e-50
39.2773	0.75547	39.2773	0.23673	39.2773	1.65513e-49			33.7665	0.96389	33.7665	0.01898	33.7665	7.13458e-51			37.3527	0.92029	37.3527	0.0723	37.3527	2.60184e-31			33.8388	0.99512	33.8388	0.000665145	33.8388	1.26045e-52
41.2947	0.76137	41.2947	0.23038	41.2947	5.16481e-52			35.5118	0.96554	35.5118	0.01635	35.5118	1.8243e-53			39.2741	0.92604	39.2741	0.06611	39.2741	6.88913e-33			35.5814	0.99507	35.5814	0.000467096	35.5814	2.67611e-55
43.412	0.76738	43.412	0.2239	43.412	1.21114e-54			37.3425	0.96689	37.3425	0.01398	37.3425	3.48323e-56			41.2887	0.93149	41.2887	0.06019	41.2887	1.52949e-34			37.4121	0.99497	37.4121	0.000322207	37.4121	4.16238e-58
45.6293	0.77347	45.6293	0.21731	45.6293	2.13366e-57			39.2638	0.96793	39.2638	0.01186	39.2638	4.87865e-59			43.4047	0.93664	43.4047	0.05454	43.4047	2.80349e-36			39.3335	0.99481	39.3335	0.00021821	39.3335	4.69951e-61
47.9587	0.77966	47.9587	0.2106	47.9587	2.72784e-60			41.2811	0.96868	41.2811	0.00998	41.2811	4.92073e-62			45.6221	0.94147	45.6221	0.04919	45.6221	4.24249e-38			41.3481	0.9946	41.3481	0.000145012	41.3481	3.81769e-64
50.4	0.78591	50.4	0.20378	50.4	2.53235e-63			43.3958	0.96914	43.3958	0.00832	43.3958	3.55708e-65			47.9488	0.94597	47.9488	0.04414	47.9488	5.22188e-40			43.4641	0.99436	43.4641	9.44059e-05	43.4641	2.16775e-67
52.964	0.79224	52.964	0.19686	52.964	1.6551e-66			45.6145	0.96933	45.6145	0.00688	45.6145	1.80172e-68			50.3901	0.95014	50.3901	0.0394	50.3901	5.17568e-42			45.6801	0.99409	45.6801	6.02263e-05	45.6801	8.64618e-71
55.652	0.79862	55.652	0.18986	55.652	7.58765e-70			47.9425	0.96927	47.9425	0.00564	47.9425	6.27969e-72			52.9527	0.95396	52.9527	0.03496	52.9527	4.0789e-44			48.0081	0.9938	48.0081	3.75583e-05	48.0081	2.32188e-74
58.4733	0.80504	58.4733	0.18278	58.4733	2.37586e-73			50.3838	0.96896	50.3838	0.00458	50.3838	1.48562e-75			55.6394	0.95743	55.6394	0.03085	55.6394	2.54246e-46			50.4494	0.99348	50.4494	2.289e-05	50.4494	4.17889e-78
61.4333	0.81149	61.4333	0.17563	61.4333	5.00331e-77			52.9465	0.96842	52.9465	0.00367	52.9465	2.32039e-79			58.4607	0.96055	58.4607	0.02705	58.4607	1.22881e-48			53.0121	0.99313	53.0121	1.3611e-05	53.0121	4.8985e-82
64.5387	0.81794	64.5387	0.16843	64.5387	6.95177e-81			55.6371	0.96767	55.6371	0.00292	55.6371	2.34017e-83			61.4207	0.96332	61.4207	0.02357	61.4207	4.56949e-51			55.7001	0.99277	55.7001	7.89039e-06	55.7001	3.68862e-86
67.796	0.82439	67.796	0.1612	67.796	6.25548e-85			58.4558	0.96671	58.4558	0.00229	58.4558	1.52289e-87			64.5221	0.96574	64.5221	0.0204	64.5221	1.30073e-53			58.5201	0.99239	58.5201	4.45326e-06	58.5201	1.74256e-90
71.2147	0.83082	71.2147	0.15394	71.2147	3.54776e-89			61.4171	0.96556	61.4171	0.00178	61.4171	6.08539e-92			67.7781	0.96782	67.7781	0.01753	67.7781	2.76445e-56			61.4788	0.99198	61.4788	2.44365e-06	61.4788	5.04376e-95
74.8013	0.83721	74.8013	0.14668	74.8013	1.24481e-93			64.5211	0.96424	64.5211	0.00136	64.5211	1.49265e-96			71.1967	0.96957	71.1967	0.01495	71.1967	4.32081e-59			64.5814	0.99156	64.5814	1.30233e-06	64.5814	8.7819e-100
78.564	0.84354	78.564	0.13943	78.564	2.63949e-98			67.7798	0.96275	67.7798	0.00103	67.7798	2.15701e-101			74.7807	0.971	74.7807	0.01265	74.7807	4.94036e-62			67.8388	0.99111	67.8388	6.7262e-07	67.8388	8.85057e-105
82.512	0.84979	82.512	0.1322	82.512	3.29442e-103			71.1985	0.96111	71.1985	0.000770044	71.1985	1.80344e-106			78.5434	0.97212	78.5434	0.01062	78.5434	4.02969e-65			71.2561	0.99065	71.2561	3.36303e-07	71.2561	5.07083e-110
86.6533	0.85593	86.6533	0.12503	86.6533	2.36561e-108			74.7851	0.95931	74.7851	0.000566441	74.7851	8.49121e-112			82.4888	0.97294	82.4888	0.00883	82.4888	2.32714e-68			74.8401	0.99016	74.8401	1.62558e-07	74.8401	1.61243e-115
90.9986	0.86195	90.9986	0.11792	90.9986	9.47816e-114			78.5478	0.95738	78.5478	0.000410437	78.5478	2.18917e-117			86.6287	0.97348	86.6287	0.00729	86.6287	9.30516e-72			78.6014	0.98964	78.6014	7.57993e-08	78.6014	2.74105e-121
95.5587	0.86782	95.5587	0.11089	95.5587	2.05449e-119			82.4958	0.9553	82.4958	0.000292717	82.4958	2.99479e-123			90.9741	0.97375	90.9741	0.00595	90.9741	2.52318e-75			82.5481	0.9891	82.5481	3.404e-08	82.5481	2.42082e-127
100.343	0.87353	100.343	0.10397	100.343	2.34738e-125			86.6371	0.9531	86.6371	0.000205334	86.6371	2.11518e-129			95.5301	0.97378	95.5301	0.00481	95.5301	4.59523e-79			86.6881	0.98854	86.6881	1.4699e-08	86.6881	1.08019e-133
105.362	0.87904	105.362	0.09717	105.362	1.36953e-131			90.9825	0.95076	90.9825	0.000141542	90.9825	7.43327e-136			100.31	0.97358	100.31	0.00385	100.31	5.48133e-83			91.0334	0.98794	91.0334	6.08833e-09	91.0334	2.33412e-140
110.627	0.88434	110.627	0.09051	110.627	3.95376e-138			95.5425	0.9483	95.5425	9.57924e-05	95.5425	1.25392e-142			105.329	0.97315	105.329	0.00305	105.329	4.1611e-87			95.5881	0.98732	95.5881	2.41693e-09	95.5881	2.40735e-147
116.154	0.8894	116.154	0.08402	116.154	5.39538e-145			100.325	0.9457	100.325	6.36079e-05	100.325	9.88968e-150			110.593	0.97254	110.593	0.00239	110.593	1.98806e-91			100.371	0.98667	100.371	9.16045e-10	100.371	1.10857e-154
121.951	0.8942	121.951	0.0777	121.951	3.4015e-152			105.343	0.94298	105.343	4.13929e-05	105.343	3.48346e-157			116.113	0.97173	116.113	0.00185	116.113	5.85493e-96			105.388	0.98599	105.388	3.31098e-10	105.388	2.2338e-162
128.028	0.89872	128.028	0.07159	128.028	9.62803e-160			110.609	0.94011	110.609	2.63706e-05	110.609	5.25399e-165			121.907	0.97076	121.907	0.00141	121.907	1.02733e-100			110.649	0.98527	110.649	1.13894e-10	110.649	1.90129e-170
134.408	0.90293	134.408	0.0657	134.408	1.14565e-167			116.136	0.93711	116.136	1.64289e-05	116.136	3.24569e-173			127.987	0.96963	127.987	0.00106	127.987	1.0499e-105			116.172	0.98452	116.172	3.71507e-11	116.172	6.41451e-179
141.102	0.90683	141.102	0.06003	141.102	5.55334e-176			121.931	0.93398	121.931	1.00031e-05	121.931	8.01804e-182			134.362	0.96835	134.362	0.000788704	134.362	6.14385e-111			121.967	0.98373	121.967	1.14675e-11	121.967	8.28038e-188
148.128	0.91038	148.128	0.05461	148.128	1.04156e-184			128.011	0.93069	128.011	5.94376e-06	128.011	7.47348e-191			141.054	0.96694	141.054	0.000577501	141.054	1.97486e-116			128.043	0.9829	128.043	3.34364e-12	128.043	3.9619e-197
155.495	0.91358	155.495	0.04945	155.495	7.36657e-194			134.391	0.92726	134.391	3.44218e-06	134.391	2.49684e-200			148.074	0.96541	148.074	0.000416444	148.074	3.4151e-122			134.421	0.98204	134.421	9.16992e-13	134.421	6.52394e-207
163.228	0.9164	163.228	0.04455	163.228	1.82912e-203			141.085	0.92366	141.085	1.94057e-06	141.085	2.85022e-210			155.439	0.96375	155.439	0.000295517	155.439	3.07673e-128			141.113	0.98113	141.113	2.35966e-13	141.113	3.54375e-217
171.338	0.91884	171.338	0.03994	171.338	1.5451e-213			148.109	0.91991	148.109	1.06355e-06	148.109	1.0525e-220			163.165	0.96197	163.165	0.000206208	163.165	1.40107e-134			148.133	0.98018	148.133	5.68121e-14	148.133	6.04348e-228
179.851	0.92088	179.851	0.03561	179.851	4.12202e-224			155.477	0.91598	155.477	5.65967e-07	155.477	1.19847e-231			171.274	0.96009	171.274	0.000141346	171.274	3.09356e-141			155.499	0.97918	155.499	1.27512e-14	155.499	3.0365e-239
188.778	0.92251	188.778	0.03158	188.778	3.36545e-235			163.211	0.91188	163.211	2.91889e-07	163.211	3.90316e-243			179.779	0.95809	179.779	9.51151e-05	179.779	3.23157e-148			163.225	0.97814	163.225	2.66041e-15	163.225	4.27804e-251
198.144	0.92372	198.144	0.02783	198.144	7.8289e-247			171.321	0.9076	171.321	1.45768e-07	171.321	3.51348e-255			188.705	0.95598	188.705	6.27625e-05	188.705	1.52337e-155			171.333	0.97704	171.333	5.13681e-16	171.333	1.56371e-263
207.974	0.92452	207.974	0.02438	207.974	4.83095e-259			179.832	0.90313	179.832	7.03393e-08	179.832	8.02525e-268			198.067	0.95376	198.067	4.05819e-05	198.067	3.15007e-163			179.839	0.97589	179.839	9.1491e-17	179.839	1.4014e-276
218.286	0.92489	218.286	0.02122	218.286	7.5107e-272			188.76	0.89847	188.76	3.27513e-08	188.76	4.40367e-281			207.891	0.95144	207.891	2.56814e-05	207.891	2.72031e-171			188.764	0.97469	188.764	1.49676e-17	188.764	2.85926e-290
229.104	0.92484	229.104	0.01834	229.104	2.74685e-285			198.129	0.8936	198.129	1.46845e-08	198.129	5.34761e-295			218.198	0.94899	218.198	1.58904e-05	218.198	9.42893e-180			198.127	0.97343	198.127	2.24049e-18	198.127	1.2419e-304
240.458	0.92437	240.458	0.01574	240.458	2.16887e-299			207.956	0.88852	207.956	6.33085e-09	207.956	--			229.013	0.94643	229.013	9.60235e-06	229.013	1.25121e-188			207.951	0.97211	207.951	3.05437e-19	207.951	--
252.371	0.92349	252.371	0.0134	252.371	--			218.269	0.88322	218.269	2.61814e-09	218.269	0			240.358	0.94375	240.358	5.66107e-06	240.358	6.09771e-198			218.259	0.97073	218.259	3.77453e-20	218.259	0
264.866	0.92219	264.866	0.01133	264.866	0			229.088	0.87769	229.088	1.03684e-09	229.088	0			252.262	0.94094	252.262	3.25172e-06	252.262	1.03316e-207			229.073	0.96928	229.073	4.2095e-21	229.073	0
277.974	0.9205	277.974	0.00949	277.974	0			240.441	0.87193	240.441	3.92257e-10	240.441	0			264.751	0.938	264.751	1.81758e-06	264.751	5.79413e-218			240.419	0.96776	240.419	4.21437e-22	240.419	0
291.728	0.9184	291.728	0.00789	291.728	0			252.351	0.86593	252.351	1.41488e-10	252.351	0			277.855	0.93493	277.855	9.87267e-07	277.855	1.01627e-228			252.321	0.96617	252.321	3.76925e-23	252.321	0
306.163	0.91592	306.163	0.00649	306.163	0			264.847	0.85967	264.847	4.8538e-11	264.847	0			291.602	0.93172	291.602	5.20439e-07	291.602	5.28741e-240			264.809	0.9645	264.809	2.99333e-24	264.809	0
321.304	0.91307	321.304	0.00529	321.304	0			277.956	0.85316	277.956	1.57997e-11	277.956	0			306.023	0.92836	306.023	2.65871e-07	306.023	7.69568e-252			277.912	0.96276	277.912	2.09835e-25	277.912	0
337.188	0.90986	337.188	0.00427	337.188	0			291.711	0.84638	291.711	4.86627e-12	291.711	0			321.158	0.92485	321.158	1.3138e-07	321.158	2.90528e-264			291.66	0.96093	291.66	1.29057e-26	291.66	0
353.854	0.90629	353.854	0.00341	353.854	0			306.143	0.83932	306.143	1.41439e-12	306.143	0			337.034	0.92118	337.034	6.27194e-08	337.034	2.70336e-277			306.084	0.95902	306.084	6.92047e-28	306.084	0
371.343	0.90238	371.343	0.0027	371.343	0			321.283	0.83198	321.283	3.86918e-13	321.283	0			353.69	0.91734	353.69	2.88732e-08	353.69	5.75948e-291			321.217	0.95702	321.217	3.21389e-29	321.217	0
389.69	0.89814	389.69	0.00211	389.69	0			337.168	0.82435	337.168	9.93039e-14	337.168	0			371.166	0.91333	371.166	1.27939e-08	371.166	2.60491e-305			337.093	0.95492	337.093	1.28373e-30	337.093	0
408.935	0.89358	408.935	0.00163	408.935	0			353.836	0.81642	353.836	2.38341e-14	353.836	0			389.502	0.90915	389.502	5.44646e-09	389.502	--			353.751	0.95272	353.751	4.37551e-32	353.751	0
429.132	0.88871	429.132	0.00124	429.132	0			371.321	0.80818	371.321	5.33401e-15	371.321	0			408.741	0.90478	408.741	2.22311e-09	408.741	0			371.225	0.95043	371.225	1.26386e-33	371.225	0
450.32	0.88352	450.32	0.000930639	450.32	0			389.667	0.79962	389.667	1.1089e-15	389.667	0			428.923	0.90022	428.923	8.68427e-10	428.923	0			389.563	0.94802	389.563	3.06378e-35	389.563	0
472.548	0.87804	472.548	0.000689763	472.548	0			408.916	0.79074	408.916	2.13382e-16	408.916	0			450.102	0.89545	450.102	3.23846e-10	450.102	0			408.8	0.9455	408.8	6.18902e-37	408.8	0
495.876	0.87225	495.876	0.000503711	495.876	0			429.112	0.78153	429.112	3.78624e-17	429.112	0			472.319	0.89048	472.319	1.15066e-10	472.319	0			428.984	0.94287	428.984	1.03172e-38	428.984	0
520.348	0.86617	520.348	0.000362216	520.348	0			450.301	0.77198	450.301	6.17073e-18	450.301	0			495.631	0.8853	495.631	3.88516e-11	495.631	0			450.161	0.94012	450.161	1.40613e-40	450.161	0
546.023	0.8598	546.023	0.00025628	546.023	0			472.532	0.76209	472.532	9.19857e-19	472.532	0			520.086	0.87989	520.086	1.2438e-11	520.086	0			472.379	0.93723	472.379	1.55162e-42	472.379	0
572.96	0.85313	572.96	0.000178269	572.96	0			495.857	0.75185	495.857	1.24861e-19	495.857	0			545.747	0.87426	545.747	3.7644e-12	545.747	0			495.689	0.93422	495.689	1.37198e-44	495.689	0
601.22	0.84617	601.22	0.000121813	601.22	0			520.328	0.74125	520.328	1.53645e-20	520.328	0			572.671	0.86838	572.671	1.07423e-12	572.671	0			520.147	0.93107	520.147	9.61129e-47	520.147	0
630.872	0.8389	630.872	8.16897e-05	630.872	0			546.003	0.73029	546.003	1.70547e-21	546.003	0			600.915	0.86226	600.915	2.88267e-13	600.915	0			545.808	0.92777	545.808	5.2752e-49	545.808	0
661.984	0.83133	661.984	5.3715e-05	661.984	0			572.941	0.71897	572.941	1.69906e-22	572.941	0			630.549	0.85588	630.549	7.25068e-14	630.549	0			572.728	0.92433	572.728	2.24279e-51	572.728	0
694.626	0.82345	694.626	3.45996e-05	694.626	0			601.203	0.70728	601.203	1.51126e-23	601.203	0			661.641	0.84924	661.641	1.704e-14	661.641	0			600.973	0.92073	600.973	7.28809e-54	600.973	0
728.872	0.81526	728.872	2.18101e-05	728.872	0			630.856	0.69521	630.856	1.19331e-24	630.856	0			694.259	0.84233	694.259	3.72989e-15	694.259	0			630.608	0.91697	630.608	1.78645e-56	630.608	0
764.8	0.80674	764.8	1.34401e-05	764.8	0			661.968	0.68278	661.968	8.31597e-26	661.968	0			728.483	0.83514	728.483	7.57593e-16	728.483	0			661.699	0.91303	661.699	3.25916e-59	661.699	0
802.495	0.7979	802.495	8.08736e-06	802.495	0			694.607	0.66997	694.607	5.08505e-27	694.607	0			764.39	0.82766	764.39	1.42276e-16	764.39	0			694.319	0.90893	694.319	4.36041e-62	694.319	0
842.046	0.78873	842.046	4.74624e-06	842.046	0			728.853	0.65679	728.853	2.70972e-28	728.853	0			802.065	0.81989	802.065	2.46076e-17	802.065	0			728.543	0.90464	728.543	4.21355e-65	728.543	0
883.54	0.77922	883.54	2.71344e-06	883.54	0			764.781	0.64324	764.781	1.25029e-29	764.781	0			841.589	0.81181	841.589	3.90485e-18	841.589	0			764.447	0.90016	764.447	2.89583e-68	764.447	0
927.079	0.76936	927.079	1.50912e-06	927.079	0			802.48	0.62933	802.48	4.95734e-31	802.48	0			883.058	0.80342	883.058	5.65975e-19	883.058	0			802.121	0.89549	802.121	1.38987e-71	802.121	0
972.756	0.75915	972.756	8.15487e-07	972.756	0			842.031	0.61505	842.031	1.67734e-32	842.031	0			926.567	0.79472	926.567	7.45979e-20	926.567	0			841.647	0.89061	841.647	4.58173e-75	841.647	0
1020.69	0.74859	1020.69	4.27489e-07	1020.69	0			883.527	0.60042	883.527	4.80478e-34	883.527	0			972.217	0.78568	972.217	8.89916e-21	972.217	0			883.116	0.88552	883.116	1.0184e-78	883.116	0
1070.97	0.73766	1070.97	2.1711e-07	1070.97	0			927.064	0.58545	927.064	1.15567e-35	927.064	0			1020.11	0.77631	1020.11	9.56317e-22	1020.11	0			926.624	0.88022	926.624	1.49689e-82	926.624	0
1123.72	0.72637	1123.72	1.06655e-07	1123.72	0			972.741	0.57014	972.741	2.31433e-37	972.741	0			1070.36	0.7666	1070.36	9.20828e-23	1070.36	0			972.275	0.87468	972.275	1.42455e-86	972.275	0
1179.07	0.7147	1179.07	5.05899e-08	1179.07	0			1020.67	0.5545	1020.67	3.82223e-39	1020.67	0			1123.08	0.75655	1123.08	7.90304e-24	1123.08	0			1020.17	0.86891	1020.17	8.60845e-91	1020.17	0
1237.12	0.70267	1237.12	2.31392e-08	1237.12	0			1070.95	0.53856	1070.95	5.16123e-41	1070.95	0			1178.39	0.74614	1178.39	6.01202e-25	1178.39	0			1070.42	0.8629	1070.42	3.22311e-95	1070.42	0
1298.07	0.69026	1298.07	1.0178e-08	1298.07	0			1123.7	0.52233	1123.7	5.64088e-43	1123.7	0			1236.4	0.73537	1236.4	4.03305e-26	1236.4	0			1123.14	0.85664	1123.14	7.31199e-100	1123.14	0
1361.99	0.67747	1361.99	4.30123e-09	1361.99	0			1179.05	0.50583	1179.05	4.93475e-45	1179.05	0			1297.31	0.72424	1297.31	2.36367e-27	1297.31	0			1178.45	0.85012	1178.45	9.80929e-105	1178.45	0
1429.06	0.66431	1429.06	1.74217e-09	1429.06	0			1237.12	0.48907	1237.12	3.42016e-47	1237.12	0			1361.19	0.71274	1361.19	1.20633e-28	1361.19	0			1236.47	0.84333	1236.47	7.59466e-110	1236.47	0
1499.43	0.65078	1499.43	6.74956e-10	1499.43	0			1298.05	0.47208	1298.05	1.85559e-49	1298.05	0			1428.21	0.70088	1428.21	5.31901e-30	1428.21	0			1297.37	0.83626	1297.37	3.27848e-115	1297.37	0
1573.24	0.63688	1573.24	2.49649e-10	1573.24	0			1361.97	0.4549	1361.97	7.79368e-52	1361.97	0			1498.5	0.68865	1498.5	2.01396e-31	1498.5	0			1361.25	0.82891	1361.25	7.73251e-121	1361.25	0
1650.66	0.62263	1650.66	8.79544e-11	1650.66	0			1429.04	0.43754	1429.04	2.49963e-54	1429.04	0			1572.27	0.67604	1572.27	6.48458e-33	1572.27	0			1428.27	0.82127	1428.27	9.64625e-127	1428.27	0
1731.98	0.60799	1731.98	2.9401e-11	1731.98	0			1499.41	0.42004	1499.41	6.04372e-57	1499.41	0			1649.65	0.66306	1649.65	1.76478e-34	1649.65	0			1498.58	0.81333	1498.58	6.17407e-133	1498.58	0
1817.25	0.59302	1817.25	9.31861e-12	1817.25	0			1573.24	0.40243	1573.24	1.08663e-59	1573.24	0			1730.91	0.6497	1730.91	4.00885e-36	1730.91	0			1572.35	0.80508	1572.35	1.95878e-139	1572.35	0
1906.7	0.57771	1906.7	2.79176e-12	1906.7	0			1650.68	0.38475	1650.68	1.43425e-62	1650.68	0			1816.11	0.63598	1816.11	7.57969e-38	1816.11	0			1649.74	0.79652	1649.74	2.98197e-146	1649.74	0
2000.54	0.56207	2000.54	7.8834e-13	2000.54	0			1731.96	0.36703	1731.96	1.36266e-65	1731.96	0			1905.5	0.6219	1905.5	1.17905e-39	1905.5	0			1730.97	0.78763	1730.97	2.08327e-153	1730.97	0
2099.03	0.54611	2099.03	2.09092e-13	2099.03	0			1817.22	0.34931	1817.22	9.2079e-69	1817.22	0			1999.29	0.60746	1999.29	1.4942e-41	1999.29	0			1816.18	0.77841	1816.18	6.49203e-161	1816.18	0
2202.34	0.52986	2202.34	5.19701e-14	2202.34	0			1906.68	0.33165	1906.68	4.34275e-72	1906.68	0			2097.69	0.59267	2097.69	1.52771e-43	2097.69	0			1905.57	0.76886	1905.57	8.66539e-169	1905.57	0
2310.74	0.51332	2310.74	1.2061e-14	2310.74	0			2000.54	0.31407	2000.54	1.40528e-75	2000.54	0			2200.93	0.57754	2200.93	1.24673e-45	2200.93	0			1999.36	0.75896	1999.36	4.73793e-177	1999.36	0
2424.44	0.49653	2424.44	2.60613e-15	2424.44	0			2099.01	0.29663	2099.01	3.06443e-79	2099.01	0			2309.24	0.56209	2309.24	8.03435e-48	2309.24	0			2097.76	0.74871	2097.76	1.01691e-185	2097.76	0
2543.79	0.4795	2543.79	5.21847e-16	2543.79	0			2202.33	0.27938	2202.33	4.41161e-83	2202.33	0			2422.88	0.54631	2422.88	4.03941e-50	2422.88	0			2201	0.7381	2201	8.17727e-195	2201	0
2668.98	0.46226	2668.98	9.65862e-17	2668.98	0			2310.72	0.26235	2310.72	4.11459e-87	2310.72	0			2542.12	0.53024	2542.12	1.56463e-52	2542.12	0			2309.31	0.72714	2309.31	2.35128e-204	2309.31	0
2800.31	0.44484	2800.31	1.64572e-17	2800.31	0			2424.44	0.2456	2424.44	2.43148e-91	2424.44	0			2667.22	0.51388	2667.22	4.61289e-55	2667.22	0			2422.95	0.71581	2422.95	2.29334e-214	2422.95	0
2938.13	0.42727	2938.13	2.5693e-18	2938.13	0			2543.77	0.22917	2543.77	8.88828e-96	2543.77	0			2798.45	0.49726	2798.45	1.02221e-57	2798.45	0			2542.19	0.70411	2542.19	7.18313e-225	2542.19	0
3082.72	0.40958	3082.72	3.66146e-19	3082.72	0			2668.96	0.21312	2668.96	1.96731e-100	2668.96	0			2936.17	0.4804	2936.17	1.6743e-60	2936.17	0			2667.28	0.69205	2667.28	6.8678e-236	2667.28	0
3234.39	0.39181	3234.39	4.74309e-20	3234.39	0			2800.3	0.19748	2800.3	2.57188e-105	2800.3	0			3080.64	0.46333	3080.64	2.00259e-63	3080.64	0			2798.52	0.67961	2798.52	1.88605e-247	2798.52	0
3393.57	0.37399	3393.57	5.55289e-21	3393.57	0			2938.11	0.18231	2938.11	1.93221e-110	2938.11	0			3232.21	0.44607	3232.21	1.72083e-66	3232.21	0			2936.23	0.6668	2936.23	1.39421e-259	2936.23	0
3560.54	0.35616	3560.54	5.85314e-22	3560.54	0			3082.69	0.16764	3082.69	8.13074e-116	3082.69	0			3391.25	0.42865	3391.25	1.0442e-69	3391.25	0			3080.7	0.65362	3080.7	2.61577e-272	3080.7	0
3735.74	0.33837	3735.74	5.52199e-23	3735.74	0			3234.38	0.15352	3234.38	1.86137e-121	3234.38	0			3558.09	0.4111	3558.09	4.40612e-73	3558.09	0			3232.28	0.64007	3232.28	1.1602e-285	3232.28	0
3919.55	0.32066	3919.55	4.6389e-24	3919.55	0			3393.54	0.13998	3393.54	2.24791e-127	3393.54	0			3733.15	0.39347	3733.15	1.26783e-76	3733.15	0			3391.31	0.62616	3391.31	1.13547e-299	3391.31	0
4112.39	0.30308	4112.39	3.45057e-25	4112.39	0			3560.52	0.12706	3560.52	1.38981e-133	3560.52	0			3916.81	0.37578	3916.81	2.44405e-80	3916.81	0			3558.16	0.61189	3558.16	--	3558.16	0
4314.73	0.28567	4314.73	2.25824e-26	4314.73	0			3735.71	0.11478	3735.71	4.25458e-140	3735.71	0			4109.51	0.35807	4109.51	3.09247e-84	4109.51	0			3733.21	0.59727	3733.21	0	3733.21	0
4527.02	0.26847	4527.02	1.29247e-27	4527.02	0			3919.52	0.10317	3919.52	6.22645e-147	3919.52	0			4311.68	0.34039	4311.68	2.51737e-88	4311.68	0			3916.88	0.5823	3916.88	0	3916.88	0
4749.74	0.25154	4749.74	6.42739e-29	4749.74	0			4112.37	0.09225	4112.37	4.20233e-154	4112.37	0			4523.8	0.32277	4523.8	1.28922e-92	4523.8	0			4109.57	0.567	4109.57	0	4109.57	0
4983.42	0.23492	4983.42	2.75746e-30	4983.42	0			4314.71	0.08203	4314.71	1.25855e-161	4314.71	0			4746.34	0.30528	4746.34	4.06385e-97	4746.34	0			4311.75	0.55138	4311.75	0	4311.75	0
5228.59	0.21867	5228.59	1.01331e-31	5228.59	0			4526.99	0.07253	4526.99	1.60937e-169	4526.99	0			4979.83	0.28793	4979.83	7.69236e-102	4979.83	0			4523.86	0.53546	4523.86	0	4523.86	0
5485.81	0.20282	5485.81	3.1656e-33	5485.81	0			4749.72	0.06373	4749.72	8.41153e-178	4749.72	0			5224.8	0.2708	5224.8	8.53045e-107	5224.8	0			4746.4	0.51924	4746.4	0	4746.4	0
								4983.4	0.05565	4983.4	1.72163e-186	4983.4	0			5481.82	0.25391	5481.82	5.39691e-112	5481.82	0			4979.9	0.50276	4979.9	0	4979.9	0
								5228.57	0.04828	5228.57	1.31757e-195	5228.57	0											5224.86	0.48603	5224.86	0	5224.86	0
								5485.8	0.04158	5485.8	3.59069e-205	5485.8	0											5481.88	0.46907	5481.88	0	5481.88	0

## Sheet: Figure 4a
|Current| (A)	|Current| (A)	Time (s)	|Current| (A)	Time (s)	|Current| (A)	Time (s)	|Current| (A)	Time (s)	|Current| (A)
0	-1.4e-08	0	-2.5e-08	0	-9e-09	0	-4.4e-08	0	1.2e-08
0.05	-1.5e-08	0.05	-2.2e-08	0.05	-1.4e-08	0.05	-4.3e-08	0.05	1e-08
0.1	-1.3e-08	0.1	-2.3e-08	0.1	-8e-09	0.1	-4.2e-08	0.1	1.4e-08
0.15	-1.3e-08	0.15	-2.4e-08	0.15	-1.2e-08	0.15	-4e-08	0.15	1e-08
0.2	-1e-08	0.2	-2.1e-08	0.2	-8e-09	0.2	-4.1e-08	0.2	1.1e-08
0.25	-1.3e-08	0.25	-2e-08	0.25	-1.5e-08	0.25	-4.3e-08	0.25	8e-09
0.3	-1.1e-08	0.3	-2.1e-08	0.3	-1e-08	0.3	-4e-08	0.3	1.1e-08
0.35	-1.2e-08	0.35	-2.2e-08	0.35	-1.3e-08	0.35	-4.2e-08	0.35	1e-08
0.4	-1.1e-08	0.4	-2.3e-08	0.4	-9e-09	0.4	-4.2e-08	0.4	1.2e-08
0.45	-1.1e-08	0.45	-2.2e-08	0.45	-1.5e-08	0.45	-4.5e-08	0.45	9e-09
0.5	-7e-09	0.5	-1.9e-08	0.5	-8e-09	0.5	-4.1e-08	0.5	1.2e-08
0.55	-1.2e-08	0.55	-2.1e-08	0.55	-1.3e-08	0.55	-4.1e-08	0.55	1e-08
0.6	-1.2e-08	0.6	-1.9e-08	0.6	-6e-09	0.6	-4.3e-08	0.6	1.2e-08
0.65	-1e-08	0.65	-1.8e-08	0.65	-1.3e-08	0.65	-4.3e-08	0.65	1.2e-08
0.7	-1.1e-08	0.7	-2.1e-08	0.7	-7e-09	0.7	-4.2e-08	0.7	1.2e-08
0.75	-1.3e-08	0.75	-2e-08	0.75	-1.2e-08	0.75	-4.3e-08	0.75	1e-08
0.8	-1.1e-08	0.8	-2.1e-08	0.8	-9e-09	0.8	-4e-08	0.8	1.3e-08
0.85	-1.4e-08	0.85	-1.9e-08	0.85	-1.4e-08	0.85	-4.2e-08	0.85	1e-08
0.9	-1.5e-08	0.9	-2e-08	0.9	-9e-09	0.9	-4.3e-08	0.9	1.2e-08
0.95	-1.3e-08	0.95	-1.9e-08	0.95	-1.4e-08	0.95	-4.4e-08	0.95	1e-08
1	-1.3e-08	1	-1.9e-08	1	-7e-09	1	-4.3e-08	1	9e-09
1.05	-1.2e-08	1.05	-2.3e-08	1.05	-1.7e-08	1.05	-4.5e-08	1.05	1.2e-08
1.1	-1.4e-08	1.1	-2.1e-08	1.1	-5e-09	1.1	-4.3e-08	1.1	1.2e-08
1.15	-1.4e-08	1.15	-2.1e-08	1.15	-1.3e-08	1.15	-4.3e-08	1.15	1.2e-08
1.2	-1.2e-08	1.2	-2.2e-08	1.2	-6e-09	1.2	-4.1e-08	1.2	1.1e-08
1.25	-1.6e-08	1.25	-2.2e-08	1.25	-1.4e-08	1.25	-4.3e-08	1.25	1.3e-08
1.3	-1.3e-08	1.3	-2.1e-08	1.3	-6e-09	1.3	-4.2e-08	1.3	1.1e-08
1.35	-1.7e-08	1.35	-2.1e-08	1.35	-1.4e-08	1.35	-4.3e-08	1.35	1.2e-08
1.4	-1.2e-08	1.4	-2.3e-08	1.4	-6e-09	1.4	-4.5e-08	1.4	1e-08
1.45	-1.3e-08	1.45	-2e-08	1.45	-1e-08	1.45	-4.3e-08	1.45	1e-08
1.5	-1.2e-08	1.5	-1.9e-08	1.5	-6e-09	1.5	-4.2e-08	1.5	1.1e-08
1.55	-1.3e-08	1.55	-2.2e-08	1.55	-1.3e-08	1.55	-4.2e-08	1.55	1.2e-08
1.6	-1.3e-08	1.6	-2.4e-08	1.6	-6e-09	1.6	-4.1e-08	1.6	1.2e-08
1.65	-1.4e-08	1.65	-2.3e-08	1.65	-1.2e-08	1.65	-4.4e-08	1.65	1.2e-08
1.7	-1.2e-08	1.7	-2.3e-08	1.7	-4e-09	1.7	-4.2e-08	1.7	1.1e-08
1.75	-1.1e-08	1.75	-2.3e-08	1.75	-1.1e-08	1.75	-4.1e-08	1.75	1.1e-08
1.8	-1.3e-08	1.8	-2.3e-08	1.8	-6e-09	1.8	-4.3e-08	1.8	1.2e-08
1.85	-1.2e-08	1.85	-2.2e-08	1.85	-1.2e-08	1.85	-4.5e-08	1.85	1.1e-08
1.9	-1.4e-08	1.9	-2.2e-08	1.9	-5e-09	1.9	-4.1e-08	1.9	1.1e-08
1.95	-1.3e-08	1.95	-2.1e-08	1.95	-1.2e-08	1.95	-4.1e-08	1.95	1.2e-08
2	-1.1e-08	2	-2.2e-08	2	-7e-09	2	-4.2e-08	2	1.1e-08
2.05	-1.3e-08	2.05	-2.2e-08	2.05	-1.3e-08	2.05	-4.4e-08	2.05	7e-09
2.1	-1.4e-08	2.1	-2.2e-08	2.1	-5e-09	2.1	-4.2e-08	2.1	1.1e-08
2.15	-1.1e-08	2.15	-2.1e-08	2.15	-1.3e-08	2.15	-4.5e-08	2.15	1e-08
2.2	-1.2e-08	2.2	-2.1e-08	2.2	-4e-09	2.2	-4.4e-08	2.2	1.4e-08
2.25	-9e-09	2.25	-2.2e-08	2.25	-1.3e-08	2.25	-4.1e-08	2.25	1e-08
2.3	-1e-08	2.3	-2.2e-08	2.3	-6e-09	2.3	-3.9e-08	2.3	1.3e-08
2.35	-1.2e-08	2.35	-2e-08	2.35	-1.5e-08	2.35	-4.2e-08	2.35	1.1e-08
2.4	-1.2e-08	2.4	-2.4e-08	2.4	-5e-09	2.4	-4.2e-08	2.4	1.4e-08
2.45	-1.4e-08	2.45	-2.2e-08	2.45	-1.4e-08	2.45	-4.2e-08	2.45	1.1e-08
2.5	-1e-08	2.5	-2.2e-08	2.5	-4e-09	2.5	-4.2e-08	2.5	1.1e-08
2.55	-1e-08	2.55	-2e-08	2.55	-1.3e-08	2.55	-4.3e-08	2.55	9e-09
2.6	-1.2e-08	2.6	-2.4e-08	2.6	-4e-09	2.6	-4.2e-08	2.6	1e-08
2.65	-1.2e-08	2.65	-2.4e-08	2.65	-1.2e-08	2.65	-4e-08	2.65	9e-09
2.7	-1.2e-08	2.7	-2.5e-08	2.7	-6e-09	2.7	-3.8e-08	2.7	1.1e-08
2.75	-1.2e-08	2.75	-2.4e-08	2.75	-1.1e-08	2.75	-3.9e-08	2.75	9e-09
2.8	-1.1e-08	2.8	-2.3e-08	2.8	-3e-09	2.8	-3.9e-08	2.8	1.4e-08
2.85	-1e-08	2.85	-2.4e-08	2.85	-1.2e-08	2.85	-4e-08	2.85	1e-08
2.9	-1e-08	2.9	-2.3e-08	2.9	-6e-09	2.9	-3.9e-08	2.9	1.3e-08
2.95	-1.1e-08	2.95	-2.4e-08	2.95	-1.2e-08	2.95	-4.1e-08	2.95	1e-08
3	-1.3e-08	3	-2.2e-08	3	-3e-09	3	-4.1e-08	3	1.2e-08
3.05	-1e-08	3.05	-2.1e-08	3.05	-1.2e-08	3.05	-3.8e-08	3.05	1e-08
3.1	-1e-08	3.1	-2.3e-08	3.1	-7e-09	3.1	-4e-08	3.1	1e-08
3.15	-1.2e-08	3.15	-2.1e-08	3.15	-1.1e-08	3.15	-4e-08	3.15	1.1e-08
3.2	-1e-08	3.2	-2.3e-08	3.2	-5e-09	3.2	-4.1e-08	3.2	1.1e-08
3.25	-1.2e-08	3.25	-2e-08	3.25	-1.3e-08	3.25	-4.1e-08	3.25	1e-08
3.3	-1.3e-08	3.3	-2.2e-08	3.3	-6e-09	3.3	-4.4e-08	3.3	1.1e-08
3.35	-1.2e-08	3.35	-1.8e-08	3.35	-1.1e-08	3.35	-4.1e-08	3.35	1e-08
3.4	-1.2e-08	3.4	-1.9e-08	3.4	-6e-09	3.4	-4.1e-08	3.4	1.1e-08
3.45	-1.2e-08	3.45	-2.1e-08	3.45	-1.4e-08	3.45	-4.1e-08	3.45	1e-08
3.5	-9e-09	3.5	-2.1e-08	3.5	-4e-09	3.5	-4.2e-08	3.5	1.2e-08
3.55	-1.1e-08	3.55	-2e-08	3.55	-1.2e-08	3.55	-4e-08	3.55	1e-08
3.6	-1.2e-08	3.6	-2.2e-08	3.6	-5e-09	3.6	-4.3e-08	3.6	1.1e-08
3.65	-1.2e-08	3.65	-1.9e-08	3.65	-1.1e-08	3.65	-4.4e-08	3.65	1.4e-08
3.7	-1.2e-08	3.7	-2e-08	3.7	-5e-09	3.7	-4.3e-08	3.7	1.1e-08
3.75	-1.2e-08	3.75	-1.9e-08	3.75	-1.3e-08	3.75	-4.3e-08	3.75	1.1e-08
3.8	-1e-08	3.8	-2.2e-08	3.8	-7e-09	3.8	-4.5e-08	3.8	1e-08
3.85	-1e-08	3.85	-1.9e-08	3.85	-1.2e-08	3.85	-4.4e-08	3.85	1e-08
3.9	-1e-08	3.9	-2e-08	3.9	-6e-09	3.9	-4.3e-08	3.9	1.2e-08
3.95	-1.1e-08	3.95	-2e-08	3.95	-1.1e-08	3.95	-4.2e-08	3.95	9e-09
4	-1e-08	4	-2e-08	4	-4e-09	4	-4.5e-08	4	1e-08
4.05	-9e-09	4.05	-2e-08	4.05	-9e-09	4.05	-4.2e-08	4.05	9e-09
4.1	-1.2e-08	4.1	-2.2e-08	4.1	-5e-09	4.1	-4.3e-08	4.1	1.1e-08
4.15	-1.2e-08	4.15	-2.2e-08	4.15	-1.2e-08	4.15	-4.5e-08	4.15	9e-09
4.2	-1e-08	4.2	-2.1e-08	4.2	-3e-09	4.2	-4e-08	4.2	1.2e-08
4.25	-1.2e-08	4.25	-2.4e-08	4.25	-1.2e-08	4.25	-4.2e-08	4.25	1.2e-08
4.3	-1.5e-08	4.3	-2.1e-08	4.3	-4e-09	4.3	-4.3e-08	4.3	1.3e-08
4.35	-1e-08	4.35	-2.4e-08	4.35	-1.2e-08	4.35	-4.1e-08	4.35	1.1e-08
4.4	-1.2e-08	4.4	-2.3e-08	4.4	-4e-09	4.4	-4.3e-08	4.4	1e-08
4.45	-1e-08	4.45	-2.1e-08	4.45	-9e-09	4.45	-4.1e-08	4.45	1.1e-08
4.5	-1e-08	4.5	-2.2e-08	4.5	-3e-09	4.5	-4.6e-08	4.5	1.3e-08
4.55	-1.2e-08	4.55	-2e-08	4.55	-1.3e-08	4.55	-4e-08	4.55	9e-09
4.6	-1.2e-08	4.6	-1.9e-08	4.6	-1e-09	4.6	-4.5e-08	4.6	1e-08
4.65	-1.1e-08	4.65	-2.2e-08	4.65	-1.1e-08	4.65	-4.3e-08	4.65	9e-09
4.7	-1.1e-08	4.7	-2.2e-08	4.7	-3e-09	4.7	-4.4e-08	4.7	1.2e-08
4.75	-1.5e-08	4.75	-2e-08	4.75	-7e-09	4.75	-4.5e-08	4.75	1.4e-08
4.8	-1.2e-08	4.8	-2.2e-08	4.8	0	4.8	-4.3e-08	4.8	1.2e-08
4.85	-1.3e-08	4.85	-2.1e-08	4.85	-8e-09	4.85	-4.4e-08	4.85	1.2e-08
4.9	-1.1e-08	4.9	-2.2e-08	4.9	-2e-09	4.9	-4.2e-08	4.9	1.2e-08
4.95	-1.1e-08	4.95	-1.9e-08	4.95	-9e-09	4.95	-4.3e-08	4.95	9e-09
5	-1.4e-08	5	-2e-08	5	-2e-09	5	-4.5e-08	5	9e-09
5.05	-1.1e-08	5.05	-2e-08	5.05	-1.3e-08	5.05	-4.4e-08	5.05	9e-09
5.1	-1.1e-08	5.1	-2e-08	5.1	-2e-09	5.1	-4.5e-08	5.1	9e-09
5.15	-1.1e-08	5.15	-2.1e-08	5.15	-1.2e-08	5.15	-4.2e-08	5.15	1.1e-08
5.2	-1.3e-08	5.2	-2.2e-08	5.2	0	5.2	-4.6e-08	5.2	1.1e-08
5.25	-1.3e-08	5.25	-2.1e-08	5.25	-1.1e-08	5.25	-4.3e-08	5.25	1.1e-08
5.3	-1.6e-08	5.3	-2.1e-08	5.3	-3e-09	5.3	-4.4e-08	5.3	9e-09
5.35	-1.6e-08	5.35	-2e-08	5.35	-1.1e-08	5.35	-4.7e-08	5.35	9e-09
5.4	-1.6e-08	5.4	-2.2e-08	5.4	-4e-09	5.4	-4.4e-08	5.4	1.1e-08
5.45	-1.3e-08	5.45	-2.2e-08	5.45	-1.2e-08	5.45	-4.6e-08	5.45	1.3e-08
5.5	-1.3e-08	5.5	-2e-08	5.5	-2e-09	5.5	-4.2e-08	5.5	9e-09
5.55	-1.2e-08	5.55	-2.4e-08	5.55	-1.3e-08	5.55	-4.5e-08	5.55	1.3e-08
5.6	-1.4e-08	5.6	-2.4e-08	5.6	-2e-09	5.6	-4.5e-08	5.6	1e-08
5.65	-1.3e-08	5.65	-2.3e-08	5.65	-1.1e-08	5.65	-4.2e-08	5.65	8e-09
5.7	-1.1e-08	5.7	-2.3e-08	5.7	-1e-09	5.7	-4.5e-08	5.7	1e-08
5.75	-1.3e-08	5.75	-2.2e-08	5.75	-1e-08	5.75	-4.2e-08	5.75	1.1e-08
5.8	-1.2e-08	5.8	-2.1e-08	5.8	1e-09	5.8	-4.5e-08	5.8	9e-09
5.85	-1.2e-08	5.85	-2.3e-08	5.85	-1.3e-08	5.85	-4.3e-08	5.85	7e-09
5.9	-1.2e-08	5.9	-2.4e-08	5.9	-1e-09	5.9	-4.6e-08	5.9	1.1e-08
5.95	-1.2e-08	5.95	-2.3e-08	5.95	-1.3e-08	5.95	-4.4e-08	5.95	1.2e-08
6	-8e-09	6	-2.5e-08	6	0	6	-4.7e-08	6	1.1e-08
6.05	-1.1e-08	6.05	-2.3e-08	6.05	-1.2e-08	6.05	-4.2e-08	6.05	1e-08
6.1	-1.2e-08	6.1	-2.4e-08	6.1	-1e-09	6.1	-4.3e-08	6.1	1e-08
6.15	-1.1e-08	6.15	-2.2e-08	6.15	-1.2e-08	6.15	-4.2e-08	6.15	1.1e-08
6.2	-1.2e-08	6.2	-2.1e-08	6.2	-1e-09	6.2	-4e-08	6.2	1e-08
6.25	-1.2e-08	6.25	-2.3e-08	6.25	-1.4e-08	6.25	-4.1e-08	6.25	8e-09
6.3	-1.1e-08	6.3	-2.1e-08	6.3	0	6.3	-4.2e-08	6.3	9e-09
6.35	-1.3e-08	6.35	-2.4e-08	6.35	-1.4e-08	6.35	-3.9e-08	6.35	1e-08
6.4	-1.1e-08	6.4	-2.3e-08	6.4	2e-09	6.4	-4.3e-08	6.4	9e-09
6.45	-1.1e-08	6.45	-2.2e-08	6.45	-1.2e-08	6.45	-4.1e-08	6.45	1.1e-08
6.5	-1.2e-08	6.5	-2.4e-08	6.5	6e-09	6.5	-4.3e-08	6.5	9e-09
6.55	-1e-08	6.55	-2.3e-08	6.55	-1.2e-08	6.55	-4.4e-08	6.55	9e-09
6.6	-1.2e-08	6.6	-2.5e-08	6.6	0	6.6	-4.4e-08	6.6	1e-08
6.65	-1e-08	6.65	-2.2e-08	6.65	-1.3e-08	6.65	-4.3e-08	6.65	1.1e-08
6.7	-1.2e-08	6.7	-2.2e-08	6.7	-1e-09	6.7	-4.6e-08	6.7	9e-09
6.75	-1.1e-08	6.75	-2.2e-08	6.75	-1.2e-08	6.75	-4.3e-08	6.75	1e-08
6.8	-1.2e-08	6.8	-2.4e-08	6.8	1e-09	6.8	-4.2e-08	6.8	1.1e-08
6.85	-1.1e-08	6.85	-2.1e-08	6.85	-1.4e-08	6.85	-4.2e-08	6.85	1.2e-08
6.9	-1.4e-08	6.9	-2.4e-08	6.9	-1e-09	6.9	-4.5e-08	6.9	9e-09
6.95	-1.3e-08	6.95	-2.6e-08	6.95	-1.2e-08	6.95	-4.2e-08	6.95	1.2e-08
7	-1.2e-08	7	-2.3e-08	7	-1e-09	7	-4.3e-08	7	1e-08
7.05	-1.1e-08	7.05	-2.2e-08	7.05	-1.4e-08	7.05	-4.1e-08	7.05	1.2e-08
7.1	-1.3e-08	7.1	-2.2e-08	7.1	1e-09	7.1	-4.2e-08	7.1	9e-09
7.15	-1.2e-08	7.15	-2.1e-08	7.15	-1.7e-08	7.15	-4.1e-08	7.15	9e-09
7.2	-1.1e-08	7.2	-2.2e-08	7.2	-1e-09	7.2	-4.3e-08	7.2	9e-09
7.25	-9e-09	7.25	-2.2e-08	7.25	-1.6e-08	7.25	-4.2e-08	7.25	9e-09
7.3	-1e-08	7.3	-2.3e-08	7.3	-1e-09	7.3	-4.2e-08	7.3	1e-08
7.35	-1.3e-08	7.35	-2.2e-08	7.35	-1.6e-08	7.35	-4.2e-08	7.35	9e-09
7.4	-1.2e-08	7.4	-2.6e-08	7.4	1e-09	7.4	-4.2e-08	7.4	1e-08
7.45	-1.5e-08	7.45	-2.2e-08	7.45	-1.6e-08	7.45	-4.2e-08	7.45	1e-08
7.5	-1.3e-08	7.5	-2.4e-08	7.5	1e-09	7.5	-4.3e-08	7.5	9e-09
7.55	-1.1e-08	7.55	-2.2e-08	7.55	-1.6e-08	7.55	-4.1e-08	7.55	1.1e-08
7.6	-9e-09	7.6	-2.5e-08	7.6	-1e-09	7.6	-4.4e-08	7.6	1e-08
7.65	-1.1e-08	7.65	-2.1e-08	7.65	-1.6e-08	7.65	-4.4e-08	7.65	9e-09
7.7	-1.3e-08	7.7	-2.4e-08	7.7	0	7.7	-4.5e-08	7.7	1.3e-08
7.75	-1.2e-08	7.75	-2.4e-08	7.75	-1.2e-08	7.75	-4.2e-08	7.75	1.3e-08
7.8	-9e-09	7.8	-2.5e-08	7.8	-2e-09	7.8	-4.6e-08	7.8	1.2e-08
7.85	-9e-09	7.85	-2.4e-08	7.85	-1.1e-08	7.85	-4.3e-08	7.85	9e-09
7.9	-1.2e-08	7.9	-2.3e-08	7.9	0	7.9	-4.6e-08	7.9	9e-09
7.95	-1e-08	7.95	-2.1e-08	7.95	-1.4e-08	7.95	-4.4e-08	7.95	1e-08
8	-1.1e-08	8	-2.4e-08	8	-2e-09	8	-4.5e-08	8	1.1e-08
8.05	-1.4e-08	8.05	-1.8e-08	8.05	-1.2e-08	8.05	-4.5e-08	8.05	1e-08
8.1	-1.1e-08	8.1	-2.5e-08	8.1	-2e-09	8.1	-4.4e-08	8.1	1.1e-08
8.15	-1e-08	8.15	-2.2e-08	8.15	-1.5e-08	8.15	-4.3e-08	8.15	1.1e-08
8.2	-1.1e-08	8.2	-2.5e-08	8.2	-2e-09	8.2	-4.5e-08	8.2	8e-09
8.25	-1.4e-08	8.25	-2.2e-08	8.25	-1.3e-08	8.25	-4e-08	8.25	1e-08
8.3	-1e-08	8.3	-2.6e-08	8.3	0	8.3	-4.7e-08	8.3	1e-08
8.35	-1.1e-08	8.35	-2.1e-08	8.35	-1.5e-08	8.35	-4.3e-08	8.35	1.2e-08
8.4	-1.1e-08	8.4	-2.1e-08	8.4	-2e-09	8.4	-4.6e-08	8.4	9e-09
8.45	-1.2e-08	8.45	-2.4e-08	8.45	-1.4e-08	8.45	-4.3e-08	8.45	1e-08
8.5	-9e-09	8.5	-2.2e-08	8.5	-4e-09	8.5	-4.4e-08	8.5	1.1e-08
8.55	-1.3e-08	8.55	-2e-08	8.55	-1.8e-08	8.55	-4.3e-08	8.55	1e-08
8.6	-1.2e-08	8.6	-2.2e-08	8.6	-2e-09	8.6	-4.4e-08	8.6	1e-08
8.65	-1.4e-08	8.65	-2.3e-08	8.65	-1.3e-08	8.65	-4.1e-08	8.65	1.1e-08
8.7	-1e-08	8.7	-2.3e-08	8.7	-1e-09	8.7	-4.2e-08	8.7	1.1e-08
8.75	-1.2e-08	8.75	-2.3e-08	8.75	-1.3e-08	8.75	-4.2e-08	8.75	1.1e-08
8.8	-1.1e-08	8.8	-2.4e-08	8.8	-2e-09	8.8	-4.3e-08	8.8	1.1e-08
8.85	-1e-08	8.85	-2.5e-08	8.85	-1e-08	8.85	-4.2e-08	8.85	1.3e-08
8.9	-1.1e-08	8.9	-2.1e-08	8.9	-1e-09	8.9	-4.4e-08	8.9	1.1e-08
8.95	-1.1e-08	8.95	-2.2e-08	8.95	-1.2e-08	8.95	-4.3e-08	8.95	1.1e-08
9	-1.1e-08	9	-2.4e-08	9	-1e-09	9	-4.5e-08	9	1.2e-08
9.05	-1e-08	9.05	-2.3e-08	9.05	-1.3e-08	9.05	-4.1e-08	9.05	1.1e-08
9.1	-1.1e-08	9.1	-2.2e-08	9.1	-3e-09	9.1	-4.5e-08	9.1	1.1e-08
9.15	-1.3e-08	9.15	-2.1e-08	9.15	-1.4e-08	9.15	-4.4e-08	9.15	9e-09
9.2	-1.3e-08	9.2	-2.4e-08	9.2	-1e-09	9.2	-4.3e-08	9.2	1.2e-08
9.25	-1.2e-08	9.25	-2.1e-08	9.25	-1.1e-08	9.25	-4.3e-08	9.25	1.2e-08
9.3	-9e-09	9.3	-2.4e-08	9.3	-6e-09	9.3	-4.4e-08	9.3	1.2e-08
9.35	-1.3e-08	9.35	-2.2e-08	9.35	-1.3e-08	9.35	-4.4e-08	9.35	1.1e-08
9.4	-1.2e-08	9.4	-2.4e-08	9.4	-2e-09	9.4	-4.4e-08	9.4	1e-08
9.45	-1.1e-08	9.45	-2.2e-08	9.45	-1.2e-08	9.45	-4.2e-08	9.45	1e-08
9.5	-8e-09	9.5	-2.6e-08	9.5	-3e-09	9.5	-4.5e-08	9.5	1.2e-08
9.55	-1.1e-08	9.55	-2.5e-08	9.55	-1e-08	9.55	-4.4e-08	9.55	1e-08
9.6	-9e-09	9.6	-2.6e-08	9.6	-4e-09	9.6	-4.8e-08	9.6	1.1e-08
9.65	-1.3e-08	9.65	-2.3e-08	9.65	-1.1e-08	9.65	-4.2e-08	9.65	1e-08
9.7	-1e-08	9.7	-2.8e-08	9.7	-2e-09	9.7	-4.6e-08	9.7	1.1e-08
9.75	-1.3e-08	9.75	-2.4e-08	9.75	-1e-08	9.75	-4.2e-08	9.75	9e-09
9.8	-1e-08	9.8	-2.6e-08	9.8	-6e-09	9.8	-4.3e-08	9.8	1.1e-08
9.85	-1.2e-08	9.85	-2.4e-08	9.85	-1e-08	9.85	-4.2e-08	9.85	1.2e-08
9.9	-1e-08	9.9	-2.6e-08	9.9	-4e-09	9.9	-4.5e-08	9.9	1.1e-08
9.95	-1.2e-08	9.95	-2.5e-08	9.95	-1.1e-08	9.95	-4.5e-08	9.95	1.1e-08
10	-1.2e-08	10	-2.5e-08	10	-2e-09	10	-4.3e-08	10	1.1e-08
10.05	5.6e-08	10.05	-2.5e-08	10.05	-1.2e-08	10.05	-4.1e-08	10.05	1.2e-08
10.1	5.7e-08	10.1	-2.5e-08	10.1	-2e-09	10.1	-4.3e-08	10.1	1.2e-08
10.15	5.8e-08	10.15	-2.5e-08	10.15	-8e-09	10.15	-4.1e-08	10.15	1.4e-08
10.2	5.8e-08	10.2	-2.6e-08	10.2	-2e-09	10.2	-4.4e-08	10.2	1.3e-08
10.25	5.7e-08	10.25	-2.5e-08	10.25	-8e-09	10.25	-4.1e-08	10.25	9e-09
10.3	5.7e-08	10.3	-2.3e-08	10.3	-4e-09	10.3	-4.4e-08	10.3	1e-08
10.35	5.7e-08	10.35	-2.2e-08	10.35	-9e-09	10.35	-4.3e-08	10.35	1.1e-08
10.4	5.6e-08	10.4	-2.5e-08	10.4	-5e-09	10.4	-4e-08	10.4	1e-08
10.45	5.4e-08	10.45	-2.5e-08	10.45	-8e-09	10.45	-4.3e-08	10.45	1e-08
10.5	6.1e-08	10.5	-2.6e-08	10.5	-4e-09	10.5	-4.3e-08	10.5	8e-09
10.55	5.8e-08	10.55	-2.3e-08	10.55	-8e-09	10.55	-4.2e-08	10.55	1e-08
10.6	5.6e-08	10.6	-2.5e-08	10.6	-4e-09	10.6	-4.1e-08	10.6	1.1e-08
10.65	5.3e-08	10.65	-2e-08	10.65	-9e-09	10.65	-4.1e-08	10.65	1.4e-08
10.7	5.7e-08	10.7	-2.4e-08	10.7	-6e-09	10.7	-4.3e-08	10.7	1.1e-08
10.75	5.5e-08	10.75	-2.5e-08	10.75	-7e-09	10.75	-4e-08	10.75	1e-08
10.8	5.7e-08	10.8	-2.6e-08	10.8	-5e-09	10.8	-4.1e-08	10.8	1e-08
10.85	5.7e-08	10.85	-2.5e-08	10.85	-5e-09	10.85	-4e-08	10.85	1.1e-08
10.9	5.7e-08	10.9	-2.3e-08	10.9	-5e-09	10.9	-4.5e-08	10.9	9e-09
10.95	5.7e-08	10.95	-2.4e-08	10.95	-3e-09	10.95	-4e-08	10.95	8e-09
11	5.7e-08	11	-2.4e-08	11	-5e-09	11	-4.3e-08	11	1.2e-08
11.05	5.6e-08	11.05	-2.3e-08	11.05	-9e-09	11.05	-4.1e-08	11.05	1e-08
11.1	5.7e-08	11.1	-2.5e-08	11.1	-6e-09	11.1	-4.4e-08	11.1	1.1e-08
11.15	5.7e-08	11.15	-2.3e-08	11.15	-8e-09	11.15	-4.4e-08	11.15	1.1e-08
11.2	5.7e-08	11.2	-2.4e-08	11.2	-6e-09	11.2	-4.6e-08	11.2	1.4e-08
11.25	5.7e-08	11.25	-2.2e-08	11.25	-9e-09	11.25	-4.1e-08	11.25	1.3e-08
11.3	5.7e-08	11.3	-2.4e-08	11.3	-6e-09	11.3	-4.4e-08	11.3	1.3e-08
11.35	5.9e-08	11.35	-2.4e-08	11.35	-7e-09	11.35	-4.2e-08	11.35	1e-08
11.4	5.6e-08	11.4	-2.7e-08	11.4	-7e-09	11.4	-4.3e-08	11.4	1e-08
11.45	5.8e-08	11.45	-2.3e-08	11.45	-6e-09	11.45	-4.1e-08	11.45	1.1e-08
11.5	5.7e-08	11.5	-2.6e-08	11.5	-6e-09	11.5	-4.6e-08	11.5	1.5e-08
11.55	5.7e-08	11.55	-2.2e-08	11.55	-8e-09	11.55	-4.1e-08	11.55	1.4e-08
11.6	5.7e-08	11.6	-2.5e-08	11.6	-8e-09	11.6	-4.1e-08	11.6	1.2e-08
11.65	5.8e-08	11.65	-2.3e-08	11.65	-8e-09	11.65	-4.1e-08	11.65	1.3e-08
11.7	5.7e-08	11.7	-2.1e-08	11.7	-6e-09	11.7	-4.3e-08	11.7	1.2e-08
11.75	5.7e-08	11.75	-2.7e-08	11.75	-6e-09	11.75	-4.3e-08	11.75	1.3e-08
11.8	5.7e-08	11.8	-2.2e-08	11.8	-7e-09	11.8	-4.3e-08	11.8	1.1e-08
11.85	5.7e-08	11.85	-2.3e-08	11.85	-5e-09	11.85	-4.3e-08	11.85	1.3e-08
11.9	5.8e-08	11.9	-2.4e-08	11.9	-1e-08	11.9	-4.3e-08	11.9	1e-08
11.95	5.7e-08	11.95	-2.4e-08	11.95	-6e-09	11.95	-4.2e-08	11.95	9e-09
12	5.6e-08	12	-2.4e-08	12	-7e-09	12	-4.1e-08	12	8e-09
12.05	5.7e-08	12.05	-2.1e-08	12.05	-3e-09	12.05	-4e-08	12.05	1.1e-08
12.1	5.9e-08	12.1	-2.4e-08	12.1	-1e-08	12.1	-4e-08	12.1	1e-08
12.15	5.5e-08	12.15	-2.4e-08	12.15	-4e-09	12.15	-3.9e-08	12.15	8e-09
12.2	5.7e-08	12.2	-2.5e-08	12.2	-8e-09	12.2	-4.3e-08	12.2	8e-09
12.25	5.7e-08	12.25	-2.1e-08	12.25	-4e-09	12.25	-4e-08	12.25	1.1e-08
12.3	5.9e-08	12.3	-2.5e-08	12.3	-8e-09	12.3	-4.3e-08	12.3	8e-09
12.35	5.7e-08	12.35	-2.5e-08	12.35	-7e-09	12.35	-4.1e-08	12.35	1e-08
12.4	5.9e-08	12.4	-2.3e-08	12.4	-9e-09	12.4	-3.9e-08	12.4	1.1e-08
12.45	5.7e-08	12.45	-2.4e-08	12.45	-4e-09	12.45	-4.1e-08	12.45	1.2e-08
12.5	5.7e-08	12.5	-2.2e-08	12.5	-7e-09	12.5	-4.4e-08	12.5	1.1e-08
12.55	5.8e-08	12.55	-2.2e-08	12.55	-4e-09	12.55	-4.3e-08	12.55	1.3e-08
12.6	5.7e-08	12.6	-2.4e-08	12.6	-8e-09	12.6	-4.3e-08	12.6	1.2e-08
12.65	5.6e-08	12.65	-2e-08	12.65	-5e-09	12.65	-4.1e-08	12.65	1.3e-08
12.7	5.7e-08	12.7	-2.2e-08	12.7	-1e-08	12.7	-4.4e-08	12.7	1.1e-08
12.75	5.7e-08	12.75	-2e-08	12.75	-7e-09	12.75	-4e-08	12.75	9e-09
12.8	5.7e-08	12.8	-2.2e-08	12.8	-1.2e-08	12.8	-4.5e-08	12.8	8e-09
12.85	5.7e-08	12.85	-2e-08	12.85	-7e-09	12.85	-4.1e-08	12.85	1e-08
12.9	5.8e-08	12.9	-2.2e-08	12.9	-1.3e-08	12.9	-4e-08	12.9	1e-08
12.95	5.7e-08	12.95	-2.3e-08	12.95	-6e-09	12.95	-4.2e-08	12.95	9e-09
13	5.8e-08	13	-2.3e-08	13	-1.3e-08	13	-4.5e-08	13	1.1e-08
13.05	5.7e-08	13.05	-2.4e-08	13.05	-5e-09	13.05	-3.9e-08	13.05	1.1e-08
13.1	5.7e-08	13.1	-2.5e-08	13.1	-1e-08	13.1	-4e-08	13.1	1.2e-08
13.15	5.5e-08	13.15	-2.5e-08	13.15	-5e-09	13.15	-4e-08	13.15	1.1e-08
13.2	5.7e-08	13.2	-2.5e-08	13.2	-1e-08	13.2	-4.1e-08	13.2	1.2e-08
13.25	5.7e-08	13.25	-2.5e-08	13.25	-7e-09	13.25	-4e-08	13.25	1.3e-08
13.3	5.8e-08	13.3	-2.6e-08	13.3	-1.2e-08	13.3	-4.1e-08	13.3	1.1e-08
13.35	5.7e-08	13.35	-2.4e-08	13.35	-2e-09	13.35	-4e-08	13.35	1.4e-08
13.4	5.8e-08	13.4	-2.6e-08	13.4	-1.1e-08	13.4	-4.2e-08	13.4	9e-09
13.45	5.9e-08	13.45	-2.4e-08	13.45	-1e-09	13.45	-4.3e-08	13.45	1.4e-08
13.5	5.7e-08	13.5	-2.6e-08	13.5	-1e-08	13.5	-4.3e-08	13.5	1e-08
13.55	5.8e-08	13.55	-2.4e-08	13.55	-3e-09	13.55	-4.1e-08	13.55	1.3e-08
13.6	5.7e-08	13.6	-2.7e-08	13.6	-1e-08	13.6	-4.1e-08	13.6	1.1e-08
13.65	5.7e-08	13.65	-2.5e-08	13.65	-3e-09	13.65	-4e-08	13.65	1.1e-08
13.7	5.5e-08	13.7	-2.7e-08	13.7	-8e-09	13.7	-4.2e-08	13.7	8e-09
13.75	5.6e-08	13.75	-2.3e-08	13.75	-5e-09	13.75	-4.2e-08	13.75	1.2e-08
13.8	5.4e-08	13.8	-2.3e-08	13.8	-1e-08	13.8	-4.2e-08	13.8	1.1e-08
13.85	5.8e-08	13.85	-2.3e-08	13.85	-5e-09	13.85	-4.2e-08	13.85	9e-09
13.9	5.7e-08	13.9	-2.7e-08	13.9	-8e-09	13.9	-4.2e-08	13.9	8e-09
13.95	5.7e-08	13.95	-2.4e-08	13.95	-5e-09	13.95	-4.1e-08	13.95	1.1e-08
14	5.7e-08	14	-2.3e-08	14	-8e-09	14	-4.4e-08	14	9e-09
14.05	5.7e-08	14.05	-2.5e-08	14.05	-3e-09	14.05	-4e-08	14.05	1.1e-08
14.1	6e-08	14.1	-2.3e-08	14.1	-1.2e-08	14.1	-4e-08	14.1	9e-09
14.15	5.7e-08	14.15	-2.2e-08	14.15	-5e-09	14.15	-4e-08	14.15	1.5e-08
14.2	5.7e-08	14.2	-2.3e-08	14.2	-1.3e-08	14.2	-4.3e-08	14.2	1.1e-08
14.25	5.6e-08	14.25	-2.1e-08	14.25	-3e-09	14.25	-4e-08	14.25	1.3e-08
14.3	5.7e-08	14.3	-2.4e-08	14.3	-8e-09	14.3	-4.1e-08	14.3	1.1e-08
14.35	5.7e-08	14.35	-2.4e-08	14.35	-2e-09	14.35	-4.1e-08	14.35	1.1e-08
14.4	5.8e-08	14.4	-2.5e-08	14.4	-9e-09	14.4	-4.3e-08	14.4	1.2e-08
14.45	5.7e-08	14.45	-2.4e-08	14.45	-4e-09	14.45	-4.2e-08	14.45	1.2e-08
14.5	5.7e-08	14.5	-2.4e-08	14.5	-1e-08	14.5	-4.1e-08	14.5	1e-08
14.55	5.7e-08	14.55	-2e-08	14.55	-5e-09	14.55	-4e-08	14.55	1.1e-08
14.6	5.8e-08	14.6	-2.3e-08	14.6	-9e-09	14.6	-4.1e-08	14.6	1e-08
14.65	5.8e-08	14.65	-2.3e-08	14.65	-3e-09	14.65	-4e-08	14.65	8e-09
14.7	5.6e-08	14.7	-2.4e-08	14.7	-9e-09	14.7	-4.3e-08	14.7	1e-08
14.75	5.7e-08	14.75	-2.6e-08	14.75	-4e-09	14.75	-4e-08	14.75	1.1e-08
14.8	5.6e-08	14.8	-2.4e-08	14.8	-9e-09	14.8	-4e-08	14.8	9e-09
14.85	5.8e-08	14.85	-2.3e-08	14.85	-6e-09	14.85	-4.2e-08	14.85	1e-08
14.9	5.7e-08	14.9	-2.6e-08	14.9	-1e-08	14.9	-3.9e-08	14.9	1e-08
14.95	5.8e-08	14.95	-2.2e-08	14.95	-5e-09	14.95	-3.9e-08	14.95	1.1e-08
15	5.5e-08	15	-2.4e-08	15	-1.1e-08	15	-4.1e-08	15	9e-09
15.05	5.8e-08	15.05	-2.1e-08	15.05	-4e-09	15.05	-4.1e-08	15.05	1.1e-08
15.1	5.7e-08	15.1	-2.6e-08	15.1	-1.1e-08	15.1	-4e-08	15.1	9e-09
15.15	5.8e-08	15.15	-2.3e-08	15.15	-5e-09	15.15	-4.1e-08	15.15	1e-08
15.2	6e-08	15.2	-2.6e-08	15.2	-1.1e-08	15.2	-4.3e-08	15.2	9e-09
15.25	5.7e-08	15.25	-2.4e-08	15.25	-2e-09	15.25	-4.1e-08	15.25	9e-09
15.3	5.7e-08	15.3	-2.5e-08	15.3	-8e-09	15.3	-4.2e-08	15.3	1e-08
15.35	5.7e-08	15.35	-2.2e-08	15.35	-2e-09	15.35	-3.9e-08	15.35	1.1e-08
15.4	5.6e-08	15.4	-2.6e-08	15.4	-9e-09	15.4	-4.2e-08	15.4	9e-09
15.45	5.6e-08	15.45	-2.5e-08	15.45	-3e-09	15.45	-4e-08	15.45	8e-09
15.5	5.6e-08	15.5	-2.5e-08	15.5	-8e-09	15.5	-3.8e-08	15.5	1.2e-08
15.55	5.7e-08	15.55	-2.4e-08	15.55	-1e-09	15.55	-4e-08	15.55	1.2e-08
15.6	5.7e-08	15.6	-2.1e-08	15.6	-8e-09	15.6	-4e-08	15.6	9e-09
15.65	5.7e-08	15.65	-2.4e-08	15.65	-3e-09	15.65	-4e-08	15.65	1e-08
15.7	5.6e-08	15.7	-2.4e-08	15.7	-1.1e-08	15.7	-4e-08	15.7	9e-09
15.75	5.7e-08	15.75	-2.3e-08	15.75	-3e-09	15.75	-4e-08	15.75	9e-09
15.8	5.6e-08	15.8	-2.3e-08	15.8	-1e-08	15.8	-4.4e-08	15.8	8e-09
15.85	5.8e-08	15.85	-2.3e-08	15.85	-2e-09	15.85	-3.9e-08	15.85	9e-09
15.9	5.6e-08	15.9	-2.5e-08	15.9	-1.1e-08	15.9	-4.4e-08	15.9	1.1e-08
15.95	6e-08	15.95	-2.3e-08	15.95	-4e-09	15.95	-4.4e-08	15.95	8e-09
16	5.7e-08	16	-2.4e-08	16	-1.2e-08	16	-4.3e-08	16	1.1e-08
16.05	5.4e-08	16.05	-2.2e-08	16.05	-4e-09	16.05	-4.1e-08	16.05	7e-09
16.1	5.7e-08	16.1	-2.7e-08	16.1	-1e-08	16.1	-4.1e-08	16.1	6e-09
16.15	5.8e-08	16.15	-2.2e-08	16.15	-4e-09	16.15	-4.3e-08	16.15	8e-09
16.2	5.6e-08	16.2	-2.7e-08	16.2	-1e-08	16.2	-4.2e-08	16.2	1e-08
16.25	5.5e-08	16.25	-2.5e-08	16.25	-4e-09	16.25	-4.1e-08	16.25	9e-09
16.3	5.6e-08	16.3	-2.3e-08	16.3	-1.2e-08	16.3	-4.1e-08	16.3	1e-08
16.35	5.6e-08	16.35	-2.3e-08	16.35	-3e-09	16.35	-4.4e-08	16.35	8e-09
16.4	5.3e-08	16.4	-2.5e-08	16.4	-9e-09	16.4	-4.2e-08	16.4	1.2e-08
16.45	5.4e-08	16.45	-2.1e-08	16.45	-3e-09	16.45	-4.4e-08	16.45	1e-08
16.5	5.7e-08	16.5	-2.3e-08	16.5	-1e-08	16.5	-4.3e-08	16.5	1e-08
16.55	5.7e-08	16.55	-2e-08	16.55	-3e-09	16.55	-4.4e-08	16.55	9e-09
16.6	5.7e-08	16.6	-2.6e-08	16.6	-1.1e-08	16.6	-4.1e-08	16.6	8e-09
16.65	5.4e-08	16.65	-2.4e-08	16.65	-3e-09	16.65	-4.2e-08	16.65	8e-09
16.7	5.7e-08	16.7	-2.5e-08	16.7	-1.2e-08	16.7	-4e-08	16.7	8e-09
16.75	5.3e-08	16.75	-2.2e-08	16.75	-2e-09	16.75	-3.8e-08	16.75	8e-09
16.8	5.6e-08	16.8	-2.6e-08	16.8	-1.2e-08	16.8	-4.2e-08	16.8	9e-09
16.85	5.8e-08	16.85	-2.4e-08	16.85	-5e-09	16.85	-3.9e-08	16.85	1e-08
16.9	5.4e-08	16.9	-2.4e-08	16.9	-1.3e-08	16.9	-4.3e-08	16.9	9e-09
16.95	5.7e-08	16.95	-2.2e-08	16.95	-4e-09	16.95	-4.1e-08	16.95	6e-09
17	5.4e-08	17	-2.4e-08	17	-9e-09	17	-4.2e-08	17	7e-09
17.05	5.7e-08	17.05	-2.3e-08	17.05	-5e-09	17.05	-4.1e-08	17.05	8e-09
17.1	5.3e-08	17.1	-2.5e-08	17.1	-1.2e-08	17.1	-4.2e-08	17.1	9e-09
17.15	5.7e-08	17.15	-2.3e-08	17.15	-6e-09	17.15	-4.2e-08	17.15	8e-09
17.2	5.7e-08	17.2	-2.3e-08	17.2	-1.2e-08	17.2	-4.2e-08	17.2	7e-09
17.25	5.5e-08	17.25	-2.3e-08	17.25	-5e-09	17.25	-4e-08	17.25	9e-09
17.3	5.7e-08	17.3	-2.4e-08	17.3	-1.1e-08	17.3	-4.1e-08	17.3	7e-09
17.35	5.7e-08	17.35	-2.4e-08	17.35	-1e-09	17.35	-4.3e-08	17.35	7e-09
17.4	5.7e-08	17.4	-2.6e-08	17.4	-1e-08	17.4	-4.2e-08	17.4	8e-09
17.45	5.5e-08	17.45	-2.3e-08	17.45	-2e-09	17.45	-4e-08	17.45	1e-08
17.5	5.6e-08	17.5	-2.2e-08	17.5	-1.1e-08	17.5	-4.2e-08	17.5	9e-09
17.55	5.3e-08	17.55	-2.4e-08	17.55	-1e-09	17.55	-4.2e-08	17.55	1e-08
17.6	5.4e-08	17.6	-2.3e-08	17.6	-1e-08	17.6	-4.2e-08	17.6	9e-09
17.65	5.4e-08	17.65	-2.2e-08	17.65	-3e-09	17.65	-4.4e-08	17.65	7e-09
17.7	5.7e-08	17.7	-2.5e-08	17.7	-1.1e-08	17.7	-4.4e-08	17.7	1e-08
17.75	5.3e-08	17.75	-2.6e-08	17.75	-3e-09	17.75	-3.9e-08	17.75	7e-09
17.8	5.5e-08	17.8	-2.5e-08	17.8	-1e-08	17.8	-4.1e-08	17.8	9e-09
17.85	5.5e-08	17.85	-2.5e-08	17.85	-4e-09	17.85	-4e-08	17.85	1.1e-08
17.9	5.6e-08	17.9	-2.6e-08	17.9	-1.2e-08	17.9	-4.2e-08	17.9	9e-09
17.95	5.7e-08	17.95	-2.5e-08	17.95	-4e-09	17.95	-4e-08	17.95	9e-09
18	5.5e-08	18	-2.4e-08	18	-1e-08	18	-4.1e-08	18	8e-09
18.05	5.6e-08	18.05	-2.7e-08	18.05	-2e-09	18.05	-4.1e-08	18.05	9e-09
18.1	5.6e-08	18.1	-2.6e-08	18.1	-1e-08	18.1	-4.1e-08	18.1	8e-09
18.15	5.6e-08	18.15	-2.4e-08	18.15	-5e-09	18.15	-3.8e-08	18.15	1e-08
18.2	5.6e-08	18.2	-2.4e-08	18.2	-1.4e-08	18.2	-3.7e-08	18.2	1.2e-08
18.25	5.5e-08	18.25	-2.2e-08	18.25	-5e-09	18.25	-4e-08	18.25	1.1e-08
18.3	5.1e-08	18.3	-2.4e-08	18.3	-9e-09	18.3	-4.1e-08	18.3	8e-09
18.35	5.5e-08	18.35	-2.5e-08	18.35	-4e-09	18.35	-3.8e-08	18.35	1e-08
18.4	5.6e-08	18.4	-2.4e-08	18.4	-1.3e-08	18.4	-3.9e-08	18.4	1.2e-08
18.45	5.8e-08	18.45	-2.4e-08	18.45	-3e-09	18.45	-3.5e-08	18.45	1.1e-08
18.5	5.5e-08	18.5	-2.6e-08	18.5	-1.3e-08	18.5	-3.7e-08	18.5	1e-08
18.55	5.3e-08	18.55	-2.2e-08	18.55	-2e-09	18.55	-3.7e-08	18.55	1.1e-08
18.6	5.3e-08	18.6	-2.5e-08	18.6	-1.3e-08	18.6	-3.9e-08	18.6	8e-09
18.65	5.5e-08	18.65	-2.5e-08	18.65	-4e-09	18.65	-4.1e-08	18.65	8e-09
18.7	5.4e-08	18.7	-2.4e-08	18.7	-1.2e-08	18.7	-3.6e-08	18.7	9e-09
18.75	5.7e-08	18.75	-2.3e-08	18.75	-4e-09	18.75	-3.9e-08	18.75	1e-08
18.8	5.4e-08	18.8	-2.3e-08	18.8	-1.1e-08	18.8	-4e-08	18.8	1e-08
18.85	5.5e-08	18.85	-2.5e-08	18.85	-5e-09	18.85	-3.6e-08	18.85	1e-08
18.9	5.4e-08	18.9	-2.5e-08	18.9	-1.2e-08	18.9	-3.8e-08	18.9	9e-09
18.95	5.6e-08	18.95	-2.4e-08	18.95	-2e-09	18.95	-3.8e-08	18.95	1e-08
19	5.7e-08	19	-2.4e-08	19	-1.2e-08	19	-4e-08	19	1e-08
19.05	5.1e-08	19.05	-2.5e-08	19.05	-6e-09	19.05	-3.7e-08	19.05	1e-08
19.1	5.5e-08	19.1	-2.4e-08	19.1	-1.3e-08	19.1	-3.9e-08	19.1	1.2e-08
19.15	5.5e-08	19.15	-2.5e-08	19.15	-4e-09	19.15	-4e-08	19.15	1.1e-08
19.2	5.1e-08	19.2	-2.4e-08	19.2	-1e-08	19.2	-4.2e-08	19.2	1.2e-08
19.25	5.5e-08	19.25	-2.2e-08	19.25	-3e-09	19.25	-3.8e-08	19.25	1.3e-08
19.3	5.1e-08	19.3	-2.2e-08	19.3	-1.3e-08	19.3	-3.9e-08	19.3	1.4e-08
19.35	5.5e-08	19.35	-2e-08	19.35	-2e-09	19.35	-3.8e-08	19.35	1.3e-08
19.4	5.2e-08	19.4	-2.4e-08	19.4	-1.1e-08	19.4	-4e-08	19.4	1.2e-08
19.45	5.5e-08	19.45	-2.2e-08	19.45	-3e-09	19.45	-4e-08	19.45	1.1e-08
19.5	5.6e-08	19.5	-2.3e-08	19.5	-1.1e-08	19.5	-3.8e-08	19.5	1.2e-08
19.55	5.6e-08	19.55	-2.4e-08	19.55	-3e-09	19.55	-3.8e-08	19.55	1.1e-08
19.6	5.4e-08	19.6	-2.3e-08	19.6	-9e-09	19.6	-4e-08	19.6	8e-09
19.65	5.8e-08	19.65	-2.3e-08	19.65	-4e-09	19.65	-3.7e-08	19.65	1e-08
19.7	5.5e-08	19.7	-2.2e-08	19.7	-1.1e-08	19.7	-4e-08	19.7	1.2e-08
19.75	5.6e-08	19.75	-2.3e-08	19.75	-2e-09	19.75	-3.9e-08	19.75	9e-09
19.8	5.6e-08	19.8	-2.2e-08	19.8	-1.1e-08	19.8	-3.9e-08	19.8	1e-08
19.85	5.5e-08	19.85	-2.3e-08	19.85	-4e-09	19.85	-4.1e-08	19.85	1.1e-08
19.9	5.6e-08	19.9	-2.3e-08	19.9	-1.1e-08	19.9	-4e-08	19.9	1e-08
19.95	5.5e-08	19.95	-2.1e-08	19.95	-1e-09	19.95	-4.1e-08	19.95	9e-09
20	5.5e-08	20	3.87e-07	20	5.68e-07	20	2.652e-06	20	4.739e-06
[truncated: 500 more rows]

## Sheet: Figure 4b
Time (s)	|Current| (A)	Time (s)	|Current| (A)	Time (s)	|Current| (A)	Time (s)	|Current| (A)	Time (s)	|Current| (A)	Time (s)	|Current| (A)	Time (s)	|Current| (A)	Time (s)	|Current| (A)	Time (s)	|Current| (A)
[truncated: 51 more rows]

[truncated: 39 more sheets: Figure 4c, Figure 4d, Figure 4e, Figure 4f, Figure 5a, Figure 5b, Figure 5c, FIgure 5d, Figure 5e, Figure 5f, Supplementary Fig.1, Supplementary Fig.2, Supplementary Fig.5, Supplementary Fig.7, Supplementary Fig.8, Supplementary Fig.9, Supplementary Fig.10, Supplementary Fig.11, Supplementary Fig.12, Supplementary Fig.13 …]
